# Supplementary material for: Differential Subcellular Localization of Leishmania Alba-Domain Proteins throughout the Parasite Development
Source: PLoS One. 2015 Sep 3;10(9):e0137243. doi: 10.1371/journal.pone.0137243 (PMC4559404; doi:10.1371/journal.pone.0137243)
Supplement: S1 Table — (XLSX) [file pone.0137243.s010.xlsx]

## Sheet: S1 Table Primer list
	S1 Table: Primers used in this study.
	Name	Nucleotide sequence 5'->3'	Plasmid or gene	Product size	Fusion size
	pGEM-NEOalpha-YFP
	NEO F	ATGATTGAACAAGATGGATT	pSPaNEOa	795 bp	2261 bp
	NEO R	TCAGAAGAACTCGTCAAGAA
	a-tubulin IR F (+NEO)	TTCTTGACGAGTTCTTCTGATCGAGGGAGGAGGAGGAGGC	pSPaNEOa (LinJ.13.0330 3'IR)	789 bp
	a-tubulin IR R (+GFP/YFP/CFP)	TCCTCGCCCTTGCTCACCATTCCAAGGAAGAGAGAAAGGT
	YFP F / GFP F / CFP F	ATGGTGAGCAAGGGCGAGGA	peYFP-N1 (no stop codon) (or pSPaNEOa-eGFP)	717 bp
	YFP R / GFP R / CFP R	CTTGTACAGCTCGTCCATGC
	pGEM-HYGalpha-mCh
	HYG F	ATGAAAAAGCCTGAACTCAC	pSPaHYGa	1026 bp	2483 bp
	HYG R	CTATTCCTTTGCCCTCGGAC
	alpha IR F (+HYG)	GTCCGAGGGCAAAGGAATAGTCGAGGGAGGAGGAGGAGGC	pSPaNEOa (LinJ.13.0330 3'IR)	789 bp
	alpha IR R (+mCh)	TCCTCGCCCTTGCTCACCATAAGGAAGAGAGAAAGGTGAT
	mCh F	ATGGTGAGCAAGGGCGAGGA	pC1-mCherry (without stop codon)	708 bp
	mCh R	CTTGTACAGCTCGTCCATGC
	LiAlba3 (pSP-5'IR-EcoRV-ORF+3'IR)
	5'LiAlba3 F	GCACGTCCTTCCTGTTCCCCCATGC	LinJ.34.2410 (5'IR)	506 bp	1600 bp
	5'LiAlba3 R EcoRV	GATATCTGCTGCTTAGCGGGTTTTCC
	ORF LiAlba3 F EcoRV 5'IR	GGAAAACCCGCTAAGCAGCAGATATCCCGCCACGTCCGTCTCGTGA	LinJ.34.2410 ORF (-ATG, 594 bp) + 3'IR (500 bp)	1120 bp
	3'LiAlba3 R	AAGACACACATTGATACGGAAGC
	LiAlba1 (pSP-5'IR-EcoRV-ORF+3'IR)
	5'LiAlba1 F	CCATTTATCGAAGGGGTTCC	LinJ.13.0270 (5'IR)	506 bp	1369 bp
	5'LiAlba1 R EcoRV	GATATCCTTGGTACAAAGGAAAAGGTAG
	ORF LiAlba1 F EcoRV 5'IR	CTACCTTTTCCTTTGTACCAAGGATATCTCAGCTGAAAACTGCGGAAACG	LinJ.13.0270 ORF (-ATG, 363 bp) + 3'IR (500 bp)	889 bp
	3'LiAlba1 R	GTGTAGCATTCGCTTTTTCA
	Nop10 (pSP-5'IR-EcoRV-ORF+3'IR)
	5'Nop10 F	TGCGACCTGTCGTTGCCTTG	LinJ.36.0370 (5'IR)	506 bp	1006 bp
	5'Nop10 R EcoRV	GATATCGCTTGGACTGAGTATATGTG
	ORF Nop10 F EcoRV 5'IR	CACATATACTCAGTCCAAGCGATATCCACCTTCGAGTGTACATGGT	LinJ.36.0370 ORF (-ATG, 189 bp) + 3'IR (311 bp)	526 bp
	3'Nop10 R	TGTGGCACGCGTGTCAAAGG
	PFR2C (pSP-aNEOa-LiPFR2C-HA)
	XbaI-PFR2C F	TCTAGAATGAGCATCGCTGCGGACATG	LinJ.16.1510	1839 bp	X
	PFR2C-HA-NdeI R	CATATGCTAAGCGTAGTCTGGCACGTCGTAAGGGTACTCGGTGATCTGTCGCACCG
	F: Forward primer
	R: Reverse primer
	IR: intergenic region
