# Supplementary material for: Differential Subcellular Localization of Leishmania Alba-Domain Proteins throughout the Parasite Development
Source: PLoS One. 2015 Sep 3;10(9):e0137243. doi: 10.1371/journal.pone.0137243 (PMC4559404; doi:10.1371/journal.pone.0137243)
Supplement: S2 Table — (XLSX) [file pone.0137243.s011.xlsx]

## Sheet: Peptide Report Alba Pro 
S2 Table. Peptide and spectrum reports from LC-MS/MS analysis of L. infantum Alba1-HA and HA-Alba3 immunoprecipitation studies.
This Table includes the raw data (peptide and spectrum reports) of three independent co-IP experiments (exp 1-3) from the L. infantum promastigote add-back strains episomally expressing LiAlba1-HA or HA-LiAlba3 proteins into the LiAlba1-/- and LiAlba3-/- background, respectively, and two independent co-IP experiments (exp 1-2) for amastigotes.
My Experiment, Peptide report created on 07/14/2015
Experiment: My Experiment
	Peak List Generator: unknown
		Version: unknown
		Charge States Calculated: unknown
		Deisotoped: unknown
		Textual Annotation: unknown
	Database Set: 1 Database
		Database Name: the LeishPEP_2010_legendes_corrigees database
			Version: unknown
			Taxonomy: All Entries
			Number of Proteins: 8216
		Does database contain common contaminants?: unknown
	Search Engine Set: 2 Search Engines
		Search Engine: Mascot
			Version: Mascot
			Samples: All Samples
			Fragment Tolerance: 0,50 Da (Monoisotopic)
			Parent Tolerance: 2,0 Da (Monoisotopic)
			Fixed Modifications: +57 on C (Carbamidomethyl)
			Variable Modifications: +16 on M (Oxidation)
			Database: the LeishPEP_2010_legendes_corrigees database (unknown version, 8216 entries)
			Digestion Enzyme: Trypsin
			Max Missed Cleavages: 2
			Probability Model:
				Ingel14726.RAW (F025777): Peptide Prophet [+1,+2,+3 and above]
				Ingel14727.RAW (F025769): Peptide Prophet [+1,+2,+3 and above]
				Ingel14992.RAW (F027655): Peptide Prophet [+1,+2,+3 and above]
				Ingel14993.RAW (F027659): Peptide Prophet [+1,+2,+3 and above]
				Ingel15065.RAW (F028282): Peptide Prophet [+1,+2,+3 and above]
				Ingel15066.RAW (F028278): Peptide Prophet [+1,+2,+3 and above]
		Search Engine: X! Tandem
			Version: 2007.01.01.1
			Samples: Ingel15065.RAW (F028282), Ingel15066.RAW (F028278)
			Fragment Tolerance: 0,50 Da (Monoisotopic)
			Parent Tolerance: 2,0 Da (Monoisotopic)
			Fixed Modifications: +57 on C (Carbamidomethyl)
			Variable Modifications: +16 on M (Oxidation)
			Database: the LeishPEP_2010_legendes_corrigees database (unknown version, 8216 entries)
			Digestion Enzyme: Trypsin
			Max Missed Cleavages: 2
			Probability Model:
				Ingel15065.RAW (F028282): Peptide Prophet [+1,+2,+3 and above]
				Ingel15066.RAW (F028278): Peptide Prophet [+1,+2,+3 and above]
	Scaffold: Version: Scaffold_4.0.5
		Modification Metadata Set: Unknown modifications
			Source: Unknown
			Comment:
		Protein Grouping Strategy: Experiment-wide grouping with binary peptide-protein weights
		Peptide Thresholds: 95,0 % minimum
		Protein Thresholds: 99,0 % minimum and 2 peptides minimum
		Peptide FDR: 0,6 % (Prophet)
		Protein FDR: 0,0 % (Prophet)
		GO Annotation Source(s):
Biological sample category	Biological sample name	MS/MS sample name	Protein name	Protein accession numbers	Database sources	Protein molecular weight (Da)	Protein identification probability	Exclusive unique peptide count	Exclusive unique spectrum count	Total spectrum count	Percentage of total spectra	Percentage sequence coverage	Peptide sequence	Previous amino acid	Next amino acid	Best Peptide identification probability	Best Mascot Ion score	Best Mascot Identity score	Best Mascot Delta Ion score	Best X! Tandem -log(e) score	Number of identified +1H spectra	Number of identified +2H spectra	Number of identified +3H spectra	Number of identified +4H spectra	Number of enzymatic termini	Calculated +1H Peptide Mass (AMU)	Median Retention Time	Total Precursor Intensity	Total TIC	Peptide start index	Peptide stop index	Star Category	Assigned	Other Proteins
Uncategorized Sample	Alba1-HA Exp1	Ingel14726.RAW (F025777)	| 40S ribosomal protein S3A, putative | location=Lin.chr35:113793-114587(+) | length=264	|LinJ35_V3.0400,|LinJ35_V3.0410	LeishPEP_2010_legendes_corrigees.fasta	30 038,0	0.99	1	1	1	7.46e-05	0.0341	FTVQEVQGR	R	N	0.997	52.5	33.6	0	0	0	1	0	0	2	1 063,5531			15 263,9	89	97	Empty	true
Uncategorized Sample	Alba1-HA Exp1	Ingel14726.RAW (F025777)	| heat shock protein 83-1 | location=Lin.chr33:117665-119767(-) | length=700	|LinJ33_V3.0360,|LinJ33_V3.0370	LeishPEP_2010_legendes_corrigees.fasta	80 552,7	1	3	3	3	0.000224	0.0643	ADLVNNLGTIAR	K	S	0.992	45.1	34	0	0	0	1	0	0	2	1 256,6958			14 206,3	86	97	Empty	true
Uncategorized Sample	Alba1-HA Exp1	Ingel14726.RAW (F025777)	| heat shock protein 83-1 | location=Lin.chr33:117665-119767(-) | length=700	|LinJ33_V3.0360,|LinJ33_V3.0370	LeishPEP_2010_legendes_corrigees.fasta	80 552,7	1	3	3	3	0.000224	0.0643	FYSTESGEEMTTLKDYVTR	R	M	0.992	38.3	33	0	0	0	0	1	0	2	2 273,0280			29 671,5	437	455	Empty	true
Uncategorized Sample	Alba1-HA Exp1	Ingel14726.RAW (F025777)	| heat shock protein 83-1 | location=Lin.chr33:117665-119767(-) | length=700	|LinJ33_V3.0360,|LinJ33_V3.0370	LeishPEP_2010_legendes_corrigees.fasta	80 552,7	1	3	3	3	0.000224	0.0643	GVVDSEDLPLNISR	K	E	0.992	45.3	34.1	0	0	0	1	0	0	2	1 513,7858			27 065,5	359	372	Empty	true
Uncategorized Sample	Alba1-HA Exp1	Ingel14726.RAW (F025777)	| chaperonin Hsp60, mitochondrial precursor | location=Lin.chr36:793828-795516(+) | length=562	|LinJ36_V3.2140	LeishPEP_2010_legendes_corrigees.fasta	59 358,4	1	2	2	2	0.000149	0.0569	AAVQEGIVAGGGTALLR	R	A	0.997	85.4	33.7	0	0	0	1	0	0	2	1 582,8913			45 289,9	415	431	Empty	true	|LinJ36_V3.2130
Uncategorized Sample	Alba1-HA Exp1	Ingel14726.RAW (F025777)	| chaperonin Hsp60, mitochondrial precursor | location=Lin.chr36:793828-795516(+) | length=562	|LinJ36_V3.2140	LeishPEP_2010_legendes_corrigees.fasta	59 358,4	1	2	2	2	0.000149	0.0569	IAANAGKEGAVIVEK	K	V	0.997	44.8	33.8	0	0	0	0	1	0	2	1 469,8323			13 583,2	467	481	Empty	true	|LinJ36_V3.2130
Uncategorized Sample	Alba1-HA Exp1	Ingel14726.RAW (F025777)	| ATPase alpha subunit | location=Lin.chr5:160705-162429(+) | length=574	|LinJ05_V3.0500,|LinJ05_V3.0510	LeishPEP_2010_legendes_corrigees.fasta	62 550,1	0.982	1	1	1	7.46e-05	0.0192	VGSSAQNVAMK	R	A	0.995	47.2	34.2	0	0	0	1	0	0	2	1 107,5463			1 082,60	401	411	Empty	true
Uncategorized Sample	Alba1-HA Exp1	Ingel14726.RAW (F025777)	| 40S ribosomal protein S24e | location=Lin.chr36:1167588-1168001(-) | length=137	|LinJ36_V3.3010,|LinJ36_V3.3020	LeishPEP_2010_legendes_corrigees.fasta	15 770,4	0.99	1	1	1	7.46e-05	0.109	TTGFGLIYDDLASLK	K	R	0.997	57	33.6	0	0	0	1	0	0	2	1 613,8424			9 350,70	76	90	Empty	true
Uncategorized Sample	Alba1-HA Exp1	Ingel14726.RAW (F025777)	| RNA-binding protein, putative, UPB1 | location=Lin.chr25:157608-158309(-) | length=233	|LinJ25_V3.0500,|LinJ25_V3.0510	LeishPEP_2010_legendes_corrigees.fasta	26 669,6	1	2	2	4	0.000299	0.0773	FGPIEGVK	R	I	0.98	40.9	34.8	0	0	0	1	0	0	2	846.472			8 417,60	118	125	Empty	true
Uncategorized Sample	Alba1-HA Exp1	Ingel14726.RAW (F025777)	| RNA-binding protein, putative, UPB1 | location=Lin.chr25:157608-158309(-) | length=233	|LinJ25_V3.0500,|LinJ25_V3.0510	LeishPEP_2010_legendes_corrigees.fasta	26 669,6	1	2	2	4	0.000299	0.0773	VALAASGNQR	K	Q	0.997	79.9	35	0	0	0	3	0	0	2	986.538			12 258,1	168	177	Empty	true
Uncategorized Sample	Alba1-HA Exp1	Ingel14726.RAW (F025777)	| 40S ribosomal protein S14 | location=Lin.chr28_V3:359351-359785(+) | length=144	|LinJ28_V3.1050,|LinJ30_V3.3650	LeishPEP_2010_legendes_corrigees.fasta	15 578,8	1	2	2	3	0.000224	0.0903	SPGPGAQAALR	K	A	0.997	68.2	33.4	0	0	0	1	0	0	2	1 024,5535			1 461,90	100	110	Empty	true
Uncategorized Sample	Alba1-HA Exp1	Ingel14726.RAW (F025777)	| 40S ribosomal protein S14 | location=Lin.chr28_V3:359351-359785(+) | length=144	|LinJ28_V3.1050,|LinJ30_V3.3650	LeishPEP_2010_legendes_corrigees.fasta	15 578,8	1	2	2	3	0.000224	0.0903	TKSPGPGAQAALR	R	A	0.997	55.7	33.7	0	0	0	0	2	0	2	1 253,6962			13 175,3	98	110	Empty	true
Uncategorized Sample	Alba1-HA Exp1	Ingel14726.RAW (F025777)	| inosine-5'-monophosphate dehydrogenase | location=Lin.chr19:659903-661447(+) | length=514	|LinJ19_V3.1590	LeishPEP_2010_legendes_corrigees.fasta	55 552,0	1	1	1	1	7.46e-05	0.0389	STYPHLEVVAGNVVTQDQAK	K	N	0.982	34.3	32.8	0	0	0	0	1	0	2	2 156,0983			17 254,8	288	307	Empty	true
Uncategorized Sample	Alba1-HA Exp1	Ingel14726.RAW (F025777)	| chaperonin Hsp60, mitochondrial precursor | location=Lin.chr36:789694-791394(+) | length=566	|LinJ36_V3.2130	LeishPEP_2010_legendes_corrigees.fasta	60 554,2	0.363	0	0	0	0	0.0565	AAVQEGIVAGGGTALLR	R	A	0.997	85.4	33.7	0	0	0	1	0	0	2	1 582,8913			45 289,9	415	431	Empty	false	|LinJ36_V3.2140
Uncategorized Sample	Alba1-HA Exp1	Ingel14726.RAW (F025777)	| chaperonin Hsp60, mitochondrial precursor | location=Lin.chr36:789694-791394(+) | length=566	|LinJ36_V3.2130	LeishPEP_2010_legendes_corrigees.fasta	60 554,2	0.363	0	0	0	0	0.0565	IAANAGKEGAVIVEK	K	V	0.997	44.8	33.8	0	0	0	0	1	0	2	1 469,8323			13 583,2	467	481	Empty	false	|LinJ36_V3.2140
Uncategorized Sample	Alba1-HA Exp1	Ingel14726.RAW (F025777)	| fructose-1,6-bisphosphate aldolase;db_xref=PMID:10551371;evidence=Inferred from Sequence Orthology | location=Lin.chr36:464822-465937(+) | length=371	|LinJ36_V3.1320	LeishPEP_2010_legendes_corrigees.fasta	40 719,9	1	1	1	1	7.46e-05	0.0701	ALMLEAEGFEQYISGVILHEETVGQK	R	A	0.997	51.7	31.9	0	0	0	0	1	0	2	2 907,4448			7 877,70	70	95	Empty	true
Uncategorized Sample	Alba1-HA Exp1	Ingel14726.RAW (F025777)	| endoribonuclease L-PSP (pb5), putative | location=Lin.chr23_V3:65306-65797(+) | length=163	|LinJ23_V3.0220	LeishPEP_2010_legendes_corrigees.fasta	16 975,3	1	2	2	2	0.000149	0.135	AAAGGDLDKVKR	K	V	0.994	41	34.6	0	0	0	0	1	0	2	1 200,6697			21 637,3	81	92	Empty	true
Uncategorized Sample	Alba1-HA Exp1	Ingel14726.RAW (F025777)	| endoribonuclease L-PSP (pb5), putative | location=Lin.chr23_V3:65306-65797(+) | length=163	|LinJ23_V3.0220	LeishPEP_2010_legendes_corrigees.fasta	16 975,3	1	2	2	2	0.000149	0.135	PGVVEANLQK	M	L	0.986	42	34.1	0	0	0	1	0	0	1	1 054,5892			12 904,3	2	11	Empty	true
Uncategorized Sample	Alba1-HA Exp1	Ingel14726.RAW (F025777)	| elongation factor 1-alpha | location=Lin.chr17:23993-25342(-) | length=449	|LinJ17_V3.0090,|LinJ17_V3.0100,|LinJ17_V3.0110,|LinJ17_V3.0170,|LinJ17_V3.0190,|LinJ17_V3.0200	LeishPEP_2010_legendes_corrigees.fasta	49 129,0	1	11	11	14	0.00104	0.287	EAAEIGKASFK	K	Y	0.985	41.3	33.7	0	0	0	1	0	0	2	1 150,6103			7 546,50	45	55	Empty	true
Uncategorized Sample	Alba1-HA Exp1	Ingel14726.RAW (F025777)	| elongation factor 1-alpha | location=Lin.chr17:23993-25342(-) | length=449	|LinJ17_V3.0090,|LinJ17_V3.0100,|LinJ17_V3.0110,|LinJ17_V3.0170,|LinJ17_V3.0190,|LinJ17_V3.0200	LeishPEP_2010_legendes_corrigees.fasta	49 129,0	1	11	11	14	0.00104	0.287	FAEIESK	R	I	0.98	39.4	33.3	0	0	0	2	0	0	2	823.42			102985	360	366	Empty	true
Uncategorized Sample	Alba1-HA Exp1	Ingel14726.RAW (F025777)	| elongation factor 1-alpha | location=Lin.chr17:23993-25342(-) | length=449	|LinJ17_V3.0090,|LinJ17_V3.0100,|LinJ17_V3.0110,|LinJ17_V3.0170,|LinJ17_V3.0190,|LinJ17_V3.0200	LeishPEP_2010_legendes_corrigees.fasta	49 129,0	1	11	11	14	0.00104	0.287	FIPISGWQGDNMIER	R	S	0.996	48	33.4	0	0	0	1	0	0	2	1 778,8533			3 054,70	190	204	Empty	true
Uncategorized Sample	Alba1-HA Exp1	Ingel14726.RAW (F025777)	| elongation factor 1-alpha | location=Lin.chr17:23993-25342(-) | length=449	|LinJ17_V3.0090,|LinJ17_V3.0100,|LinJ17_V3.0110,|LinJ17_V3.0170,|LinJ17_V3.0190,|LinJ17_V3.0200	LeishPEP_2010_legendes_corrigees.fasta	49 129,0	1	11	11	14	0.00104	0.287	IGGIGTVPVGR	K	V	0.997	75.8	33.7	0	0	0	2	0	0	2	1 025,6104			89 115,3	244	254	Empty	true
Uncategorized Sample	Alba1-HA Exp1	Ingel14726.RAW (F025777)	| elongation factor 1-alpha | location=Lin.chr17:23993-25342(-) | length=449	|LinJ17_V3.0090,|LinJ17_V3.0100,|LinJ17_V3.0110,|LinJ17_V3.0170,|LinJ17_V3.0190,|LinJ17_V3.0200	LeishPEP_2010_legendes_corrigees.fasta	49 129,0	1	11	11	14	0.00104	0.287	LPLQDVYK	R	I	0.997	60	34.8	0	0	0	1	0	0	2	975.551			66 420,6	236	243	Empty	true
Uncategorized Sample	Alba1-HA Exp1	Ingel14726.RAW (F025777)	| elongation factor 1-alpha | location=Lin.chr17:23993-25342(-) | length=449	|LinJ17_V3.0090,|LinJ17_V3.0100,|LinJ17_V3.0110,|LinJ17_V3.0170,|LinJ17_V3.0190,|LinJ17_V3.0200	LeishPEP_2010_legendes_corrigees.fasta	49 129,0	1	11	11	14	0.00104	0.287	QTVAVGIIK	R	G	0.982	41.2	34.7	0	0	0	1	0	0	2	928.583			47 902,2	419	427	Empty	true
Uncategorized Sample	Alba1-HA Exp1	Ingel14726.RAW (F025777)	| elongation factor 1-alpha | location=Lin.chr17:23993-25342(-) | length=449	|LinJ17_V3.0090,|LinJ17_V3.0100,|LinJ17_V3.0110,|LinJ17_V3.0170,|LinJ17_V3.0190,|LinJ17_V3.0200	LeishPEP_2010_legendes_corrigees.fasta	49 129,0	1	11	11	14	0.00104	0.287	SIEMHHEQLAEAQPGDNVGFNVK	K	N	0.997	54.5	32.5	0	0	0	0	1	0	2	2 566,1993			17 683,2	279	301	Empty	true
Uncategorized Sample	Alba1-HA Exp1	Ingel14726.RAW (F025777)	| elongation factor 1-alpha | location=Lin.chr17:23993-25342(-) | length=449	|LinJ17_V3.0090,|LinJ17_V3.0100,|LinJ17_V3.0110,|LinJ17_V3.0170,|LinJ17_V3.0190,|LinJ17_V3.0200	LeishPEP_2010_legendes_corrigees.fasta	49 129,0	1	11	11	14	0.00104	0.287	SVFTIIDAPGHR	K	D	0.997	43.2	34.1	0	0	0	0	1	0	2	1 312,7009			41 218,3	85	96	Empty	true
Uncategorized Sample	Alba1-HA Exp1	Ingel14726.RAW (F025777)	| elongation factor 1-alpha | location=Lin.chr17:23993-25342(-) | length=449	|LinJ17_V3.0090,|LinJ17_V3.0100,|LinJ17_V3.0110,|LinJ17_V3.0170,|LinJ17_V3.0190,|LinJ17_V3.0200	LeishPEP_2010_legendes_corrigees.fasta	49 129,0	1	11	11	14	0.00104	0.287	VETGIMKPGDVVTFAPANVTTEVK	R	S	0.99	36.6	32.5	0	0	0	0	1	0	2	2 519,3065			78 164,6	255	278	Empty	true
Uncategorized Sample	Alba1-HA Exp1	Ingel14726.RAW (F025777)	| elongation factor 1-alpha | location=Lin.chr17:23993-25342(-) | length=449	|LinJ17_V3.0090,|LinJ17_V3.0100,|LinJ17_V3.0110,|LinJ17_V3.0170,|LinJ17_V3.0190,|LinJ17_V3.0200	LeishPEP_2010_legendes_corrigees.fasta	49 129,0	1	11	11	14	0.00104	0.287	VGYNPEK	R	V	0.984	41.5	34.2	0	0	0	1	0	0	2	806.404			7 759,40	181	187	Empty	true
Uncategorized Sample	Alba1-HA Exp1	Ingel14726.RAW (F025777)	| elongation factor 1-alpha | location=Lin.chr17:23993-25342(-) | length=449	|LinJ17_V3.0090,|LinJ17_V3.0100,|LinJ17_V3.0110,|LinJ17_V3.0170,|LinJ17_V3.0190,|LinJ17_V3.0200	LeishPEP_2010_legendes_corrigees.fasta	49 129,0	1	11	11	14	0.00104	0.287	VGYNPEKVR	R	F	0.991	44.8	34.5	0	0	0	2	0	0	2	1 061,5738			14 197,6	181	189	Empty	true
Uncategorized Sample	Alba1-HA Exp1	Ingel14726.RAW (F025777)	| beta tubulin | location=Lin.chr8:484341-485672(+) | length=443	|LinJ08_V3.1280,|LinJ21_V3.2240	LeishPEP_2010_legendes_corrigees.fasta	49 753,2	1	1	1	1	7.46e-05	0.0203	YLTASALFR	R	G	0.997	66.3	34.1	0	0	0	1	0	0	2	1 041,5727			87 508,4	310	318	Empty	true
Uncategorized Sample	Alba1-HA Exp1	Ingel14726.RAW (F025777)	| 60S ribosomal protein L5, putative | location=Lin.chr35:755186-756103(+) | length=305	|LinJ35_V3.1870,|LinJ35_V3.1880	LeishPEP_2010_legendes_corrigees.fasta	34 028,4	0.913	1	1	1	7.46e-05	0.0328	EADGSYSAVR	K	T	0.974	38.3	33.6	0	0	0	1	0	0	2	1 054,4799			3 596,50	124	133	Empty	true
Uncategorized Sample	Alba1-HA Exp1	Ingel14726.RAW (F025777)	| ATPase beta subunit, putative | location=Lin.chr25:456378-457955(-) | length=525	|LinJ25_V3.1210	LeishPEP_2010_legendes_corrigees.fasta	56 292,5	0.998	1	1	1	7.46e-05	0.0248	TVIIMELINNVAK	K	G	0.974	38.7	34.1	0	0	0	1	0	0	2	1 457,8397			8 541,20	193	205	Empty	true
Uncategorized Sample	Alba1-HA Exp1	Ingel14726.RAW (F025777)	| ATP-dependent phosphofructokinase;db_xref=PMID:12180974;evidence=inferred from sequence orthology | location=Lin.chr29:1094701-1096161(+) | length=486	|LinJ29_V3.2620	LeishPEP_2010_legendes_corrigees.fasta	54 048,5	1	7	7	7	0.000522	0.179	EITVGLSDDVQQWNEQDLRR	R	H	0.997	47.8	32.7	0	0	0	0	1	0	2	2 401,1745			73 434,2	447	466	Empty	true
Uncategorized Sample	Alba1-HA Exp1	Ingel14726.RAW (F025777)	| ATP-dependent phosphofructokinase;db_xref=PMID:12180974;evidence=inferred from sequence orthology | location=Lin.chr29:1094701-1096161(+) | length=486	|LinJ29_V3.2620	LeishPEP_2010_legendes_corrigees.fasta	54 048,5	1	7	7	7	0.000522	0.179	FGGTILGSSR	R	G	0.995	47	33.5	0	0	0	1	0	0	2	994.532			255366	162	171	Empty	true
Uncategorized Sample	Alba1-HA Exp1	Ingel14726.RAW (F025777)	| ATP-dependent phosphofructokinase;db_xref=PMID:12180974;evidence=inferred from sequence orthology | location=Lin.chr29:1094701-1096161(+) | length=486	|LinJ29_V3.2620	LeishPEP_2010_legendes_corrigees.fasta	54 048,5	1	7	7	7	0.000522	0.179	GALTIYEEAK	R	R	0.997	61.6	33.7	0	0	0	1	0	0	2	1 094,5729			33 618,3	202	211	Empty	true
Uncategorized Sample	Alba1-HA Exp1	Ingel14726.RAW (F025777)	| ATP-dependent phosphofructokinase;db_xref=PMID:12180974;evidence=inferred from sequence orthology | location=Lin.chr29:1094701-1096161(+) | length=486	|LinJ29_V3.2620	LeishPEP_2010_legendes_corrigees.fasta	54 048,5	1	7	7	7	0.000522	0.179	LVCELAAAR	K	K	0.991	45.2	34.9	0	0	0	1	0	0	2	1 002,5401			28 875,2	78	86	Empty	true
Uncategorized Sample	Alba1-HA Exp1	Ingel14726.RAW (F025777)	| ATP-dependent phosphofructokinase;db_xref=PMID:12180974;evidence=inferred from sequence orthology | location=Lin.chr29:1094701-1096161(+) | length=486	|LinJ29_V3.2620	LeishPEP_2010_legendes_corrigees.fasta	54 048,5	1	7	7	7	0.000522	0.179	RGENIAVFGVPK	R	T	0.984	41.5	34.3	0	0	0	1	0	0	2	1 286,7216			102580	213	224	Empty	true
Uncategorized Sample	Alba1-HA Exp1	Ingel14726.RAW (F025777)	| ATP-dependent phosphofructokinase;db_xref=PMID:12180974;evidence=inferred from sequence orthology | location=Lin.chr29:1094701-1096161(+) | length=486	|LinJ29_V3.2620	LeishPEP_2010_legendes_corrigees.fasta	54 048,5	1	7	7	7	0.000522	0.179	TFGFQTAVEQAVNAVR	R	A	0.997	80.4	33.6	0	0	0	1	0	0	2	1 737,8918			5 351,00	236	251	Empty	true
Uncategorized Sample	Alba1-HA Exp1	Ingel14726.RAW (F025777)	| ATP-dependent phosphofructokinase;db_xref=PMID:12180974;evidence=inferred from sequence orthology | location=Lin.chr29:1094701-1096161(+) | length=486	|LinJ29_V3.2620	LeishPEP_2010_legendes_corrigees.fasta	54 048,5	1	7	7	7	0.000522	0.179	VTAADLTVER	K	L	0.997	79.4	34.7	0	0	0	1	0	0	2	1 074,5790			31 709,7	22	31	Empty	true
Uncategorized Sample	Alba1-HA Exp1	Ingel14726.RAW (F025777)	| heat-shock protein hsp70, putative | location=Lin.chr28_V3:1066959-1068923(-) | length=654	|LinJ28_V3.2960,|LinJ28_V3.3000,|LinJ28_V3.3060	LeishPEP_2010_legendes_corrigees.fasta	71 269,8	1	7	8	9	0.000672	0.141	AVVTVPAYFNDSQR	K	Q	0.995	47.2	33.7	0	0	0	1	0	0	2	1 566,7910			31 530,2	143	156	Empty	true
Uncategorized Sample	Alba1-HA Exp1	Ingel14726.RAW (F025777)	| heat-shock protein hsp70, putative | location=Lin.chr28_V3:1066959-1068923(-) | length=654	|LinJ28_V3.2960,|LinJ28_V3.3000,|LinJ28_V3.3060	LeishPEP_2010_legendes_corrigees.fasta	71 269,8	1	7	8	9	0.000672	0.141	LSKDEIER	R	M	0.997	52.7	34.8	0	0	0	2	0	0	2	989.526			9 170,50	513	520	Empty	true
Uncategorized Sample	Alba1-HA Exp1	Ingel14726.RAW (F025777)	| heat-shock protein hsp70, putative | location=Lin.chr28_V3:1066959-1068923(-) | length=654	|LinJ28_V3.2960,|LinJ28_V3.3000,|LinJ28_V3.3060	LeishPEP_2010_legendes_corrigees.fasta	71 269,8	1	7	8	9	0.000672	0.141	MKETAEAYLGK	K	Q	0.976	34.1	34	0	0	0	0	1	0	2	1 256,6193			2 334,60	128	138	Empty	true
Uncategorized Sample	Alba1-HA Exp1	Ingel14726.RAW (F025777)	| heat-shock protein hsp70, putative | location=Lin.chr28_V3:1066959-1068923(-) | length=654	|LinJ28_V3.2960,|LinJ28_V3.3000,|LinJ28_V3.3060	LeishPEP_2010_legendes_corrigees.fasta	71 269,8	1	7	8	9	0.000672	0.141	NTLGDSNVSGK	K	L	0.997	54.1	34.3	0	0	0	1	0	0	2	1 091,5328			11 290,7	554	564	Empty	true
Uncategorized Sample	Alba1-HA Exp1	Ingel14726.RAW (F025777)	| heat-shock protein hsp70, putative | location=Lin.chr28_V3:1066959-1068923(-) | length=654	|LinJ28_V3.2960,|LinJ28_V3.3000,|LinJ28_V3.3060	LeishPEP_2010_legendes_corrigees.fasta	71 269,8	1	7	8	9	0.000672	0.141	SINPDEAVAYGAAVQAFILTGGK	K	S	0.997	103	32.8	0	0	0	1	1	0	2	2 292,1872			33 289,8	365	387	Empty	true
Uncategorized Sample	Alba1-HA Exp1	Ingel14726.RAW (F025777)	| heat-shock protein hsp70, putative | location=Lin.chr28_V3:1066959-1068923(-) | length=654	|LinJ28_V3.2960,|LinJ28_V3.3000,|LinJ28_V3.3060	LeishPEP_2010_legendes_corrigees.fasta	71 269,8	1	7	8	9	0.000672	0.141	TTPSYVAFTDSER	R	L	0.997	91.5	33.8	0	0	0	1	0	0	2	1 473,6856			116127	37	49	Empty	true
Uncategorized Sample	Alba1-HA Exp1	Ingel14726.RAW (F025777)	| heat-shock protein hsp70, putative | location=Lin.chr28_V3:1066959-1068923(-) | length=654	|LinJ28_V3.2960,|LinJ28_V3.3000,|LinJ28_V3.3060	LeishPEP_2010_legendes_corrigees.fasta	71 269,8	1	7	8	9	0.000672	0.141	VQSLVSDFFGGK	K	E	0.997	55.8	33.7	0	0	0	1	0	0	2	1 283,6631			14 343,2	349	360	Empty	true
Uncategorized Sample	Alba1-HA Exp1	Ingel14726.RAW (F025777)	| hypothetical protein, conserved | location=Lin.chr34:1034621-1035217(+) | length=198	|LinJ34_V3.2410	LeishPEP_2010_legendes_corrigees.fasta	21 992,2	1	16	21	28	0.00209	0.646	DRPEGAENEVR	R	V	0.997	47	34.2	0	0	0	1	7	0	2	1 271,5975			954027	21	31	Empty	true
Uncategorized Sample	Alba1-HA Exp1	Ingel14726.RAW (F025777)	| hypothetical protein, conserved | location=Lin.chr34:1034621-1035217(+) | length=198	|LinJ34_V3.2410	LeishPEP_2010_legendes_corrigees.fasta	21 992,2	1	16	21	28	0.00209	0.646	ISGLHQVTELGSELVR	R	D	0.997	63.9	33.6	0	0	0	1	1	0	2	1 737,9495			59 874,3	84	99	Empty	true
Uncategorized Sample	Alba1-HA Exp1	Ingel14726.RAW (F025777)	| hypothetical protein, conserved | location=Lin.chr34:1034621-1035217(+) | length=198	|LinJ34_V3.2410	LeishPEP_2010_legendes_corrigees.fasta	21 992,2	1	16	21	28	0.00209	0.646	ISGLHQVTELGSELVRDEYEPIDR	R	T	0.997	52.4	32.1	0	0	0	0	1	0	2	2 755,3900			932304	84	107	Empty	true
Uncategorized Sample	Alba1-HA Exp1	Ingel14726.RAW (F025777)	| hypothetical protein, conserved | location=Lin.chr34:1034621-1035217(+) | length=198	|LinJ34_V3.2410	LeishPEP_2010_legendes_corrigees.fasta	21 992,2	1	16	21	28	0.00209	0.646	ISGMGGAIYNAVNIAEIVK	K	R	0.997	79.7	33	0	0	0	2	0	0	2	1 936,0210			179126	63	81	Empty	true
Uncategorized Sample	Alba1-HA Exp1	Ingel14726.RAW (F025777)	| hypothetical protein, conserved | location=Lin.chr34:1034621-1035217(+) | length=198	|LinJ34_V3.2410	LeishPEP_2010_legendes_corrigees.fasta	21 992,2	1	16	21	28	0.00209	0.646	ISGMGGAIYNAVNIAEIVKR	K	R	0.992	38.3	33.1	0	0	0	0	1	0	2	2 076,1271			45 797,7	63	82	Empty	true
Uncategorized Sample	Alba1-HA Exp1	Ingel14726.RAW (F025777)	| hypothetical protein, conserved | location=Lin.chr34:1034621-1035217(+) | length=198	|LinJ34_V3.2410	LeishPEP_2010_legendes_corrigees.fasta	21 992,2	1	16	21	28	0.00209	0.646	KVSTILITLSR	R	N	0.997	104	34.2	0	0	0	2	0	0	2	1 230,7781			261931	119	129	Empty	true
Uncategorized Sample	Alba1-HA Exp1	Ingel14726.RAW (F025777)	| hypothetical protein, conserved | location=Lin.chr34:1034621-1035217(+) | length=198	|LinJ34_V3.2410	LeishPEP_2010_legendes_corrigees.fasta	21 992,2	1	16	21	28	0.00209	0.646	NCLDKSNPGYQEPIPDSEVTEQER	R	R	0.997	88.9	32	0	0	0	0	1	0	2	2 805,2635			203348	130	153	Empty	true
Uncategorized Sample	Alba1-HA Exp1	Ingel14726.RAW (F025777)	| hypothetical protein, conserved | location=Lin.chr34:1034621-1035217(+) | length=198	|LinJ34_V3.2410	LeishPEP_2010_legendes_corrigees.fasta	21 992,2	1	16	21	28	0.00209	0.646	NPENVVVER	R	K	0.997	51.5	34.1	0	0	0	1	0	0	2	1 055,5479			271670	110	118	Empty	true
Uncategorized Sample	Alba1-HA Exp1	Ingel14726.RAW (F025777)	| hypothetical protein, conserved | location=Lin.chr34:1034621-1035217(+) | length=198	|LinJ34_V3.2410	LeishPEP_2010_legendes_corrigees.fasta	21 992,2	1	16	21	28	0.00209	0.646	NPENVVVERK	R	V	0.997	49.5	33.6	0	0	0	1	0	0	2	1 183,6429			7 653,80	110	119	Empty	true
Uncategorized Sample	Alba1-HA Exp1	Ingel14726.RAW (F025777)	| hypothetical protein, conserved | location=Lin.chr34:1034621-1035217(+) | length=198	|LinJ34_V3.2410	LeishPEP_2010_legendes_corrigees.fasta	21 992,2	1	16	21	28	0.00209	0.646	RISGLHQVTELGSELVR	R	D	0.997	55.4	33.1	0	0	0	0	1	0	2	1 894,0506			8 746,80	83	99	Empty	true
Uncategorized Sample	Alba1-HA Exp1	Ingel14726.RAW (F025777)	| hypothetical protein, conserved | location=Lin.chr34:1034621-1035217(+) | length=198	|LinJ34_V3.2410	LeishPEP_2010_legendes_corrigees.fasta	21 992,2	1	16	21	28	0.00209	0.646	SNPGYQEPIPDSEVTEQER	K	R	0.997	86.1	32.8	0	0	0	1	1	0	2	2 174,9838			408229	135	153	Empty	true
Uncategorized Sample	Alba1-HA Exp1	Ingel14726.RAW (F025777)	| hypothetical protein, conserved | location=Lin.chr34:1034621-1035217(+) | length=198	|LinJ34_V3.2410	LeishPEP_2010_legendes_corrigees.fasta	21 992,2	1	16	21	28	0.00209	0.646	TRNPENVVVER	R	K	0.997	50.9	34	0	0	0	1	1	0	2	1 312,6967			193812	108	118	Empty	true
Uncategorized Sample	Alba1-HA Exp1	Ingel14726.RAW (F025777)	| hypothetical protein, conserved | location=Lin.chr34:1034621-1035217(+) | length=198	|LinJ34_V3.2410	LeishPEP_2010_legendes_corrigees.fasta	21 992,2	1	16	21	28	0.00209	0.646	TRNPENVVVERK	R	V	0.993	39.4	33.9	0	0	0	0	1	0	2	1 440,7917			141405	108	119	Empty	true
Uncategorized Sample	Alba1-HA Exp1	Ingel14726.RAW (F025777)	| hypothetical protein, conserved | location=Lin.chr34:1034621-1035217(+) | length=198	|LinJ34_V3.2410	LeishPEP_2010_legendes_corrigees.fasta	21 992,2	1	16	21	28	0.00209	0.646	VSTILITLSR	K	N	0.997	66.3	34.4	0	0	0	1	0	0	2	1 102,6831			33 335,2	120	129	Empty	true
Uncategorized Sample	Alba1-HA Exp1	Ingel14726.RAW (F025777)	| hypothetical protein, conserved | location=Lin.chr34:1034621-1035217(+) | length=198	|LinJ34_V3.2410	LeishPEP_2010_legendes_corrigees.fasta	21 992,2	1	16	21	28	0.00209	0.646	VTATHGQHSYISYVIAVLNGEDGK	R	T	0.997	59.7	32.4	0	0	0	0	1	0	2	2 559,2839			11 700,2	32	55	Empty	true
Uncategorized Sample	Alba1-HA Exp1	Ingel14726.RAW (F025777)	| hypothetical protein, conserved | location=Lin.chr34:1034621-1035217(+) | length=198	|LinJ34_V3.2410	LeishPEP_2010_legendes_corrigees.fasta	21 992,2	1	16	21	28	0.00209	0.646	VTATHGQHSYISYVIAVLNGEDGKTR	R	N	0.997	53.3	32.1	0	0	0	0	1	0	2	2 816,4327			7 811,80	32	57	Empty	true
Uncategorized Sample	Alba1-HA Exp1	Ingel14726.RAW (F025777)	| mitochondrial RNA binding protein 1,gBP21, MRP1 | location=Lin.chr27_V3:400712-401416(-) | length=234	|LinJ27_V3.0980	LeishPEP_2010_legendes_corrigees.fasta	26 646,0	1	2	2	2	0.000149	0.137	ALARGDSPPSDSPQNNQDR	R	N	0.982	34.5	33	0	0	0	0	1	0	2	2 024,9382			3 550,90	193	211	Empty	true
Uncategorized Sample	Alba1-HA Exp1	Ingel14726.RAW (F025777)	| mitochondrial RNA binding protein 1,gBP21, MRP1 | location=Lin.chr27_V3:400712-401416(-) | length=234	|LinJ27_V3.0980	LeishPEP_2010_legendes_corrigees.fasta	26 646,0	1	2	2	2	0.000149	0.137	QLLVSQFPQLGPR	K	K	0.997	67.9	33.5	0	0	0	1	0	0	2	1 482,8429			42 400,9	74	86	Empty	true
Uncategorized Sample	Alba1-HA Exp1	Ingel14726.RAW (F025777)	| actin | location=Lin.chr4:462092-463222(-) | length=376	|LinJ04_V3.1250	LeishPEP_2010_legendes_corrigees.fasta	42 049,2	1	1	1	2	0.000149	0.0266	AGFSGDDAPR	K	H	0.997	55.2	34.2	0	0	0	2	0	0	2	992.443			5 363,30	20	29	Empty	true
Uncategorized Sample	Alba1-HA Exp1	Ingel14726.RAW (F025777)	| 60S ribosomal protein L2, putative | location=Lin.chr32_V3:1500756-1501538(+) | length=260	|LinJ32_V3.4050,|LinJ35_V3.1440,|LinJ35_V3.1450	LeishPEP_2010_legendes_corrigees.fasta	28 272,5	1	2	2	6	0.000448	0.0538	AGNSFYR	K	F	0.995	48.5	34.8	0	0	0	5	0	0	2	814.384			34 272,4	182	188	Empty	true
Uncategorized Sample	Alba1-HA Exp1	Ingel14726.RAW (F025777)	| 60S ribosomal protein L2, putative | location=Lin.chr32_V3:1500756-1501538(+) | length=260	|LinJ32_V3.4050,|LinJ35_V3.1440,|LinJ35_V3.1450	LeishPEP_2010_legendes_corrigees.fasta	28 272,5	1	2	2	6	0.000448	0.0538	ILDYAER	R	H	0.947	34.5	33.4	0	0	0	1	0	0	2	879.457			6 601,30	31	37	Empty	true
Uncategorized Sample	Alba1-HA Exp1	Ingel14726.RAW (F025777)	| mitochondrial RNA binding protein 2,MRP2, gBP25 | location=Lin.chr09_V3.tab:442415-443143(-) | length=242	|LinJ09_V3.1180	LeishPEP_2010_legendes_corrigees.fasta	26 963,6	1	2	2	2	0.000149	0.0826	FLGVLEGR	R	M	0.997	53.9	34.6	0	0	0	1	0	0	2	890.51			29 274,8	150	157	Empty	true
Uncategorized Sample	Alba1-HA Exp1	Ingel14726.RAW (F025777)	| mitochondrial RNA binding protein 2,MRP2, gBP25 | location=Lin.chr09_V3.tab:442415-443143(-) | length=242	|LinJ09_V3.1180	LeishPEP_2010_legendes_corrigees.fasta	26 963,6	1	2	2	2	0.000149	0.0826	FTNASFSPNAAK	R	G	0.997	56.5	33.9	0	0	0	1	0	0	2	1 254,6112			21 213,5	167	178	Empty	true
Uncategorized Sample	Alba1-HA Exp1	Ingel14726.RAW (F025777)	| 40S ribosomal protein SA, putative | location=Lin.chr36:1935533-1936273(-) | length=246	|LinJ36_V3.5240,|LinJ36_V3.5350	LeishPEP_2010_legendes_corrigees.fasta	27 527,8	1	4	4	4	0.000299	0.179	FIPGTFTNQIQK	R	K	0.997	58.5	33.9	0	0	0	1	0	0	2	1 393,7476			250867	106	117	Empty	true
Uncategorized Sample	Alba1-HA Exp1	Ingel14726.RAW (F025777)	| 40S ribosomal protein SA, putative | location=Lin.chr36:1935533-1936273(-) | length=246	|LinJ36_V3.5240,|LinJ36_V3.5350	LeishPEP_2010_legendes_corrigees.fasta	27 527,8	1	4	4	4	0.000299	0.179	FSQHVGTSFHGGR	K	F	0.991	38.5	33.9	0	0	0	0	1	0	2	1 416,6767			12 575,9	93	105	Empty	true
Uncategorized Sample	Alba1-HA Exp1	Ingel14726.RAW (F025777)	| 40S ribosomal protein SA, putative | location=Lin.chr36:1935533-1936273(-) | length=246	|LinJ36_V3.5240,|LinJ36_V3.5350	LeishPEP_2010_legendes_corrigees.fasta	27 527,8	1	4	4	4	0.000299	0.179	SIGMMYWLLAR	K	E	0.997	49.3	33.8	0	0	0	1	0	0	2	1 372,6753			8 123,10	173	183	Empty	true
Uncategorized Sample	Alba1-HA Exp1	Ingel14726.RAW (F025777)	| 40S ribosomal protein SA, putative | location=Lin.chr36:1935533-1936273(-) | length=246	|LinJ36_V3.5240,|LinJ36_V3.5350	LeishPEP_2010_legendes_corrigees.fasta	27 527,8	1	4	4	4	0.000299	0.179	VLVVTDPR	R	T	0.975	38.8	33.8	0	0	0	1	0	0	2	898.536			6 791,80	124	131	Empty	true
Uncategorized Sample	Alba1-HA Exp1	Ingel14726.RAW (F025777)	| glycosomal phosphoenolpyruvate carboxykinase, putative | location=Lin.chr27_V3:699493-701070(-) | length=525	|LinJ27_V3.1710,|LinJ27_V3.2500	LeishPEP_2010_legendes_corrigees.fasta	58 273,3	0.84	1	1	1	7.46e-05	0.0171	TTLSADPNR	K	M	0.949	36	34.8	0	0	0	1	0	0	2	974.49			6 211,00	228	236	Empty	true
Uncategorized Sample	Alba1-HA Exp1	Ingel14726.RAW (F025777)	| GP63, leishmanolysin,metallo-peptidase, Clan MA(M), Family M8 | location=Lin.chr10:206843-208642(+) | length=599	|LinJ10_V3.0490,|LinJ10_V3.0500	LeishPEP_2010_legendes_corrigees.fasta	63 811,0	1	2	2	2	0.000149	0.0367	HLIPQALQLHTER	K	L	0.997	43.1	33.8	0	0	0	0	1	0	2	1 555,8705			76 618,4	156	168	Empty	true
Uncategorized Sample	Alba1-HA Exp1	Ingel14726.RAW (F025777)	| GP63, leishmanolysin,metallo-peptidase, Clan MA(M), Family M8 | location=Lin.chr10:206843-208642(+) | length=599	|LinJ10_V3.0490,|LinJ10_V3.0500	LeishPEP_2010_legendes_corrigees.fasta	63 811,0	1	2	2	2	0.000149	0.0367	ILESISNVR	R	H	0.997	57	34.6	0	0	0	1	0	0	2	1 030,5891			29 515,2	279	287	Empty	true
Uncategorized Sample	Alba1-HA Exp1	Ingel14726.RAW (F025777)	| 40S ribosomal protein S4, putative | location=Lin.chr13:402294-403736(-) | length=480	|LinJ13_V3.1130	LeishPEP_2010_legendes_corrigees.fasta	53 478,5	1	3	3	8	0.000597	0.0583	AVIVTGGANR	K	G	0.997	63.7	34.7	0	0	0	3	0	0	2	957.548			36 679,0	384	393	Empty	true
Uncategorized Sample	Alba1-HA Exp1	Ingel14726.RAW (F025777)	| 40S ribosomal protein S4, putative | location=Lin.chr13:402294-403736(-) | length=480	|LinJ13_V3.1130	LeishPEP_2010_legendes_corrigees.fasta	53 478,5	1	3	3	8	0.000597	0.0583	DASGAEFATR	K	A	0.997	82.1	33.4	0	0	0	4	0	0	2	1 024,4694			36 766,3	416	425	Empty	true
Uncategorized Sample	Alba1-HA Exp1	Ingel14726.RAW (F025777)	| 40S ribosomal protein S4, putative | location=Lin.chr13:402294-403736(-) | length=480	|LinJ13_V3.1130	LeishPEP_2010_legendes_corrigees.fasta	53 478,5	1	3	3	8	0.000597	0.0583	LIAAEARK	R	N	0.996	48.7	34.6	0	0	0	1	0	0	2	871.536			6 300,40	461	468	Empty	true
Uncategorized Sample	Alba1-HA Exp1	Ingel14726.RAW (F025777)	| hypothetical protein, conserved | location=Lin.chr13:87920-88285(+) | length=121	|LinJ13_V3.0270	LeishPEP_2010_legendes_corrigees.fasta	13 405,6	1	11	12	17	0.00127	0.463	AQFDDVR	R	S	0.979	39.9	34.1	0	0	0	1	0	0	2	850.405			141672	72	78	Empty	true
Uncategorized Sample	Alba1-HA Exp1	Ingel14726.RAW (F025777)	| hypothetical protein, conserved | location=Lin.chr13:87920-88285(+) | length=121	|LinJ13_V3.0270	LeishPEP_2010_legendes_corrigees.fasta	13 405,6	1	11	12	17	0.00127	0.463	AQFDDVRSTTTDKIEVVVVK	R	S	0.997	45.5	32.9	0	0	0	0	1	0	2	2 250,1978			87 081,3	72	91	Empty	true
Uncategorized Sample	Alba1-HA Exp1	Ingel14726.RAW (F025777)	| hypothetical protein, conserved | location=Lin.chr13:87920-88285(+) | length=121	|LinJ13_V3.0270	LeishPEP_2010_legendes_corrigees.fasta	13 405,6	1	11	12	17	0.00127	0.463	FGYVDYTK	K	H	0.979	40	34.2	0	0	0	1	0	0	2	992.472			9 934,40	20	27	Empty	true
Uncategorized Sample	Alba1-HA Exp1	Ingel14726.RAW (F025777)	| hypothetical protein, conserved | location=Lin.chr13:87920-88285(+) | length=121	|LinJ13_V3.0270	LeishPEP_2010_legendes_corrigees.fasta	13 405,6	1	11	12	17	0.00127	0.463	FGYVDYTKHR	K	L	0.976	33.9	33.7	0	0	0	0	1	0	2	1 285,6324			10 122,5	20	29	Empty	true
Uncategorized Sample	Alba1-HA Exp1	Ingel14726.RAW (F025777)	| hypothetical protein, conserved | location=Lin.chr13:87920-88285(+) | length=121	|LinJ13_V3.0270	LeishPEP_2010_legendes_corrigees.fasta	13 405,6	1	11	12	17	0.00127	0.463	NQGVVEVK	K	K	0.997	57.9	35	0	0	0	3	0	0	2	872.484			233019	58	65	Empty	true
Uncategorized Sample	Alba1-HA Exp1	Ingel14726.RAW (F025777)	| hypothetical protein, conserved | location=Lin.chr13:87920-88285(+) | length=121	|LinJ13_V3.0270	LeishPEP_2010_legendes_corrigees.fasta	13 405,6	1	11	12	17	0.00127	0.463	NQGVVEVKK	K	I	0.984	41.9	34.7	0	0	0	2	0	0	2	1 000,5786			95 879,4	58	66	Empty	true
Uncategorized Sample	Alba1-HA Exp1	Ingel14726.RAW (F025777)	| hypothetical protein, conserved | location=Lin.chr13:87920-88285(+) | length=121	|LinJ13_V3.0270	LeishPEP_2010_legendes_corrigees.fasta	13 405,6	1	11	12	17	0.00127	0.463	RKFGYVDYTK	K	H	0.995	41.8	34.1	0	0	0	0	1	0	2	1 276,6685			311724	18	27	Empty	true
Uncategorized Sample	Alba1-HA Exp1	Ingel14726.RAW (F025777)	| hypothetical protein, conserved | location=Lin.chr13:87920-88285(+) | length=121	|LinJ13_V3.0270	LeishPEP_2010_legendes_corrigees.fasta	13 405,6	1	11	12	17	0.00127	0.463	SPDFDAIYDQQQK	K	D	0.997	76.3	33.6	0	0	0	2	0	0	2	1 554,7073			541575	92	104	Empty	true
Uncategorized Sample	Alba1-HA Exp1	Ingel14726.RAW (F025777)	| hypothetical protein, conserved | location=Lin.chr13:87920-88285(+) | length=121	|LinJ13_V3.0270	LeishPEP_2010_legendes_corrigees.fasta	13 405,6	1	11	12	17	0.00127	0.463	SPDFDAIYDQQQKDR	K	E	0.997	61.4	33.3	0	0	0	1	2	0	2	1 825,8354			878725	92	106	Empty	true
Uncategorized Sample	Alba1-HA Exp1	Ingel14726.RAW (F025777)	| hypothetical protein, conserved | location=Lin.chr13:87920-88285(+) | length=121	|LinJ13_V3.0270	LeishPEP_2010_legendes_corrigees.fasta	13 405,6	1	11	12	17	0.00127	0.463	STTTDKIEVVVVK	R	S	0.997	65.9	33.8	0	0	0	1	0	0	2	1 418,8102			356056	79	91	Empty	true
Uncategorized Sample	Alba1-HA Exp1	Ingel14726.RAW (F025777)	| hypothetical protein, conserved | location=Lin.chr13:87920-88285(+) | length=121	|LinJ13_V3.0270	LeishPEP_2010_legendes_corrigees.fasta	13 405,6	1	11	12	17	0.00127	0.463	STTTDKIEVVVVKSPDFDAIYDQQQK	R	D	0.997	62.9	31.7	0	0	0	0	1	0	2	2 954,4997			37 681,3	79	104	Empty	true
Uncategorized Sample	Alba1-HA Exp1	Ingel14726.RAW (F025777)	| poly(a) binding protein, putative | location=Lin.chr35:1630921-1632678(+) | length=585	|LinJ35_V3.4200	LeishPEP_2010_legendes_corrigees.fasta	64 646,3	1	1	1	1	7.46e-05	0.0154	SGVNNILVK	R	K	0.997	50.8	34.9	0	0	0	1	0	0	2	943.557			34 253,5	92	100	Empty	true
Uncategorized Sample	Alba1-HA Exp1	Ingel14726.RAW (F025777)	| protein kinase, putative,eukaryotic translation initiation factor 2-alpha kinase precursor, putative | location=Lin.chr34:809477-813880(-) | length=1467	|LinJ34_V3.1910	LeishPEP_2010_legendes_corrigees.fasta	158 321,9	1	9	9	9	0.000672	0.0804	AGDTYHMLFIQMEYFPR	K	G	0.988	36.3	33.1	0	0	0	0	1	0	2	2 150,9676			55 474,8	1029	1045	Empty	true
Uncategorized Sample	Alba1-HA Exp1	Ingel14726.RAW (F025777)	| protein kinase, putative,eukaryotic translation initiation factor 2-alpha kinase precursor, putative | location=Lin.chr34:809477-813880(-) | length=1467	|LinJ34_V3.1910	LeishPEP_2010_legendes_corrigees.fasta	158 321,9	1	9	9	9	0.000672	0.0804	GNANGSAGDLASNVAGGQEER	R	S	0.997	125	33.3	0	0	0	1	0	0	2	1 973,8908			93 759,3	1112	1132	Empty	true
Uncategorized Sample	Alba1-HA Exp1	Ingel14726.RAW (F025777)	| protein kinase, putative,eukaryotic translation initiation factor 2-alpha kinase precursor, putative | location=Lin.chr34:809477-813880(-) | length=1467	|LinJ34_V3.1910	LeishPEP_2010_legendes_corrigees.fasta	158 321,9	1	9	9	9	0.000672	0.0804	GTLADWLR	R	L	0.972	39.3	35	0	0	0	1	0	0	2	931.5			18 032,3	1046	1053	Empty	true
Uncategorized Sample	Alba1-HA Exp1	Ingel14726.RAW (F025777)	| protein kinase, putative,eukaryotic translation initiation factor 2-alpha kinase precursor, putative | location=Lin.chr34:809477-813880(-) | length=1467	|LinJ34_V3.1910	LeishPEP_2010_legendes_corrigees.fasta	158 321,9	1	9	9	9	0.000672	0.0804	IGDFGLAK	K	R	0.996	49	34	0	0	0	1	0	0	2	820.457			25 213,7	1102	1109	Empty	true
Uncategorized Sample	Alba1-HA Exp1	Ingel14726.RAW (F025777)	| protein kinase, putative,eukaryotic translation initiation factor 2-alpha kinase precursor, putative | location=Lin.chr34:809477-813880(-) | length=1467	|LinJ34_V3.1910	LeishPEP_2010_legendes_corrigees.fasta	158 321,9	1	9	9	9	0.000672	0.0804	LAFGSVVEEAEQLR	R	I	0.997	80.1	33.8	0	0	0	1	0	0	2	1 547,8064			15 112,8	467	480	Empty	true
Uncategorized Sample	Alba1-HA Exp1	Ingel14726.RAW (F025777)	| protein kinase, putative,eukaryotic translation initiation factor 2-alpha kinase precursor, putative | location=Lin.chr34:809477-813880(-) | length=1467	|LinJ34_V3.1910	LeishPEP_2010_legendes_corrigees.fasta	158 321,9	1	9	9	9	0.000672	0.0804	RGNANGSAGDLASNVAGGQEER	R	S	0.997	59.6	33	0	0	0	0	1	0	2	2 129,9919			39 743,0	1111	1132	Empty	true
Uncategorized Sample	Alba1-HA Exp1	Ingel14726.RAW (F025777)	| protein kinase, putative,eukaryotic translation initiation factor 2-alpha kinase precursor, putative | location=Lin.chr34:809477-813880(-) | length=1467	|LinJ34_V3.1910	LeishPEP_2010_legendes_corrigees.fasta	158 321,9	1	9	9	9	0.000672	0.0804	SMLAANPLQRPPIRK	K	L	0.984	35.3	33.3	0	0	0	0	1	0	2	1 707,9689			20 480,8	1207	1221	Empty	true
Uncategorized Sample	Alba1-HA Exp1	Ingel14726.RAW (F025777)	| protein kinase, putative,eukaryotic translation initiation factor 2-alpha kinase precursor, putative | location=Lin.chr34:809477-813880(-) | length=1467	|LinJ34_V3.1910	LeishPEP_2010_legendes_corrigees.fasta	158 321,9	1	9	9	9	0.000672	0.0804	SVVGGSPLYSSPEQTR	R	G	0.997	91.6	33.5	0	0	0	1	0	0	2	1 663,8286			176673	1133	1148	Empty	true
Uncategorized Sample	Alba1-HA Exp1	Ingel14726.RAW (F025777)	| protein kinase, putative,eukaryotic translation initiation factor 2-alpha kinase precursor, putative | location=Lin.chr34:809477-813880(-) | length=1467	|LinJ34_V3.1910	LeishPEP_2010_legendes_corrigees.fasta	158 321,9	1	9	9	9	0.000672	0.0804	VVQEAVLHSSFDNANVVR	R	F	0.997	51.3	33.2	0	0	0	0	1	0	2	1 984,0245			49 610,0	952	969	Empty	true
Uncategorized Sample	Alba1-HA Exp1	Ingel14726.RAW (F025777)	| heat shock 70-related protein 1, mitochondrial precursor, putative | location=Lin.chr30:922117-924099(-) | length=660	|LinJ30_V3.2480,|LinJ30_V3.2530,|LinJ30_V3.2540	LeishPEP_2010_legendes_corrigees.fasta	71 676,8	1	5	5	6	0.000448	0.0833	DAGTIAGLNVIR	K	V	0.949	35.5	34.2	0	0	0	1	0	0	2	1 199,6744			36 729,2	181	192	Empty	true
Uncategorized Sample	Alba1-HA Exp1	Ingel14726.RAW (F025777)	| heat shock 70-related protein 1, mitochondrial precursor, putative | location=Lin.chr30:922117-924099(-) | length=660	|LinJ30_V3.2480,|LinJ30_V3.2530,|LinJ30_V3.2540	LeishPEP_2010_legendes_corrigees.fasta	71 676,8	1	5	5	6	0.000448	0.0833	LVGLAAKR	K	Q	0.968	38.4	34.7	0	0	0	1	0	0	2	827.546			5 046,50	73	80	Empty	true
Uncategorized Sample	Alba1-HA Exp1	Ingel14726.RAW (F025777)	| heat shock 70-related protein 1, mitochondrial precursor, putative | location=Lin.chr30:922117-924099(-) | length=660	|LinJ30_V3.2480,|LinJ30_V3.2530,|LinJ30_V3.2540	LeishPEP_2010_legendes_corrigees.fasta	71 676,8	1	5	5	6	0.000448	0.0833	NNAETQLTTAER	R	Q	0.997	84.3	34.1	0	0	0	1	0	0	2	1 347,6499			13 542,3	557	568	Empty	true
Uncategorized Sample	Alba1-HA Exp1	Ingel14726.RAW (F025777)	| heat shock 70-related protein 1, mitochondrial precursor, putative | location=Lin.chr30:922117-924099(-) | length=660	|LinJ30_V3.2480,|LinJ30_V3.2530,|LinJ30_V3.2540	LeishPEP_2010_legendes_corrigees.fasta	71 676,8	1	5	5	6	0.000448	0.0833	QYSPSQIGAFVLEK	K	M	0.98	39.8	33.6	0	0	0	1	0	0	2	1 566,8163			64 116,4	134	147	Empty	true
Uncategorized Sample	Alba1-HA Exp1	Ingel14726.RAW (F025777)	| heat shock 70-related protein 1, mitochondrial precursor, putative | location=Lin.chr30:922117-924099(-) | length=660	|LinJ30_V3.2480,|LinJ30_V3.2530,|LinJ30_V3.2540	LeishPEP_2010_legendes_corrigees.fasta	71 676,8	1	5	5	6	0.000448	0.0833	SKFEGITQR	R	L	0.997	51.1	33.6	0	0	0	2	0	0	2	1 065,5688			7 774,40	323	331	Empty	true
Uncategorized Sample	Alba1-HA Exp1	Ingel14726.RAW (F025777)	| elongation factor 2 | location=Lin.chr36:48610-51147(-) | length=845	|LinJ36_V3.0190,|LinJ36_V3.0200,|LinJ36_V3.0210	LeishPEP_2010_legendes_corrigees.fasta	94 147,3	0.942	1	1	1	7.46e-05	0.0142	KQDLYEDKPVQR	K	S	0.983	35.3	33.7	0	0	0	0	1	0	2	1 518,7913			7 482,90	423	434	Empty	true
Uncategorized Sample	Alba1-HA Exp1	Ingel14726.RAW (F025777)	| ATP-dependent RNA helicase, putative | location=Lin.chr32_V3:159098-160942(-) | length=614	|LinJ32_V3.0410	LeishPEP_2010_legendes_corrigees.fasta	66 808,9	1	5	5	5	0.000373	0.121	AIVQGPDSDMPPPGER	R	Q	0.997	80.5	33.6	0	0	0	1	0	0	2	1 681,7854			35 707,8	308	323	Empty	true
Uncategorized Sample	Alba1-HA Exp1	Ingel14726.RAW (F025777)	| ATP-dependent RNA helicase, putative | location=Lin.chr32_V3:159098-160942(-) | length=614	|LinJ32_V3.0410	LeishPEP_2010_legendes_corrigees.fasta	66 808,9	1	5	5	5	0.000373	0.121	AKPTNSQSAPSALVLSPTR	R	E	0.997	43.2	33.3	0	0	0	0	1	0	2	1 925,0451			52 874,7	203	221	Empty	true
Uncategorized Sample	Alba1-HA Exp1	Ingel14726.RAW (F025777)	| ATP-dependent RNA helicase, putative | location=Lin.chr32_V3:159098-160942(-) | length=614	|LinJ32_V3.0410	LeishPEP_2010_legendes_corrigees.fasta	66 808,9	1	5	5	5	0.000373	0.121	ETNQTVLPEVQALAK	R	K	0.95	35.3	34	0	0	0	1	0	0	2	1 640,8855			31 215,4	508	522	Empty	true
Uncategorized Sample	Alba1-HA Exp1	Ingel14726.RAW (F025777)	| ATP-dependent RNA helicase, putative | location=Lin.chr32_V3:159098-160942(-) | length=614	|LinJ32_V3.0410	LeishPEP_2010_legendes_corrigees.fasta	66 808,9	1	5	5	5	0.000373	0.121	NIVDDLIPLLR	R	E	0.995	47.1	33.5	0	0	0	1	0	0	2	1 280,7575			5 983,30	497	507	Empty	true
Uncategorized Sample	Alba1-HA Exp1	Ingel14726.RAW (F025777)	| ATP-dependent RNA helicase, putative | location=Lin.chr32_V3:159098-160942(-) | length=614	|LinJ32_V3.0410	LeishPEP_2010_legendes_corrigees.fasta	66 808,9	1	5	5	5	0.000373	0.121	VGSTTENITQDVR	R	W	0.997	56.3	33.8	0	0	0	1	0	0	2	1 419,7075			40 607,4	355	367	Empty	true
Uncategorized Sample	Alba1-HA Exp1	Ingel14726.RAW (F025777)	| heat shock protein 70-related protein | location=Lin.chr26:406456-408381(+) | length=641	|LinJ26_V3.1220	LeishPEP_2010_legendes_corrigees.fasta	70 466,0	0.99	1	1	1	7.46e-05	0.0172	EAITIQNDTGR	K	L	0.997	52.6	34.2	0	0	0	1	0	0	2	1 217,6122			7 055,30	500	510	Empty	true
Uncategorized Sample	Alba1-HA Exp1	Ingel14726.RAW (F025777)	| RNA binding protein, putative | location=Lin.chr18:234277-235542(+) | length=421	|LinJ18_V3.0590	LeishPEP_2010_legendes_corrigees.fasta	43 818,4	1	2	2	2	0.000149	0.0689	ASPQQQAAVQSAPGKIEYLR	R	S	0.996	41.1	33.1	0	0	0	0	1	0	2	2 142,1303			101168	329	348	Empty	true
Uncategorized Sample	Alba1-HA Exp1	Ingel14726.RAW (F025777)	| RNA binding protein, putative | location=Lin.chr18:234277-235542(+) | length=421	|LinJ18_V3.0590	LeishPEP_2010_legendes_corrigees.fasta	43 818,4	1	2	2	2	0.000149	0.0689	YELEESAQR	R	A	0.958	35.9	33.7	0	0	0	1	0	0	2	1 124,5218			15 469,4	231	239	Empty	true
Uncategorized Sample	Alba1-HA Exp1	Ingel14726.RAW (F025777)	| alpha tubulin | location=Lin.chr13:112108-113463(+) | length=451	|LinJ13_V3.0330,|LinJ13_V3.1460	LeishPEP_2010_legendes_corrigees.fasta	49 759,0	1	1	1	1	7.46e-05	0.031	LIGQVVSSLTASLR	R	F	0.997	71.4	34.1	0	0	0	1	0	0	2	1 443,8530			9 877,60	230	243	Empty	true
Uncategorized Sample	Alba1-HA Exp1	Ingel14726.RAW (F025777)	| enolase;db_xref=PMID:17382932;evidence=inferred from sequence orthology | location=Lin.chr14:513749-515038(+) | length=429	|LinJ14_V3.1240	LeishPEP_2010_legendes_corrigees.fasta	46 037,4	0.99	1	1	1	7.46e-05	0.0256	YCGAGCTQAVK	R	N	0.997	56.1	34.1	0	0	0	1	0	0	2	1 214,5294			5 192,30	57	67	Empty	true
Uncategorized Sample	Alba1-HA Exp1	Ingel14726.RAW (F025777)	| RNA binding protein, putative | location=Lin.chr32_V3:263833-264540(+) | length=235	|LinJ32_V3.0790	LeishPEP_2010_legendes_corrigees.fasta	25 208,8	1	3	3	3	0.000224	0.123	ARQEVANVVIAAHR	R	H	0.997	44.2	33.9	0	0	0	0	1	0	2	1 533,8607			11 025,6	214	227	Empty	true
Uncategorized Sample	Alba1-HA Exp1	Ingel14726.RAW (F025777)	| RNA binding protein, putative | location=Lin.chr32_V3:263833-264540(+) | length=235	|LinJ32_V3.0790	LeishPEP_2010_legendes_corrigees.fasta	25 208,8	1	3	3	3	0.000224	0.123	QEVANVVIAAHR	R	H	0.997	55.2	33.9	0	0	0	0	1	0	2	1 306,7225			21 975,8	216	227	Empty	true
Uncategorized Sample	Alba1-HA Exp1	Ingel14726.RAW (F025777)	| RNA binding protein, putative | location=Lin.chr32_V3:263833-264540(+) | length=235	|LinJ32_V3.0790	LeishPEP_2010_legendes_corrigees.fasta	25 208,8	1	3	3	3	0.000224	0.123	QNFAYAYLDSPAAAK	R	K	0.997	73.2	33.6	0	0	0	1	0	0	2	1 629,7907			46 342,7	170	184	Empty	true
Uncategorized Sample	HA-Alba3 Exp1	Ingel14727.RAW (F025769)	| T-complex protein 1, delta subunit, putative | location=Lin.chr21:443238-444893(+) | length=551	|LinJ21_V3.1330	LeishPEP_2010_legendes_corrigees.fasta	59 651,7	1	2	2	3	0.000221	0.0472	GETIISNDGATILSR	K	L	0.993	43.7	33.8	0	0	0	1	0	0	2	1 546,8073			54 037,4	66	80	Empty	true
Uncategorized Sample	HA-Alba3 Exp1	Ingel14727.RAW (F025769)	| T-complex protein 1, delta subunit, putative | location=Lin.chr21:443238-444893(+) | length=551	|LinJ21_V3.1330	LeishPEP_2010_legendes_corrigees.fasta	59 651,7	1	2	2	3	0.000221	0.0472	TVIEEGTPSGK	K	V	0.996	47.8	34.4	0	0	0	2	0	0	2	1 117,5737			20 199,2	362	372	Empty	true
Uncategorized Sample	HA-Alba3 Exp1	Ingel14727.RAW (F025769)	| prostaglandin f2-alpha synthase | location=LIn.chr31:1034720-1035574(-) | length=284	|LinJ31_V3.2210	LeishPEP_2010_legendes_corrigees.fasta	31 754,5	1	2	2	2	0.000147	0.0775	IDALNTNSR	R	Y	0.996	47.7	34.8	0	0	0	1	0	0	2	1 003,5167			8 944,90	266	274	Empty	true
Uncategorized Sample	HA-Alba3 Exp1	Ingel14727.RAW (F025769)	| prostaglandin f2-alpha synthase | location=LIn.chr31:1034720-1035574(-) | length=284	|LinJ31_V3.2210	LeishPEP_2010_legendes_corrigees.fasta	31 754,5	1	2	2	2	0.000147	0.0775	LLSNPILAAIGAK	K	Y	0.997	73.1	33.4	0	0	0	1	0	0	2	1 280,7938			17 834,9	205	217	Empty	true
Uncategorized Sample	HA-Alba3 Exp1	Ingel14727.RAW (F025769)	| hypothetical protein, conserved | location=Lin.chr34:1034621-1035217(+) | length=198	|LinJ34_V3.2410	LeishPEP_2010_legendes_corrigees.fasta	21 992,2	1	14	18	26	0.00192	0.515	DRPEGAENEVR	R	V	0.997	42.4	34.2	0	0	0	2	1	0	2	1 271,5975			941123	21	31	Empty	true
Uncategorized Sample	HA-Alba3 Exp1	Ingel14727.RAW (F025769)	| hypothetical protein, conserved | location=Lin.chr34:1034621-1035217(+) | length=198	|LinJ34_V3.2410	LeishPEP_2010_legendes_corrigees.fasta	21 992,2	1	14	18	26	0.00192	0.515	ISGLHQVTELGSELVR	R	D	0.997	59.2	33.6	0	0	0	1	1	0	2	1 737,9495			99 756,3	84	99	Empty	true
Uncategorized Sample	HA-Alba3 Exp1	Ingel14727.RAW (F025769)	| hypothetical protein, conserved | location=Lin.chr34:1034621-1035217(+) | length=198	|LinJ34_V3.2410	LeishPEP_2010_legendes_corrigees.fasta	21 992,2	1	14	18	26	0.00192	0.515	ISGLHQVTELGSELVRDEYEPIDR	R	T	0.997	53.1	32.1	0	0	0	0	1	0	2	2 755,3900			260012	84	107	Empty	true
Uncategorized Sample	HA-Alba3 Exp1	Ingel14727.RAW (F025769)	| hypothetical protein, conserved | location=Lin.chr34:1034621-1035217(+) | length=198	|LinJ34_V3.2410	LeishPEP_2010_legendes_corrigees.fasta	21 992,2	1	14	18	26	0.00192	0.515	ISGMGGAIYNAVNIAEIVK	K	R	0.997	84.1	33.1	0	0	0	2	0	0	2	1 936,0210			39 357,8	63	81	Empty	true
Uncategorized Sample	HA-Alba3 Exp1	Ingel14727.RAW (F025769)	| hypothetical protein, conserved | location=Lin.chr34:1034621-1035217(+) | length=198	|LinJ34_V3.2410	LeishPEP_2010_legendes_corrigees.fasta	21 992,2	1	14	18	26	0.00192	0.515	ISGMGGAIYNAVNIAEIVKR	K	R	0.997	49.8	33.1	0	0	0	0	1	0	2	2 076,1271			53 070,5	63	82	Empty	true
Uncategorized Sample	HA-Alba3 Exp1	Ingel14727.RAW (F025769)	| hypothetical protein, conserved | location=Lin.chr34:1034621-1035217(+) | length=198	|LinJ34_V3.2410	LeishPEP_2010_legendes_corrigees.fasta	21 992,2	1	14	18	26	0.00192	0.515	KVSTILITLSR	R	N	0.997	81.5	34.1	0	0	0	2	0	0	2	1 230,7781			522486	119	129	Empty	true
Uncategorized Sample	HA-Alba3 Exp1	Ingel14727.RAW (F025769)	| hypothetical protein, conserved | location=Lin.chr34:1034621-1035217(+) | length=198	|LinJ34_V3.2410	LeishPEP_2010_legendes_corrigees.fasta	21 992,2	1	14	18	26	0.00192	0.515	KVSTILITLSRNCLDK	R	S	0.986	35	33.3	0	0	0	0	1	0	2	1 861,0578			21 833,2	119	134	Empty	true
Uncategorized Sample	HA-Alba3 Exp1	Ingel14727.RAW (F025769)	| hypothetical protein, conserved | location=Lin.chr34:1034621-1035217(+) | length=198	|LinJ34_V3.2410	LeishPEP_2010_legendes_corrigees.fasta	21 992,2	1	14	18	26	0.00192	0.515	NCLDKSNPGYQEPIPDSEVTEQER	R	R	0.997	61.1	32	0	0	0	0	1	0	2	2 805,2635			12 716,3	130	153	Empty	true
Uncategorized Sample	HA-Alba3 Exp1	Ingel14727.RAW (F025769)	| hypothetical protein, conserved | location=Lin.chr34:1034621-1035217(+) | length=198	|LinJ34_V3.2410	LeishPEP_2010_legendes_corrigees.fasta	21 992,2	1	14	18	26	0.00192	0.515	NPENVVVER	R	K	0.997	55.6	34.4	0	0	0	2	0	0	2	1 055,5479			231393	110	118	Empty	true
Uncategorized Sample	HA-Alba3 Exp1	Ingel14727.RAW (F025769)	| hypothetical protein, conserved | location=Lin.chr34:1034621-1035217(+) | length=198	|LinJ34_V3.2410	LeishPEP_2010_legendes_corrigees.fasta	21 992,2	1	14	18	26	0.00192	0.515	NPENVVVERK	R	V	0.997	53.6	33.7	0	0	0	3	0	0	2	1 183,6429			25 893,1	110	119	Empty	true
Uncategorized Sample	HA-Alba3 Exp1	Ingel14727.RAW (F025769)	| hypothetical protein, conserved | location=Lin.chr34:1034621-1035217(+) | length=198	|LinJ34_V3.2410	LeishPEP_2010_legendes_corrigees.fasta	21 992,2	1	14	18	26	0.00192	0.515	RISGLHQVTELGSELVR	R	D	0.997	65.9	33.1	0	0	0	0	1	0	2	1 894,0506			48 318,8	83	99	Empty	true
Uncategorized Sample	HA-Alba3 Exp1	Ingel14727.RAW (F025769)	| hypothetical protein, conserved | location=Lin.chr34:1034621-1035217(+) | length=198	|LinJ34_V3.2410	LeishPEP_2010_legendes_corrigees.fasta	21 992,2	1	14	18	26	0.00192	0.515	SNPGYQEPIPDSEVTEQER	K	R	0.997	73.4	32.9	0	0	0	1	0	0	2	2 174,9838			242835	135	153	Empty	true
Uncategorized Sample	HA-Alba3 Exp1	Ingel14727.RAW (F025769)	| hypothetical protein, conserved | location=Lin.chr34:1034621-1035217(+) | length=198	|LinJ34_V3.2410	LeishPEP_2010_legendes_corrigees.fasta	21 992,2	1	14	18	26	0.00192	0.515	TRNPENVVVER	R	K	0.997	51.1	34.1	0	0	0	2	1	0	2	1 312,6967			855431	108	118	Empty	true
Uncategorized Sample	HA-Alba3 Exp1	Ingel14727.RAW (F025769)	| hypothetical protein, conserved | location=Lin.chr34:1034621-1035217(+) | length=198	|LinJ34_V3.2410	LeishPEP_2010_legendes_corrigees.fasta	21 992,2	1	14	18	26	0.00192	0.515	TRNPENVVVERK	R	V	0.991	37.5	33.9	0	0	0	0	3	0	2	1 440,7917			402374	108	119	Empty	true
Uncategorized Sample	HA-Alba3 Exp1	Ingel14727.RAW (F025769)	| transketolase;db_xref=PMID:15149284;evidence=inferred from sequence or structural similarity | location=LinJ24_V3:784636-786651(-) | length=671	|LinJ24_V3.2150	LeishPEP_2010_legendes_corrigees.fasta	71 876,0	1	2	2	2	0.000147	0.0402	LPTNSSAIATR	K	K	0.953	34.6	34.5	0	0	0	1	0	0	2	1 130,6164			27 330,7	343	353	Empty	true
Uncategorized Sample	HA-Alba3 Exp1	Ingel14727.RAW (F025769)	| transketolase;db_xref=PMID:15149284;evidence=inferred from sequence or structural similarity | location=LinJ24_V3:784636-786651(-) | length=671	|LinJ24_V3.2150	LeishPEP_2010_legendes_corrigees.fasta	71 876,0	1	2	2	2	0.000147	0.0402	QNTVPQSGSSIDGVKR	R	G	0.997	46.6	33.7	0	0	0	0	1	0	2	1 672,8614			24 532,3	519	534	Empty	true
Uncategorized Sample	HA-Alba3 Exp1	Ingel14727.RAW (F025769)	| NADP-dependent alcohol dehydrogenase, putative | location=Lin.chr23_V3:135086-136144(+) | length=352	|LinJ23_V3.0410	LeishPEP_2010_legendes_corrigees.fasta	38 456,5	1	2	2	2	0.000147	0.0767	LANAMGAEVTVFTR	K	S	0.996	46.8	33.5	0	0	0	1	0	0	2	1 495,7574			335447	195	208	Empty	true
Uncategorized Sample	HA-Alba3 Exp1	Ingel14727.RAW (F025769)	| NADP-dependent alcohol dehydrogenase, putative | location=Lin.chr23_V3:135086-136144(+) | length=352	|LinJ23_V3.0410	LeishPEP_2010_legendes_corrigees.fasta	38 456,5	1	2	2	2	0.000147	0.0767	PTEAHGWAALSAK	M	S	0.997	41.7	33.7	0	0	0	0	1	0	1	1 338,6801			49 568,2	2	14	Empty	true
Uncategorized Sample	HA-Alba3 Exp1	Ingel14727.RAW (F025769)	| 60S ribosomal protein L2, putative | location=Lin.chr32_V3:1500756-1501538(+) | length=260	|LinJ32_V3.4050,|LinJ35_V3.1440,|LinJ35_V3.1450	LeishPEP_2010_legendes_corrigees.fasta	28 272,5	0.977	1	1	1	7.37e-05	0.0269	AGNSFYR	K	F	0.995	46.9	34.9	0	0	0	1	0	0	2	814.384			4 158,50	182	188	Empty	true
Uncategorized Sample	HA-Alba3 Exp1	Ingel14727.RAW (F025769)	| GP63, leishmanolysin,metallo-peptidase, Clan MA(M), Family M8 | location=Lin.chr10:206843-208642(+) | length=599	|LinJ10_V3.0490,|LinJ10_V3.0500	LeishPEP_2010_legendes_corrigees.fasta	63 811,0	1	5	5	6	0.000442	0.0801	ASEAGAPFKGFNVFSDAAR	R	C	0.997	47.3	33.3	0	0	0	0	1	0	2	1 941,9453			57 537,1	467	485	Empty	true
Uncategorized Sample	HA-Alba3 Exp1	Ingel14727.RAW (F025769)	| GP63, leishmanolysin,metallo-peptidase, Clan MA(M), Family M8 | location=Lin.chr10:206843-208642(+) | length=599	|LinJ10_V3.0490,|LinJ10_V3.0500	LeishPEP_2010_legendes_corrigees.fasta	63 811,0	1	5	5	6	0.000442	0.0801	GFNVFSDAAR	K	C	0.997	54.5	33.8	0	0	0	1	0	0	2	1 083,5217			28 267,5	476	485	Empty	true
Uncategorized Sample	HA-Alba3 Exp1	Ingel14727.RAW (F025769)	| GP63, leishmanolysin,metallo-peptidase, Clan MA(M), Family M8 | location=Lin.chr10:206843-208642(+) | length=599	|LinJ10_V3.0490,|LinJ10_V3.0500	LeishPEP_2010_legendes_corrigees.fasta	63 811,0	1	5	5	6	0.000442	0.0801	HLIPQALQLHTER	K	L	0.978	33.5	33.8	0	0	0	0	1	0	2	1 555,8705			26 381,8	156	168	Empty	true
Uncategorized Sample	HA-Alba3 Exp1	Ingel14727.RAW (F025769)	| GP63, leishmanolysin,metallo-peptidase, Clan MA(M), Family M8 | location=Lin.chr10:206843-208642(+) | length=599	|LinJ10_V3.0490,|LinJ10_V3.0500	LeishPEP_2010_legendes_corrigees.fasta	63 811,0	1	5	5	6	0.000442	0.0801	ILESISNVR	R	H	0.997	57.2	34.8	0	0	0	1	0	0	2	1 030,5891			17 927,9	279	287	Empty	true
Uncategorized Sample	HA-Alba3 Exp1	Ingel14727.RAW (F025769)	| GP63, leishmanolysin,metallo-peptidase, Clan MA(M), Family M8 | location=Lin.chr10:206843-208642(+) | length=599	|LinJ10_V3.0490,|LinJ10_V3.0500	LeishPEP_2010_legendes_corrigees.fasta	63 811,0	1	5	5	6	0.000442	0.0801	YDQLVTR	R	V	0.994	44.5	33.6	0	0	0	2	0	0	2	894.468			25 176,6	251	257	Empty	true
Uncategorized Sample	HA-Alba3 Exp1	Ingel14727.RAW (F025769)	| seryl-tRNA synthetase, putative | location=Lin.chr11:31671-33095(+) | length=474	|LinJ11_V3.0100	LeishPEP_2010_legendes_corrigees.fasta	53 056,4	1	2	2	2	0.000147	0.0464	ALATQVESLAK	K	L	0.997	50.8	34.5	0	0	0	1	0	0	2	1 130,6416			46 564,3	110	120	Empty	true
Uncategorized Sample	HA-Alba3 Exp1	Ingel14727.RAW (F025769)	| seryl-tRNA synthetase, putative | location=Lin.chr11:31671-33095(+) | length=474	|LinJ11_V3.0100	LeishPEP_2010_legendes_corrigees.fasta	53 056,4	1	2	2	2	0.000147	0.0464	FPAEAPTADKE	K	-	0.997	57.3	34.4	0	0	0	1	0	0	2	1 175,5580			8 380,70	464	474	Empty	true
Uncategorized Sample	HA-Alba3 Exp1	Ingel14727.RAW (F025769)	| ATP-dependent RNA helicase, putative | location=Lin.chr32_V3:159098-160942(-) | length=614	|LinJ32_V3.0410	LeishPEP_2010_legendes_corrigees.fasta	66 808,9	0.943	1	1	1	7.37e-05	0.0163	VLVATDVASR	R	G	0.988	42.1	34.8	0	0	0	1	0	0	2	1 030,5891			39 434,8	440	449	Empty	true
Uncategorized Sample	HA-Alba3 Exp1	Ingel14727.RAW (F025769)	| succinyl-CoA ligase [GDP-forming] beta-chain, putative | location=Lin.chr36:1206744-1207985(-) | length=413	|LinJ36_V3.3100	LeishPEP_2010_legendes_corrigees.fasta	44 070,2	1	4	4	4	0.000295	0.0969	ELGFAGETAER	K	A	0.997	60.5	33.8	0	0	0	1	0	0	2	1 179,5641			12 242,5	193	203	Empty	true
Uncategorized Sample	HA-Alba3 Exp1	Ingel14727.RAW (F025769)	| succinyl-CoA ligase [GDP-forming] beta-chain, putative | location=Lin.chr36:1206744-1207985(-) | length=413	|LinJ36_V3.3100	LeishPEP_2010_legendes_corrigees.fasta	44 070,2	1	4	4	4	0.000295	0.0969	LSFDDNAAFR	K	Q	0.954	34.2	33.9	0	0	0	1	0	0	2	1 155,5429			2 587,50	243	252	Empty	true
Uncategorized Sample	HA-Alba3 Exp1	Ingel14727.RAW (F025769)	| succinyl-CoA ligase [GDP-forming] beta-chain, putative | location=Lin.chr36:1206744-1207985(-) | length=413	|LinJ36_V3.3100	LeishPEP_2010_legendes_corrigees.fasta	44 070,2	1	4	4	4	0.000295	0.0969	SQILAGGR	K	G	0.952	35.6	35.5	0	0	0	1	0	0	2	801.458			9 241,40	66	73	Empty	true
Uncategorized Sample	HA-Alba3 Exp1	Ingel14727.RAW (F025769)	| succinyl-CoA ligase [GDP-forming] beta-chain, putative | location=Lin.chr36:1206744-1207985(-) | length=413	|LinJ36_V3.3100	LeishPEP_2010_legendes_corrigees.fasta	44 070,2	1	4	4	4	0.000295	0.0969	TIEEVEAACAK	K	I	0.997	53.9	34.1	0	0	0	1	0	0	2	1 220,5828			8 926,30	46	56	Empty	true
Uncategorized Sample	HA-Alba3 Exp1	Ingel14727.RAW (F025769)	| heat shock protein 70-related protein | location=Lin.chr26:406456-408381(+) | length=641	|LinJ26_V3.1220	LeishPEP_2010_legendes_corrigees.fasta	70 466,0	1	2	2	2	0.000147	0.0437	DAVITVPAYFNDSQR	K	Q	0.978	33	33.4	0	0	0	0	1	0	2	1 695,8337			28 972,6	141	155	Empty	true
Uncategorized Sample	HA-Alba3 Exp1	Ingel14727.RAW (F025769)	| heat shock protein 70-related protein | location=Lin.chr26:406456-408381(+) | length=641	|LinJ26_V3.1220	LeishPEP_2010_legendes_corrigees.fasta	70 466,0	1	2	2	2	0.000147	0.0437	TTPSYVAFTETER	R	L	0.997	54.9	33.7	0	0	0	1	0	0	2	1 501,7169			61 663,7	37	49	Empty	true
Uncategorized Sample	HA-Alba3 Exp1	Ingel14727.RAW (F025769)	| heat shock protein 83-1 | location=Lin.chr33:117665-119767(-) | length=700	|LinJ33_V3.0360,|LinJ33_V3.0370	LeishPEP_2010_legendes_corrigees.fasta	80 552,7	1	9	9	11	0.00081	0.144	ADLVNNLGTIAR	K	S	0.993	43.7	34.1	0	0	0	2	0	0	2	1 256,6958			43 554,2	86	97	Empty	true
Uncategorized Sample	HA-Alba3 Exp1	Ingel14727.RAW (F025769)	| heat shock protein 83-1 | location=Lin.chr33:117665-119767(-) | length=700	|LinJ33_V3.0360,|LinJ33_V3.0370	LeishPEP_2010_legendes_corrigees.fasta	80 552,7	1	9	9	11	0.00081	0.144	GVVDSEDLPLNISR	K	E	0.997	67.1	34.1	0	0	0	2	0	0	2	1 513,7858			119803	359	372	Empty	true
Uncategorized Sample	HA-Alba3 Exp1	Ingel14727.RAW (F025769)	| heat shock protein 83-1 | location=Lin.chr33:117665-119767(-) | length=700	|LinJ33_V3.0360,|LinJ33_V3.0370	LeishPEP_2010_legendes_corrigees.fasta	80 552,7	1	9	9	11	0.00081	0.144	ITLHLKEDQLEYLEPR	R	R	0.997	50.8	33.1	0	0	0	0	1	0	2	1 997,0705			44 712,6	171	186	Empty	true
Uncategorized Sample	HA-Alba3 Exp1	Ingel14727.RAW (F025769)	| heat shock protein 83-1 | location=Lin.chr33:117665-119767(-) | length=700	|LinJ33_V3.0360,|LinJ33_V3.0370	LeishPEP_2010_legendes_corrigees.fasta	80 552,7	1	9	9	11	0.00081	0.144	KKLESSPFIEQAR	K	R	0.997	43.3	33.9	0	0	0	0	1	0	2	1 532,8432			28 060,1	472	484	Empty	true
Uncategorized Sample	HA-Alba3 Exp1	Ingel14727.RAW (F025769)	| heat shock protein 83-1 | location=Lin.chr33:117665-119767(-) | length=700	|LinJ33_V3.0360,|LinJ33_V3.0370	LeishPEP_2010_legendes_corrigees.fasta	80 552,7	1	9	9	11	0.00081	0.144	KTMELNPR	K	H	0.954	34.9	34.6	0	0	0	1	0	0	2	1 004,5195			11 781,4	604	611	Empty	true
Uncategorized Sample	HA-Alba3 Exp1	Ingel14727.RAW (F025769)	| heat shock protein 83-1 | location=Lin.chr33:117665-119767(-) | length=700	|LinJ33_V3.0360,|LinJ33_V3.0370	LeishPEP_2010_legendes_corrigees.fasta	80 552,7	1	9	9	11	0.00081	0.144	SIYYITGDSKK	K	K	0.988	41.6	34.3	0	0	0	1	0	0	2	1 274,6628			35 256,5	462	472	Empty	true
Uncategorized Sample	HA-Alba3 Exp1	Ingel14727.RAW (F025769)	| heat shock protein 83-1 | location=Lin.chr33:117665-119767(-) | length=700	|LinJ33_V3.0360,|LinJ33_V3.0370	LeishPEP_2010_legendes_corrigees.fasta	80 552,7	1	9	9	11	0.00081	0.144	TMELNPR	K	H	0.987	40.9	34.3	0	0	0	1	0	0	2	876.424			9 039,50	605	611	Empty	true
Uncategorized Sample	HA-Alba3 Exp1	Ingel14727.RAW (F025769)	| heat shock protein 83-1 | location=Lin.chr33:117665-119767(-) | length=700	|LinJ33_V3.0360,|LinJ33_V3.0370	LeishPEP_2010_legendes_corrigees.fasta	80 552,7	1	9	9	11	0.00081	0.144	VKEVTKEYEVQNK	K	H	0.997	52	33.5	0	0	0	0	1	0	2	1 593,8483			15 916,3	252	264	Empty	true
Uncategorized Sample	HA-Alba3 Exp1	Ingel14727.RAW (F025769)	| heat shock protein 83-1 | location=Lin.chr33:117665-119767(-) | length=700	|LinJ33_V3.0360,|LinJ33_V3.0370	LeishPEP_2010_legendes_corrigees.fasta	80 552,7	1	9	9	11	0.00081	0.144	YQSLTDPSVLGESPR	R	L	0.997	93.2	33.7	0	0	0	1	0	0	2	1 648,8178			419561	46	60	Empty	true
Uncategorized Sample	HA-Alba3 Exp1	Ingel14727.RAW (F025769)	| endoribonuclease L-PSP (pb5), putative | location=Lin.chr23_V3:65306-65797(+) | length=163	|LinJ23_V3.0220	LeishPEP_2010_legendes_corrigees.fasta	16 975,3	0.998	1	1	1	7.37e-05	0.0675	MPGVVEANLQK	-	L	0.969	36.8	34.6	0	0	0	1	0	0	2	1 201,6247			5 495,50	1	11	Empty	true
Uncategorized Sample	HA-Alba3 Exp1	Ingel14727.RAW (F025769)	| fructose-1,6-bisphosphate aldolase;db_xref=PMID:10551371;evidence=Inferred from Sequence Orthology | location=Lin.chr36:464822-465937(+) | length=371	|LinJ36_V3.1320	LeishPEP_2010_legendes_corrigees.fasta	40 719,9	1	6	6	8	0.000589	0.218	ALMLEAEGFEQYISGVILHEETVGQK	R	A	0.997	48.2	31.8	0	0	0	0	1	0	2	2 907,4448			11 085,9	70	95	Empty	true
Uncategorized Sample	HA-Alba3 Exp1	Ingel14727.RAW (F025769)	| fructose-1,6-bisphosphate aldolase;db_xref=PMID:10551371;evidence=Inferred from Sequence Orthology | location=Lin.chr36:464822-465937(+) | length=371	|LinJ36_V3.1320	LeishPEP_2010_legendes_corrigees.fasta	40 719,9	1	6	6	8	0.000589	0.218	ASNGQTFPEYLTAR	K	G	0.997	49.7	33.7	0	0	0	2	0	0	2	1 554,7547			180321	96	109	Empty	true
Uncategorized Sample	HA-Alba3 Exp1	Ingel14727.RAW (F025769)	| fructose-1,6-bisphosphate aldolase;db_xref=PMID:10551371;evidence=Inferred from Sequence Orthology | location=Lin.chr36:464822-465937(+) | length=371	|LinJ36_V3.1320	LeishPEP_2010_legendes_corrigees.fasta	40 719,9	1	6	6	8	0.000589	0.218	AWGGKDSGVAAGRR	K	A	0.997	47.4	34.1	0	0	0	0	1	0	2	1 387,7190			7 902,00	322	335	Empty	true
Uncategorized Sample	HA-Alba3 Exp1	Ingel14727.RAW (F025769)	| fructose-1,6-bisphosphate aldolase;db_xref=PMID:10551371;evidence=Inferred from Sequence Orthology | location=Lin.chr36:464822-465937(+) | length=371	|LinJ36_V3.1320	LeishPEP_2010_legendes_corrigees.fasta	40 719,9	1	6	6	8	0.000589	0.218	EVVAALQR	R	H	0.992	44	35.1	0	0	0	1	0	0	2	885.515			6 967,80	221	228	Empty	true
Uncategorized Sample	HA-Alba3 Exp1	Ingel14727.RAW (F025769)	| fructose-1,6-bisphosphate aldolase;db_xref=PMID:10551371;evidence=Inferred from Sequence Orthology | location=Lin.chr36:464822-465937(+) | length=371	|LinJ36_V3.1320	LeishPEP_2010_legendes_corrigees.fasta	40 719,9	1	6	6	8	0.000589	0.218	IQNGTVSESAVR	K	F	0.997	48.4	34.3	0	0	0	2	0	0	2	1 260,6542			35 125,6	163	174	Empty	true
Uncategorized Sample	HA-Alba3 Exp1	Ingel14727.RAW (F025769)	| fructose-1,6-bisphosphate aldolase;db_xref=PMID:10551371;evidence=Inferred from Sequence Orthology | location=Lin.chr36:464822-465937(+) | length=371	|LinJ36_V3.1320	LeishPEP_2010_legendes_corrigees.fasta	40 719,9	1	6	6	8	0.000589	0.218	VSEHVWREVVAALQR	R	H	0.997	43.8	33.4	0	0	0	0	1	0	2	1 778,9659			8 908,00	214	228	Empty	true
Uncategorized Sample	HA-Alba3 Exp1	Ingel14727.RAW (F025769)	| eukaryotic initiation factor 4a, putative;evidence=inferred from sequence orthology | location=Lin.chr1:239135-240346(+) | length=403	|LinJ01_V3.0790,|LinJ01_V3.0800	LeishPEP_2010_legendes_corrigees.fasta	45 327,6	1	4	4	4	0.000295	0.109	ELALQTAEVISR	R	I	0.994	45.1	34.1	0	0	0	1	0	0	2	1 329,7373			25 291,7	105	116	Empty	true
Uncategorized Sample	HA-Alba3 Exp1	Ingel14727.RAW (F025769)	| eukaryotic initiation factor 4a, putative;evidence=inferred from sequence orthology | location=Lin.chr1:239135-240346(+) | length=403	|LinJ01_V3.0790,|LinJ01_V3.0800	LeishPEP_2010_legendes_corrigees.fasta	45 327,6	1	4	4	4	0.000295	0.109	GGDIIAQAQSGTGK	R	T	0.989	41.7	34.2	0	0	0	1	0	0	2	1 302,6651			28 676,7	63	76	Empty	true
Uncategorized Sample	HA-Alba3 Exp1	Ingel14727.RAW (F025769)	| eukaryotic initiation factor 4a, putative;evidence=inferred from sequence orthology | location=Lin.chr1:239135-240346(+) | length=403	|LinJ01_V3.0790,|LinJ01_V3.0800	LeishPEP_2010_legendes_corrigees.fasta	45 327,6	1	4	4	4	0.000295	0.109	TGAFSIGLLQR	K	L	0.987	40.8	34	0	0	0	1	0	0	2	1 162,6580			7 825,90	77	87	Empty	true
Uncategorized Sample	HA-Alba3 Exp1	Ingel14727.RAW (F025769)	| eukaryotic initiation factor 4a, putative;evidence=inferred from sequence orthology | location=Lin.chr1:239135-240346(+) | length=403	|LinJ01_V3.0790,|LinJ01_V3.0800	LeishPEP_2010_legendes_corrigees.fasta	45 327,6	1	4	4	4	0.000295	0.109	VSDVIKR	R	G	0.946	34.6	35.1	0	0	0	1	0	0	2	816.494			8 260,00	158	164	Empty	true
Uncategorized Sample	HA-Alba3 Exp1	Ingel14727.RAW (F025769)	| 3-ketoacyl-coa thiolase-like protein | location=Lin.chr23_V3:329735-331060(-) | length=441	|LinJ23_V3.0860	LeishPEP_2010_legendes_corrigees.fasta	47 337,5	1	2	2	2	0.000147	0.0385	NGETTLEGR	R	I	0.997	65.8	34.8	0	0	0	1	0	0	2	976.47			12 884,0	366	374	Empty	true
Uncategorized Sample	HA-Alba3 Exp1	Ingel14727.RAW (F025769)	| 3-ketoacyl-coa thiolase-like protein | location=Lin.chr23_V3:329735-331060(-) | length=441	|LinJ23_V3.0860	LeishPEP_2010_legendes_corrigees.fasta	47 337,5	1	2	2	2	0.000147	0.0385	VGGDYLAR	R	A	0.99	42	33.8	0	0	0	1	0	0	2	850.442			4 976,00	160	167	Empty	true
Uncategorized Sample	HA-Alba3 Exp1	Ingel14727.RAW (F025769)	| 2,3-bisphosphoglycerate-independent phosphoglycerate mutase;db_xref=PMID:15096219;evidence=inferred from sequence orthology | location=Lin.chr36:2562020-2563681(-) | length=553	|LinJ36_V3.6960	LeishPEP_2010_legendes_corrigees.fasta	60 761,2	1	2	2	2	0.000147	0.0488	DNQIYSIIEHAAK	R	N	0.989	36.5	33.8	0	0	0	0	1	0	2	1 501,7646			50 512,0	139	151	Empty	true
Uncategorized Sample	HA-Alba3 Exp1	Ingel14727.RAW (F025769)	| 2,3-bisphosphoglycerate-independent phosphoglycerate mutase;db_xref=PMID:15096219;evidence=inferred from sequence orthology | location=Lin.chr36:2562020-2563681(-) | length=553	|LinJ36_V3.6960	LeishPEP_2010_legendes_corrigees.fasta	60 761,2	1	2	2	2	0.000147	0.0488	VALQGASLVDDALK	R	S	0.997	60.9	33.8	0	0	0	1	0	0	2	1 399,7793			22 601,0	87	100	Empty	true
Uncategorized Sample	HA-Alba3 Exp1	Ingel14727.RAW (F025769)	| glycosomal phosphoenolpyruvate carboxykinase, putative | location=Lin.chr27_V3:699493-701070(-) | length=525	|LinJ27_V3.1710,|LinJ27_V3.2500	LeishPEP_2010_legendes_corrigees.fasta	58 273,3	1	3	3	3	0.000221	0.061	HATYYGEQLAR	R	K	0.997	55.7	33.8	0	0	0	1	0	0	2	1 308,6331			46 036,7	391	401	Empty	true
Uncategorized Sample	HA-Alba3 Exp1	Ingel14727.RAW (F025769)	| glycosomal phosphoenolpyruvate carboxykinase, putative | location=Lin.chr27_V3:699493-701070(-) | length=525	|LinJ27_V3.1710,|LinJ27_V3.2500	LeishPEP_2010_legendes_corrigees.fasta	58 273,3	1	3	3	3	0.000221	0.061	TTLSADPNR	K	M	0.966	36.6	34.7	0	0	0	1	0	0	2	974.49			14 273,8	228	236	Empty	true
Uncategorized Sample	HA-Alba3 Exp1	Ingel14727.RAW (F025769)	| glycosomal phosphoenolpyruvate carboxykinase, putative | location=Lin.chr27_V3:699493-701070(-) | length=525	|LinJ27_V3.1710,|LinJ27_V3.2500	LeishPEP_2010_legendes_corrigees.fasta	58 273,3	1	3	3	3	0.000221	0.061	VWLLNTGYAGGR	R	A	0.997	58.3	33.9	0	0	0	1	0	0	2	1 306,6903			49 645,7	410	421	Empty	true
Uncategorized Sample	HA-Alba3 Exp1	Ingel14727.RAW (F025769)	| aconitase, putative | location=Lin.chr18:201939-204629(-) | length=896	|LinJ18_V3.0510	LeishPEP_2010_legendes_corrigees.fasta	97 454,0	1	2	2	2	0.000147	0.0368	IHPLTAANYLASPPLVVAFALAGR	R	A	0.997	81.3	32.5	0	0	0	0	1	0	2	2 462,3919			10 297,6	552	575	Empty	true
Uncategorized Sample	HA-Alba3 Exp1	Ingel14727.RAW (F025769)	| aconitase, putative | location=Lin.chr18:201939-204629(-) | length=896	|LinJ18_V3.0510	LeishPEP_2010_legendes_corrigees.fasta	97 454,0	1	2	2	2	0.000147	0.0368	YLENAGLQK	K	S	0.965	35.6	33.9	0	0	0	1	0	0	2	1 035,5470			11 934,5	491	499	Empty	true
Uncategorized Sample	HA-Alba3 Exp1	Ingel14727.RAW (F025769)	| elongation factor 1-alpha | location=Lin.chr17:23993-25342(-) | length=449	|LinJ17_V3.0090,|LinJ17_V3.0100,|LinJ17_V3.0110,|LinJ17_V3.0170,|LinJ17_V3.0190,|LinJ17_V3.0200	LeishPEP_2010_legendes_corrigees.fasta	49 129,0	1	8	8	10	0.000737	0.189	FAEIESK	R	I	0.961	34.4	33.3	0	0	0	1	0	0	2	823.42			89 823,4	360	366	Empty	true
Uncategorized Sample	HA-Alba3 Exp1	Ingel14727.RAW (F025769)	| elongation factor 1-alpha | location=Lin.chr17:23993-25342(-) | length=449	|LinJ17_V3.0090,|LinJ17_V3.0100,|LinJ17_V3.0110,|LinJ17_V3.0170,|LinJ17_V3.0190,|LinJ17_V3.0200	LeishPEP_2010_legendes_corrigees.fasta	49 129,0	1	8	8	10	0.000737	0.189	IGGIGTVPVGR	K	V	0.997	47.8	33.6	0	0	0	1	0	0	2	1 025,6104			22 784,7	244	254	Empty	true
Uncategorized Sample	HA-Alba3 Exp1	Ingel14727.RAW (F025769)	| elongation factor 1-alpha | location=Lin.chr17:23993-25342(-) | length=449	|LinJ17_V3.0090,|LinJ17_V3.0100,|LinJ17_V3.0110,|LinJ17_V3.0170,|LinJ17_V3.0190,|LinJ17_V3.0200	LeishPEP_2010_legendes_corrigees.fasta	49 129,0	1	8	8	10	0.000737	0.189	LPLQDVYK	R	I	0.997	48.6	34.8	0	0	0	1	0	0	2	975.551			44 458,3	236	243	Empty	true
Uncategorized Sample	HA-Alba3 Exp1	Ingel14727.RAW (F025769)	| elongation factor 1-alpha | location=Lin.chr17:23993-25342(-) | length=449	|LinJ17_V3.0090,|LinJ17_V3.0100,|LinJ17_V3.0110,|LinJ17_V3.0170,|LinJ17_V3.0190,|LinJ17_V3.0200	LeishPEP_2010_legendes_corrigees.fasta	49 129,0	1	8	8	10	0.000737	0.189	MDDKTVTYAQSR	K	Y	0.958	30.8	33.9	0	0	0	0	1	0	2	1 430,6582			7 155,80	155	166	Empty	true
Uncategorized Sample	HA-Alba3 Exp1	Ingel14727.RAW (F025769)	| elongation factor 1-alpha | location=Lin.chr17:23993-25342(-) | length=449	|LinJ17_V3.0090,|LinJ17_V3.0100,|LinJ17_V3.0110,|LinJ17_V3.0170,|LinJ17_V3.0190,|LinJ17_V3.0200	LeishPEP_2010_legendes_corrigees.fasta	49 129,0	1	8	8	10	0.000737	0.189	SVFTIIDAPGHR	K	D	0.961	35.1	34	0	0	0	1	0	0	2	1 312,7009			15 223,8	85	96	Empty	true
Uncategorized Sample	HA-Alba3 Exp1	Ingel14727.RAW (F025769)	| elongation factor 1-alpha | location=Lin.chr17:23993-25342(-) | length=449	|LinJ17_V3.0090,|LinJ17_V3.0100,|LinJ17_V3.0110,|LinJ17_V3.0170,|LinJ17_V3.0190,|LinJ17_V3.0200	LeishPEP_2010_legendes_corrigees.fasta	49 129,0	1	8	8	10	0.000737	0.189	TIEKFEKEAAEIGK	R	A	0.955	30.1	33.5	0	0	0	0	1	0	2	1 592,8532			61 520,8	38	51	Empty	true
Uncategorized Sample	HA-Alba3 Exp1	Ingel14727.RAW (F025769)	| elongation factor 1-alpha | location=Lin.chr17:23993-25342(-) | length=449	|LinJ17_V3.0090,|LinJ17_V3.0100,|LinJ17_V3.0110,|LinJ17_V3.0170,|LinJ17_V3.0190,|LinJ17_V3.0200	LeishPEP_2010_legendes_corrigees.fasta	49 129,0	1	8	8	10	0.000737	0.189	VGYNPEKVR	R	F	0.997	62	34.5	0	0	0	3	0	0	2	1 061,5738			23 190,9	181	189	Empty	true
Uncategorized Sample	HA-Alba3 Exp1	Ingel14727.RAW (F025769)	| elongation factor 1-alpha | location=Lin.chr17:23993-25342(-) | length=449	|LinJ17_V3.0090,|LinJ17_V3.0100,|LinJ17_V3.0110,|LinJ17_V3.0170,|LinJ17_V3.0190,|LinJ17_V3.0200	LeishPEP_2010_legendes_corrigees.fasta	49 129,0	1	8	8	10	0.000737	0.189	YAWVLDKLKAER	K	E	0.997	44.2	33.9	0	0	0	0	1	0	2	1 491,8319			90 352,2	56	67	Empty	true
Uncategorized Sample	HA-Alba3 Exp1	Ingel14727.RAW (F025769)	| methylthioadenosine phosphorylase, putative | location=Lin.chr5:301361-302281(+) | length=306	|LinJ05_V3.0830	LeishPEP_2010_legendes_corrigees.fasta	33 262,0	1	2	2	2	0.000147	0.0882	HGPHHQYNPSEINYR	R	A	0.991	37	33.2	0	0	0	0	1	0	2	1 848,8524			12 995,0	61	75	Empty	true
Uncategorized Sample	HA-Alba3 Exp1	Ingel14727.RAW (F025769)	| methylthioadenosine phosphorylase, putative | location=Lin.chr5:301361-302281(+) | length=306	|LinJ05_V3.0830	LeishPEP_2010_legendes_corrigees.fasta	33 262,0	1	2	2	2	0.000147	0.0882	IFNNIAHEALLR	R	C	0.996	41.2	33.8	0	0	0	0	1	0	2	1 410,7852			52 578,0	142	153	Empty	true
Uncategorized Sample	HA-Alba3 Exp1	Ingel14727.RAW (F025769)	| delta-1-pyrroline-5-carboxylate dehydrogenase, putative | location=Lin.chr3:50498-52180(+) | length=560	|LinJ03_V3.0190	LeishPEP_2010_legendes_corrigees.fasta	61 955,0	1	3	3	3	0.000221	0.0661	APIREADKYLR	R	Y	0.997	45.7	34.1	0	0	0	0	1	0	2	1 331,7431			3 602,50	479	489	Empty	true
Uncategorized Sample	HA-Alba3 Exp1	Ingel14727.RAW (F025769)	| delta-1-pyrroline-5-carboxylate dehydrogenase, putative | location=Lin.chr3:50498-52180(+) | length=560	|LinJ03_V3.0190	LeishPEP_2010_legendes_corrigees.fasta	61 955,0	1	3	3	3	0.000221	0.0661	AYNATPELAR	K	K	0.994	45	34.1	0	0	0	1	0	0	2	1 105,5636			29 733,0	80	89	Empty	true
Uncategorized Sample	HA-Alba3 Exp1	Ingel14727.RAW (F025769)	| delta-1-pyrroline-5-carboxylate dehydrogenase, putative | location=Lin.chr3:50498-52180(+) | length=560	|LinJ03_V3.0190	LeishPEP_2010_legendes_corrigees.fasta	61 955,0	1	3	3	3	0.000221	0.0661	LSGSNDKPGAGQFVTR	R	F	0.997	50	33.6	0	0	0	0	1	0	2	1 633,8294			27 573,3	516	531	Empty	true
Uncategorized Sample	HA-Alba3 Exp1	Ingel14727.RAW (F025769)	| hypothetical protein, conserved | location=Lin.chr13:87920-88285(+) | length=121	|LinJ13_V3.0270	LeishPEP_2010_legendes_corrigees.fasta	13 405,6	1	2	2	2	0.000147	0.165	AQFDDVRSTTTDKIEVVVVK	R	S	0.997	44.6	32.9	0	0	0	0	1	0	2	2 250,1978			66 928,9	72	91	Empty	true
Uncategorized Sample	HA-Alba3 Exp1	Ingel14727.RAW (F025769)	| hypothetical protein, conserved | location=Lin.chr13:87920-88285(+) | length=121	|LinJ13_V3.0270	LeishPEP_2010_legendes_corrigees.fasta	13 405,6	1	2	2	2	0.000147	0.165	STTTDKIEVVVVK	R	S	0.997	50.2	33.8	0	0	0	1	0	0	2	1 418,8102			34 786,1	79	91	Empty	true
Uncategorized Sample	HA-Alba3 Exp1	Ingel14727.RAW (F025769)	| 40S ribosomal protein S4, putative | location=Lin.chr13:402294-403736(-) | length=480	|LinJ13_V3.1130	LeishPEP_2010_legendes_corrigees.fasta	53 478,5	1	2	2	3	0.000221	0.0417	AVIVTGGANR	K	G	0.947	34.2	34.7	0	0	0	1	0	0	2	957.548			3 501,90	384	393	Empty	true
Uncategorized Sample	HA-Alba3 Exp1	Ingel14727.RAW (F025769)	| 40S ribosomal protein S4, putative | location=Lin.chr13:402294-403736(-) | length=480	|LinJ13_V3.1130	LeishPEP_2010_legendes_corrigees.fasta	53 478,5	1	2	2	3	0.000221	0.0417	DASGAEFATR	K	A	0.997	62.7	33.4	0	0	0	2	0	0	2	1 024,4694			10 814,5	416	425	Empty	true
Uncategorized Sample	HA-Alba3 Exp1	Ingel14727.RAW (F025769)	| hypothetical protein, conserved | location=LinJ24_V3:797451-798956(-) | length=501	|LinJ24_V3.2200	LeishPEP_2010_legendes_corrigees.fasta	55 405,8	1	3	3	3	0.000221	0.0719	ALENPVNLDK	K	A	0.954	34.1	33.9	0	0	0	1	0	0	2	1 112,5947			51 248,0	443	452	Empty	true
Uncategorized Sample	HA-Alba3 Exp1	Ingel14727.RAW (F025769)	| hypothetical protein, conserved | location=LinJ24_V3:797451-798956(-) | length=501	|LinJ24_V3.2200	LeishPEP_2010_legendes_corrigees.fasta	55 405,8	1	3	3	3	0.000221	0.0719	ATSEEHKAYFAELCK	R	Q	0.992	37.5	33.5	0	0	0	0	1	0	2	1 783,8320			22 663,7	297	311	Empty	true
Uncategorized Sample	HA-Alba3 Exp1	Ingel14727.RAW (F025769)	| hypothetical protein, conserved | location=LinJ24_V3:797451-798956(-) | length=501	|LinJ24_V3.2200	LeishPEP_2010_legendes_corrigees.fasta	55 405,8	1	3	3	3	0.000221	0.0719	LIVNNNIDPTK	R	I	0.994	44.7	34	0	0	0	1	0	0	2	1 240,6897			85 261,5	68	78	Empty	true
Uncategorized Sample	HA-Alba3 Exp1	Ingel14727.RAW (F025769)	| elongation factor 2 | location=Lin.chr36:48610-51147(-) | length=845	|LinJ36_V3.0190,|LinJ36_V3.0200,|LinJ36_V3.0210	LeishPEP_2010_legendes_corrigees.fasta	94 147,3	1	2	2	3	0.000221	0.0237	FANMYAAK	R	F	0.973	37.9	35	0	0	0	1	0	0	2	931.434			3 690,90	223	230	Empty	true
Uncategorized Sample	HA-Alba3 Exp1	Ingel14727.RAW (F025769)	| elongation factor 2 | location=Lin.chr36:48610-51147(-) | length=845	|LinJ36_V3.0190,|LinJ36_V3.0200,|LinJ36_V3.0210	LeishPEP_2010_legendes_corrigees.fasta	94 147,3	1	2	2	3	0.000221	0.0237	KQDLYEDKPVQR	K	S	0.997	42.2	33.8	0	0	0	0	2	0	2	1 518,7913			20 472,3	423	434	Empty	true
Uncategorized Sample	HA-Alba3 Exp1	Ingel14727.RAW (F025769)	| heat shock 70-related protein 1, mitochondrial precursor, putative | location=Lin.chr30:922117-924099(-) | length=660	|LinJ30_V3.2480,|LinJ30_V3.2530,|LinJ30_V3.2540	LeishPEP_2010_legendes_corrigees.fasta	71 676,8	1	14	14	16	0.00118	0.282	AGNGDAWVQDGNGK	R	Q	0.976	37.5	34	0	0	0	1	0	0	2	1 388,6191			2 036,00	120	133	Empty	true
Uncategorized Sample	HA-Alba3 Exp1	Ingel14727.RAW (F025769)	| heat shock 70-related protein 1, mitochondrial precursor, putative | location=Lin.chr30:922117-924099(-) | length=660	|LinJ30_V3.2480,|LinJ30_V3.2530,|LinJ30_V3.2540	LeishPEP_2010_legendes_corrigees.fasta	71 676,8	1	14	14	16	0.00118	0.282	FFQKDPFRGVNPDEAVALGAATLGGVLR	K	G	0.989	34.6	31.7	0	0	0	0	1	0	2	2 945,5635			7 166,20	376	403	Empty	true
Uncategorized Sample	HA-Alba3 Exp1	Ingel14727.RAW (F025769)	| heat shock 70-related protein 1, mitochondrial precursor, putative | location=Lin.chr30:922117-924099(-) | length=660	|LinJ30_V3.2480,|LinJ30_V3.2530,|LinJ30_V3.2540	LeishPEP_2010_legendes_corrigees.fasta	71 676,8	1	14	14	16	0.00118	0.282	GVNPDEAVALGAATLGGVLR	R	G	0.985	34.8	33.4	0	0	0	0	1	0	2	1 880,0238			6 209,40	384	403	Empty	true
Uncategorized Sample	HA-Alba3 Exp1	Ingel14727.RAW (F025769)	| heat shock 70-related protein 1, mitochondrial precursor, putative | location=Lin.chr30:922117-924099(-) | length=660	|LinJ30_V3.2480,|LinJ30_V3.2530,|LinJ30_V3.2540	LeishPEP_2010_legendes_corrigees.fasta	71 676,8	1	14	14	16	0.00118	0.282	LVGLAAKR	K	Q	0.968	36	33.9	0	0	0	2	0	0	2	827.546			27 894,7	73	80	Empty	true
Uncategorized Sample	HA-Alba3 Exp1	Ingel14727.RAW (F025769)	| heat shock 70-related protein 1, mitochondrial precursor, putative | location=Lin.chr30:922117-924099(-) | length=660	|LinJ30_V3.2480,|LinJ30_V3.2530,|LinJ30_V3.2540	LeishPEP_2010_legendes_corrigees.fasta	71 676,8	1	14	14	16	0.00118	0.282	NNAETQLTTAER	R	Q	0.997	78.8	34.1	0	0	0	1	0	0	2	1 347,6499			21 332,9	557	568	Empty	true
Uncategorized Sample	HA-Alba3 Exp1	Ingel14727.RAW (F025769)	| heat shock 70-related protein 1, mitochondrial precursor, putative | location=Lin.chr30:922117-924099(-) | length=660	|LinJ30_V3.2480,|LinJ30_V3.2530,|LinJ30_V3.2540	LeishPEP_2010_legendes_corrigees.fasta	71 676,8	1	14	14	16	0.00118	0.282	QATKDAGTIAGLNVIR	R	V	0.997	41.7	33.6	0	0	0	0	1	0	2	1 627,9128			84 756,4	177	192	Empty	true
Uncategorized Sample	HA-Alba3 Exp1	Ingel14727.RAW (F025769)	| heat shock 70-related protein 1, mitochondrial precursor, putative | location=Lin.chr30:922117-924099(-) | length=660	|LinJ30_V3.2480,|LinJ30_V3.2530,|LinJ30_V3.2540	LeishPEP_2010_legendes_corrigees.fasta	71 676,8	1	14	14	16	0.00118	0.282	QYSPSQIGAFVLEK	K	M	0.996	46.6	33.7	0	0	0	1	0	0	2	1 566,8163			73 213,6	134	147	Empty	true
Uncategorized Sample	HA-Alba3 Exp1	Ingel14727.RAW (F025769)	| heat shock 70-related protein 1, mitochondrial precursor, putative | location=Lin.chr30:922117-924099(-) | length=660	|LinJ30_V3.2480,|LinJ30_V3.2530,|LinJ30_V3.2540	LeishPEP_2010_legendes_corrigees.fasta	71 676,8	1	14	14	16	0.00118	0.282	SKFEGITQR	R	L	0.997	47.5	33.9	0	0	0	2	0	0	2	1 065,5688			44 431,4	323	331	Empty	true
Uncategorized Sample	HA-Alba3 Exp1	Ingel14727.RAW (F025769)	| heat shock 70-related protein 1, mitochondrial precursor, putative | location=Lin.chr30:922117-924099(-) | length=660	|LinJ30_V3.2480,|LinJ30_V3.2530,|LinJ30_V3.2540	LeishPEP_2010_legendes_corrigees.fasta	71 676,8	1	14	14	16	0.00118	0.282	SQTFSTAADNQTQVGIK	K	V	0.997	95.4	33.3	0	0	0	1	0	0	2	1 795,8822			103412	443	459	Empty	true
Uncategorized Sample	HA-Alba3 Exp1	Ingel14727.RAW (F025769)	| heat shock 70-related protein 1, mitochondrial precursor, putative | location=Lin.chr30:922117-924099(-) | length=660	|LinJ30_V3.2480,|LinJ30_V3.2530,|LinJ30_V3.2540	LeishPEP_2010_legendes_corrigees.fasta	71 676,8	1	14	14	16	0.00118	0.282	TQNITITANGGLSK	K	E	0.997	72.3	33.9	0	0	0	1	0	0	2	1 417,7647			33 244,3	516	529	Empty	true
Uncategorized Sample	HA-Alba3 Exp1	Ingel14727.RAW (F025769)	| heat shock 70-related protein 1, mitochondrial precursor, putative | location=Lin.chr30:922117-924099(-) | length=660	|LinJ30_V3.2480,|LinJ30_V3.2530,|LinJ30_V3.2540	LeishPEP_2010_legendes_corrigees.fasta	71 676,8	1	14	14	16	0.00118	0.282	TSGIDLSKER	K	M	0.997	67.2	34.2	0	0	0	1	0	0	2	1 105,5849			35 005,6	267	276	Empty	true
Uncategorized Sample	HA-Alba3 Exp1	Ingel14727.RAW (F025769)	| heat shock 70-related protein 1, mitochondrial precursor, putative | location=Lin.chr30:922117-924099(-) | length=660	|LinJ30_V3.2480,|LinJ30_V3.2530,|LinJ30_V3.2540	LeishPEP_2010_legendes_corrigees.fasta	71 676,8	1	14	14	16	0.00118	0.282	VLENSEGFR	R	T	0.976	37.7	34.2	0	0	0	1	0	0	2	1 050,5214			15 523,9	51	59	Empty	true
Uncategorized Sample	HA-Alba3 Exp1	Ingel14727.RAW (F025769)	| heat shock 70-related protein 1, mitochondrial precursor, putative | location=Lin.chr30:922117-924099(-) | length=660	|LinJ30_V3.2480,|LinJ30_V3.2530,|LinJ30_V3.2540	LeishPEP_2010_legendes_corrigees.fasta	71 676,8	1	14	14	16	0.00118	0.282	VSNAVVTCPAYFNDAQR	K	Q	0.997	93.5	33.2	0	0	0	1	0	0	2	1 911,9017			102010	160	176	Empty	true
Uncategorized Sample	HA-Alba3 Exp1	Ingel14727.RAW (F025769)	| heat shock 70-related protein 1, mitochondrial precursor, putative | location=Lin.chr30:922117-924099(-) | length=660	|LinJ30_V3.2480,|LinJ30_V3.2530,|LinJ30_V3.2540	LeishPEP_2010_legendes_corrigees.fasta	71 676,8	1	14	14	16	0.00118	0.282	YVSDAEKENVKTLVAELR	K	K	0.969	31.3	33.1	0	0	0	0	1	0	2	2 064,0972			11 966,5	575	592	Empty	true
Uncategorized Sample	HA-Alba3 Exp1	Ingel14727.RAW (F025769)	| S-adenosylhomocysteine hydrolase | location=Lin.chr36:1483772-1485085(+) | length=437	|LinJ36_V3.4100	LeishPEP_2010_legendes_corrigees.fasta	47 768,0	1	7	7	9	0.000663	0.156	AGVFFLPK	K	A	0.987	40.6	33.9	0	0	0	1	0	0	2	878.514			67 298,8	386	393	Empty	true
Uncategorized Sample	HA-Alba3 Exp1	Ingel14727.RAW (F025769)	| S-adenosylhomocysteine hydrolase | location=Lin.chr36:1483772-1485085(+) | length=437	|LinJ36_V3.4100	LeishPEP_2010_legendes_corrigees.fasta	47 768,0	1	7	7	9	0.000663	0.156	ATDVMIAGK	R	T	0.99	41.9	33.8	0	0	0	3	0	0	2	921.471			7 997,00	205	213	Empty	true
Uncategorized Sample	HA-Alba3 Exp1	Ingel14727.RAW (F025769)	| S-adenosylhomocysteine hydrolase | location=Lin.chr36:1483772-1485085(+) | length=437	|LinJ36_V3.4100	LeishPEP_2010_legendes_corrigees.fasta	47 768,0	1	7	7	9	0.000663	0.156	ESLVDGIKR	R	A	0.995	45.7	34.6	0	0	0	1	0	0	2	1 016,5736			42 052,8	196	204	Empty	true
Uncategorized Sample	HA-Alba3 Exp1	Ingel14727.RAW (F025769)	| S-adenosylhomocysteine hydrolase | location=Lin.chr36:1483772-1485085(+) | length=437	|LinJ36_V3.4100	LeishPEP_2010_legendes_corrigees.fasta	47 768,0	1	7	7	9	0.000663	0.156	GNLPISAINVNDSVTK	K	S	0.997	89.7	34.2	0	0	0	1	0	0	2	1 641,8807			164816	170	185	Empty	true
Uncategorized Sample	HA-Alba3 Exp1	Ingel14727.RAW (F025769)	| S-adenosylhomocysteine hydrolase | location=Lin.chr36:1483772-1485085(+) | length=437	|LinJ36_V3.4100	LeishPEP_2010_legendes_corrigees.fasta	47 768,0	1	7	7	9	0.000663	0.156	IFGISEETTTGVK	K	N	0.997	61.1	33.7	0	0	0	1	0	0	2	1 381,7211			39 130,0	149	161	Empty	true
Uncategorized Sample	HA-Alba3 Exp1	Ingel14727.RAW (F025769)	| S-adenosylhomocysteine hydrolase | location=Lin.chr36:1483772-1485085(+) | length=437	|LinJ36_V3.4100	LeishPEP_2010_legendes_corrigees.fasta	47 768,0	1	7	7	9	0.000663	0.156	LSKGNLPISAINVNDSVTK	R	S	0.997	61	33.1	0	0	0	0	1	0	2	1 970,0918			41 953,4	167	185	Empty	true
Uncategorized Sample	HA-Alba3 Exp1	Ingel14727.RAW (F025769)	| S-adenosylhomocysteine hydrolase | location=Lin.chr36:1483772-1485085(+) | length=437	|LinJ36_V3.4100	LeishPEP_2010_legendes_corrigees.fasta	47 768,0	1	7	7	9	0.000663	0.156	SKFDNLYGCR	K	E	0.988	41.5	34.3	0	0	0	1	0	0	2	1 259,5838			14 841,9	186	195	Empty	true
Uncategorized Sample	HA-Alba3 Exp1	Ingel14727.RAW (F025769)	| tryparedoxin peroxidase | location=Lin.chr15:446143-446742(-) | length=199	|LinJ15_V3.1140	LeishPEP_2010_legendes_corrigees.fasta	22 138,0	1	3	3	3	0.000221	0.176	AYGVLAEKQGVAYR	R	G	0.996	40.3	33.6	0	0	0	0	1	0	2	1 524,8169			77 362,3	115	128	Empty	true
Uncategorized Sample	HA-Alba3 Exp1	Ingel14727.RAW (F025769)	| tryparedoxin peroxidase | location=Lin.chr15:446143-446742(-) | length=199	|LinJ15_V3.1140	LeishPEP_2010_legendes_corrigees.fasta	22 138,0	1	3	3	3	0.000221	0.176	LLEAFQFVEK	R	H	0.997	54.7	33.7	0	0	0	1	0	0	2	1 223,6671			6 211,80	159	168	Empty	true
Uncategorized Sample	HA-Alba3 Exp1	Ingel14727.RAW (F025769)	| tryparedoxin peroxidase | location=Lin.chr15:446143-446742(-) | length=199	|LinJ15_V3.1140	LeishPEP_2010_legendes_corrigees.fasta	22 138,0	1	3	3	3	0.000221	0.176	QITVNDMPVGR	R	N	0.997	63.8	34.1	0	0	0	1	0	0	2	1 245,6258			67 989,9	141	151	Empty	true
Uncategorized Sample	HA-Alba3 Exp1	Ingel14727.RAW (F025769)	| enolase;db_xref=PMID:17382932;evidence=inferred from sequence orthology | location=Lin.chr14:513749-515038(+) | length=429	|LinJ14_V3.1240	LeishPEP_2010_legendes_corrigees.fasta	46 037,4	1	7	7	9	0.000663	0.198	AQIVGDDLTVTNVER	K	V	0.997	89.3	33.6	0	0	0	1	0	0	2	1 629,8444			411662	313	327	Empty	true
Uncategorized Sample	HA-Alba3 Exp1	Ingel14727.RAW (F025769)	| enolase;db_xref=PMID:17382932;evidence=inferred from sequence orthology | location=Lin.chr14:513749-515038(+) | length=429	|LinJ14_V3.1240	LeishPEP_2010_legendes_corrigees.fasta	46 037,4	1	7	7	9	0.000663	0.198	AQIVGDDLTVTNVERVKMAIEK	K	S	0.976	32	32.6	0	0	0	0	1	0	2	2 445,3021			411662	313	334	Empty	true
Uncategorized Sample	HA-Alba3 Exp1	Ingel14727.RAW (F025769)	| enolase;db_xref=PMID:17382932;evidence=inferred from sequence orthology | location=Lin.chr14:513749-515038(+) | length=429	|LinJ14_V3.1240	LeishPEP_2010_legendes_corrigees.fasta	46 037,4	1	7	7	9	0.000663	0.198	INQIGTISESIAAAK	K	L	0.997	60.3	34	0	0	0	1	0	0	2	1 515,8378			111665	344	358	Empty	true
Uncategorized Sample	HA-Alba3 Exp1	Ingel14727.RAW (F025769)	| enolase;db_xref=PMID:17382932;evidence=inferred from sequence orthology | location=Lin.chr14:513749-515038(+) | length=429	|LinJ14_V3.1240	LeishPEP_2010_legendes_corrigees.fasta	46 037,4	1	7	7	9	0.000663	0.198	LGANAILGCSMAISK	K	A	0.997	66.3	33.7	0	0	0	1	0	0	2	1 521,7765			88 821,5	104	118	Empty	true
Uncategorized Sample	HA-Alba3 Exp1	Ingel14727.RAW (F025769)	| enolase;db_xref=PMID:17382932;evidence=inferred from sequence orthology | location=Lin.chr14:513749-515038(+) | length=429	|LinJ14_V3.1240	LeishPEP_2010_legendes_corrigees.fasta	46 037,4	1	7	7	9	0.000663	0.198	LPVPCFNVINGGK	R	H	0.994	45	34	0	0	0	2	0	0	2	1 414,7513			134595	143	155	Empty	true
Uncategorized Sample	HA-Alba3 Exp1	Ingel14727.RAW (F025769)	| enolase;db_xref=PMID:17382932;evidence=inferred from sequence orthology | location=Lin.chr14:513749-515038(+) | length=429	|LinJ14_V3.1240	LeishPEP_2010_legendes_corrigees.fasta	46 037,4	1	7	7	9	0.000663	0.198	YCGAGCTQAVK	R	N	0.997	55.2	34.1	0	0	0	2	0	0	2	1 214,5294			32 160,2	57	67	Empty	true
Uncategorized Sample	HA-Alba3 Exp1	Ingel14727.RAW (F025769)	| enolase;db_xref=PMID:17382932;evidence=inferred from sequence orthology | location=Lin.chr14:513749-515038(+) | length=429	|LinJ14_V3.1240	LeishPEP_2010_legendes_corrigees.fasta	46 037,4	1	7	7	9	0.000663	0.198	YIAGLAGTK	R	D	0.97	36.3	34	0	0	0	1	0	0	2	893.509			43 049,2	131	139	Empty	true
Uncategorized Sample	HA-Alba3 Exp1	Ingel14727.RAW (F025769)	| 40S ribosomal protein SA, putative | location=Lin.chr36:1935533-1936273(-) | length=246	|LinJ36_V3.5240,|LinJ36_V3.5350	LeishPEP_2010_legendes_corrigees.fasta	27 527,8	1	2	2	2	0.000147	0.102	FIPGTFTNQIQK	R	K	0.986	40.3	34	0	0	0	1	0	0	2	1 393,7476			121777	106	117	Empty	true
Uncategorized Sample	HA-Alba3 Exp1	Ingel14727.RAW (F025769)	| 40S ribosomal protein SA, putative | location=Lin.chr36:1935533-1936273(-) | length=246	|LinJ36_V3.5240,|LinJ36_V3.5350	LeishPEP_2010_legendes_corrigees.fasta	27 527,8	1	2	2	2	0.000147	0.102	FSQHVGTSFHGGR	K	F	0.976	33.3	33.9	0	0	0	0	1	0	2	1 416,6767			29 093,2	93	105	Empty	true
Uncategorized Sample	HA-Alba3 Exp1	Ingel14727.RAW (F025769)	| protein kinase, putative,eukaryotic translation initiation factor 2-alpha kinase precursor, putative | location=Lin.chr34:809477-813880(-) | length=1467	|LinJ34_V3.1910	LeishPEP_2010_legendes_corrigees.fasta	158 321,9	1	8	8	8	0.000589	0.0654	GNANGSAGDLASNVAGGQEER	R	S	0.997	132	33.3	0	0	0	1	0	0	2	1 973,8908			97 687,3	1112	1132	Empty	true
Uncategorized Sample	HA-Alba3 Exp1	Ingel14727.RAW (F025769)	| protein kinase, putative,eukaryotic translation initiation factor 2-alpha kinase precursor, putative | location=Lin.chr34:809477-813880(-) | length=1467	|LinJ34_V3.1910	LeishPEP_2010_legendes_corrigees.fasta	158 321,9	1	8	8	8	0.000589	0.0654	GTLADWLR	R	L	0.997	48.5	34.9	0	0	0	1	0	0	2	931.5			23 407,1	1046	1053	Empty	true
Uncategorized Sample	HA-Alba3 Exp1	Ingel14727.RAW (F025769)	| protein kinase, putative,eukaryotic translation initiation factor 2-alpha kinase precursor, putative | location=Lin.chr34:809477-813880(-) | length=1467	|LinJ34_V3.1910	LeishPEP_2010_legendes_corrigees.fasta	158 321,9	1	8	8	8	0.000589	0.0654	IGDFGLAK	K	R	0.997	50	34.4	0	0	0	1	0	0	2	820.457			38 625,7	1102	1109	Empty	true
Uncategorized Sample	HA-Alba3 Exp1	Ingel14727.RAW (F025769)	| protein kinase, putative,eukaryotic translation initiation factor 2-alpha kinase precursor, putative | location=Lin.chr34:809477-813880(-) | length=1467	|LinJ34_V3.1910	LeishPEP_2010_legendes_corrigees.fasta	158 321,9	1	8	8	8	0.000589	0.0654	LAFGSVVEEAEQLR	R	I	0.997	58.5	33.8	0	0	0	1	0	0	2	1 547,8064			17 824,1	467	480	Empty	true
Uncategorized Sample	HA-Alba3 Exp1	Ingel14727.RAW (F025769)	| protein kinase, putative,eukaryotic translation initiation factor 2-alpha kinase precursor, putative | location=Lin.chr34:809477-813880(-) | length=1467	|LinJ34_V3.1910	LeishPEP_2010_legendes_corrigees.fasta	158 321,9	1	8	8	8	0.000589	0.0654	RGNANGSAGDLASNVAGGQEER	R	S	0.997	79.2	33	0	0	0	0	1	0	2	2 129,9919			38 396,5	1111	1132	Empty	true
Uncategorized Sample	HA-Alba3 Exp1	Ingel14727.RAW (F025769)	| protein kinase, putative,eukaryotic translation initiation factor 2-alpha kinase precursor, putative | location=Lin.chr34:809477-813880(-) | length=1467	|LinJ34_V3.1910	LeishPEP_2010_legendes_corrigees.fasta	158 321,9	1	8	8	8	0.000589	0.0654	SGFFRLEVLR	R	Y	0.98	33.9	33.7	0	0	0	0	1	0	2	1 223,6895			15 293,5	1056	1065	Empty	true
Uncategorized Sample	HA-Alba3 Exp1	Ingel14727.RAW (F025769)	| protein kinase, putative,eukaryotic translation initiation factor 2-alpha kinase precursor, putative | location=Lin.chr34:809477-813880(-) | length=1467	|LinJ34_V3.1910	LeishPEP_2010_legendes_corrigees.fasta	158 321,9	1	8	8	8	0.000589	0.0654	SVVGGSPLYSSPEQTR	R	G	0.997	103	33.5	0	0	0	1	0	0	2	1 663,8286			248653	1133	1148	Empty	true
Uncategorized Sample	HA-Alba3 Exp1	Ingel14727.RAW (F025769)	| protein kinase, putative,eukaryotic translation initiation factor 2-alpha kinase precursor, putative | location=Lin.chr34:809477-813880(-) | length=1467	|LinJ34_V3.1910	LeishPEP_2010_legendes_corrigees.fasta	158 321,9	1	8	8	8	0.000589	0.0654	VVQEAVLHSSFDNANVVR	R	F	0.996	40.6	33.2	0	0	0	0	1	0	2	1 984,0245			67 553,9	952	969	Empty	true
Uncategorized Sample	HA-Alba3 Exp1	Ingel14727.RAW (F025769)	| 60S ribosomal protein L5, putative | location=Lin.chr35:755186-756103(+) | length=305	|LinJ35_V3.1870,|LinJ35_V3.1880	LeishPEP_2010_legendes_corrigees.fasta	34 028,4	0.975	1	1	1	7.37e-05	0.0328	EADGSYSAVR	K	T	0.995	45.1	33.6	0	0	0	1	0	0	2	1 054,4799			6 710,00	124	133	Empty	true
Uncategorized Sample	HA-Alba3 Exp1	Ingel14727.RAW (F025769)	| alpha tubulin | location=Lin.chr13:112108-113463(+) | length=451	|LinJ13_V3.0330,|LinJ13_V3.1460	LeishPEP_2010_legendes_corrigees.fasta	49 759,0	0.917	1	1	1	7.37e-05	0.0466	QLFNPEQLVSGKEDAANNYAR	R	G	0.983	33.8	32.9	0	0	0	0	1	0	2	2 364,1579			24 762,6	85	105	Empty	true
Uncategorized Sample	HA-Alba3 Exp1	Ingel14727.RAW (F025769)	| carboxypeptidase, putative,metallo-peptidase, Clan MA(E), family 32 | location=Lin.chr13:24497-26008(-) | length=503	|LinJ13_V3.0090	LeishPEP_2010_legendes_corrigees.fasta	57 139,6	1	4	4	5	0.000368	0.117	DAGLEVVAPEAPFPK	R	D	0.997	58.8	33.6	0	0	0	2	0	0	2	1 539,8055			168029	193	207	Empty	true
Uncategorized Sample	HA-Alba3 Exp1	Ingel14727.RAW (F025769)	| carboxypeptidase, putative,metallo-peptidase, Clan MA(E), family 32 | location=Lin.chr13:24497-26008(-) | length=503	|LinJ13_V3.0090	LeishPEP_2010_legendes_corrigees.fasta	57 139,6	1	4	4	5	0.000368	0.117	ITTAYDLQDFTK	R	G	0.997	56.1	33.8	0	0	0	1	0	0	2	1 415,7055			124915	247	258	Empty	true
Uncategorized Sample	HA-Alba3 Exp1	Ingel14727.RAW (F025769)	| carboxypeptidase, putative,metallo-peptidase, Clan MA(E), family 32 | location=Lin.chr13:24497-26008(-) | length=503	|LinJ13_V3.0090	LeishPEP_2010_legendes_corrigees.fasta	57 139,6	1	4	4	5	0.000368	0.117	LMNQTVKPGFIR	R	I	0.997	41.6	33.7	0	0	0	0	1	0	2	1 419,7779			35 111,1	337	348	Empty	true
Uncategorized Sample	HA-Alba3 Exp1	Ingel14727.RAW (F025769)	| carboxypeptidase, putative,metallo-peptidase, Clan MA(E), family 32 | location=Lin.chr13:24497-26008(-) | length=503	|LinJ13_V3.0090	LeishPEP_2010_legendes_corrigees.fasta	57 139,6	1	4	4	5	0.000368	0.117	SNNDFATFLPALKEMIALAR	R	R	0.997	40.6	32.8	0	0	0	0	1	0	2	2 222,1639			9 289,40	119	138	Empty	true
Uncategorized Sample	HA-Alba3 Exp1	Ingel14727.RAW (F025769)	| ATPase beta subunit, putative | location=Lin.chr25:456378-457955(-) | length=525	|LinJ25_V3.1210	LeishPEP_2010_legendes_corrigees.fasta	56 292,5	1	8	8	9	0.000663	0.181	FTQANSEVSALLGR	R	I	0.997	48.7	33.7	0	0	0	1	0	0	2	1 492,7754			121639	290	303	Empty	true
Uncategorized Sample	HA-Alba3 Exp1	Ingel14727.RAW (F025769)	| ATPase beta subunit, putative | location=Lin.chr25:456378-457955(-) | length=525	|LinJ25_V3.1210	LeishPEP_2010_legendes_corrigees.fasta	56 292,5	1	8	8	9	0.000663	0.181	IFNVLGDAIDQR	R	G	0.997	80.4	34.1	0	0	0	1	0	0	2	1 360,7221			118720	124	135	Empty	true
Uncategorized Sample	HA-Alba3 Exp1	Ingel14727.RAW (F025769)	| ATPase beta subunit, putative | location=Lin.chr25:456378-457955(-) | length=525	|LinJ25_V3.1210	LeishPEP_2010_legendes_corrigees.fasta	56 292,5	1	8	8	9	0.000663	0.181	IFNVLGDAIDQRGPVGEK	R	M	0.995	39.4	33.3	0	0	0	0	1	0	2	1 928,0239			21 970,4	124	141	Empty	true
Uncategorized Sample	HA-Alba3 Exp1	Ingel14727.RAW (F025769)	| ATPase beta subunit, putative | location=Lin.chr25:456378-457955(-) | length=525	|LinJ25_V3.1210	LeishPEP_2010_legendes_corrigees.fasta	56 292,5	1	8	8	9	0.000663	0.181	IGLFGGAGVGK	K	T	0.997	48.5	34.5	0	0	0	1	0	0	2	975.562			53 055,8	182	192	Empty	true
Uncategorized Sample	HA-Alba3 Exp1	Ingel14727.RAW (F025769)	| ATPase beta subunit, putative | location=Lin.chr25:456378-457955(-) | length=525	|LinJ25_V3.1210	LeishPEP_2010_legendes_corrigees.fasta	56 292,5	1	8	8	9	0.000663	0.181	LADQAAEDTILTTGIK	K	V	0.997	99.5	33.7	0	0	0	2	0	0	2	1 659,8803			208601	153	168	Empty	true
Uncategorized Sample	HA-Alba3 Exp1	Ingel14727.RAW (F025769)	| ATPase beta subunit, putative | location=Lin.chr25:456378-457955(-) | length=525	|LinJ25_V3.1210	LeishPEP_2010_legendes_corrigees.fasta	56 292,5	1	8	8	9	0.000663	0.181	TVIIMELINNVAK	K	G	0.997	70.7	33.7	0	0	0	1	0	0	2	1 457,8397			7 782,50	193	205	Empty	true
Uncategorized Sample	HA-Alba3 Exp1	Ingel14727.RAW (F025769)	| ATPase beta subunit, putative | location=Lin.chr25:456378-457955(-) | length=525	|LinJ25_V3.1210	LeishPEP_2010_legendes_corrigees.fasta	56 292,5	1	8	8	9	0.000663	0.181	VIDLKGESK	K	C	0.993	45	34.9	0	0	0	1	0	0	2	988.567			5 269,60	235	243	Empty	true
Uncategorized Sample	HA-Alba3 Exp1	Ingel14727.RAW (F025769)	| ATPase beta subunit, putative | location=Lin.chr25:456378-457955(-) | length=525	|LinJ25_V3.1210	LeishPEP_2010_legendes_corrigees.fasta	56 292,5	1	8	8	9	0.000663	0.181	VVSTGGNISVPVGR	K	E	0.997	70.3	33.9	0	0	0	1	0	0	2	1 341,7485			65 370,5	105	118	Empty	true
Uncategorized Sample	HA-Alba3 Exp1	Ingel14727.RAW (F025769)	| heat-shock protein hsp70, putative | location=Lin.chr28_V3:1066959-1068923(-) | length=654	|LinJ28_V3.2960,|LinJ28_V3.3000,|LinJ28_V3.3060	LeishPEP_2010_legendes_corrigees.fasta	71 269,8	1	17	18	22	0.00162	0.307	ARFEELCGDLFR	R	S	0.988	41.1	34.1	0	0	0	1	1	0	2	1 512,7265			88 455,1	303	314	Empty	true
Uncategorized Sample	HA-Alba3 Exp1	Ingel14727.RAW (F025769)	| heat-shock protein hsp70, putative | location=Lin.chr28_V3:1066959-1068923(-) | length=654	|LinJ28_V3.2960,|LinJ28_V3.3000,|LinJ28_V3.3060	LeishPEP_2010_legendes_corrigees.fasta	71 269,8	1	17	18	22	0.00162	0.307	AVVTVPAYFNDSQR	K	Q	0.99	41.8	33.6	0	0	0	2	0	0	2	1 566,7910			553757	143	156	Empty	true
Uncategorized Sample	HA-Alba3 Exp1	Ingel14727.RAW (F025769)	| heat-shock protein hsp70, putative | location=Lin.chr28_V3:1066959-1068923(-) | length=654	|LinJ28_V3.2960,|LinJ28_V3.3000,|LinJ28_V3.3060	LeishPEP_2010_legendes_corrigees.fasta	71 269,8	1	17	18	22	0.00162	0.307	DAGTIAGLEVLR	K	I	0.997	75.9	34.1	0	0	0	1	0	0	2	1 214,6741			107586	161	172	Empty	true
Uncategorized Sample	HA-Alba3 Exp1	Ingel14727.RAW (F025769)	| heat-shock protein hsp70, putative | location=Lin.chr28_V3:1066959-1068923(-) | length=654	|LinJ28_V3.2960,|LinJ28_V3.3000,|LinJ28_V3.3060	LeishPEP_2010_legendes_corrigees.fasta	71 269,8	1	17	18	22	0.00162	0.307	LSKDEIER	R	M	0.997	54.4	34.8	0	0	0	2	0	0	2	989.526			19 255,8	513	520	Empty	true
Uncategorized Sample	HA-Alba3 Exp1	Ingel14727.RAW (F025769)	| heat-shock protein hsp70, putative | location=Lin.chr28_V3:1066959-1068923(-) | length=654	|LinJ28_V3.2960,|LinJ28_V3.3000,|LinJ28_V3.3060	LeishPEP_2010_legendes_corrigees.fasta	71 269,8	1	17	18	22	0.00162	0.307	LVTFFTEEFKR	R	K	0.99	36.9	33.9	0	0	0	0	1	0	2	1 416,7522			74 432,7	239	249	Empty	true
Uncategorized Sample	HA-Alba3 Exp1	Ingel14727.RAW (F025769)	| heat-shock protein hsp70, putative | location=Lin.chr28_V3:1066959-1068923(-) | length=654	|LinJ28_V3.2960,|LinJ28_V3.3000,|LinJ28_V3.3060	LeishPEP_2010_legendes_corrigees.fasta	71 269,8	1	17	18	22	0.00162	0.307	MKETAEAYLGK	K	Q	0.989	36.9	34.2	0	0	0	0	1	0	2	1 256,6193			13 340,8	128	138	Empty	true
Uncategorized Sample	HA-Alba3 Exp1	Ingel14727.RAW (F025769)	| heat-shock protein hsp70, putative | location=Lin.chr28_V3:1066959-1068923(-) | length=654	|LinJ28_V3.2960,|LinJ28_V3.3000,|LinJ28_V3.3060	LeishPEP_2010_legendes_corrigees.fasta	71 269,8	1	17	18	22	0.00162	0.307	NQITITNDKGR	R	L	0.992	43.6	34.4	0	0	0	1	0	0	2	1 259,6704			8 666,80	502	512	Empty	true
Uncategorized Sample	HA-Alba3 Exp1	Ingel14727.RAW (F025769)	| heat-shock protein hsp70, putative | location=Lin.chr28_V3:1066959-1068923(-) | length=654	|LinJ28_V3.2960,|LinJ28_V3.3000,|LinJ28_V3.3060	LeishPEP_2010_legendes_corrigees.fasta	71 269,8	1	17	18	22	0.00162	0.307	NTLGDSNVSGK	K	L	0.997	55.5	34.3	0	0	0	3	0	0	2	1 091,5328			55 821,6	554	564	Empty	true
Uncategorized Sample	HA-Alba3 Exp1	Ingel14727.RAW (F025769)	| heat-shock protein hsp70, putative | location=Lin.chr28_V3:1066959-1068923(-) | length=654	|LinJ28_V3.2960,|LinJ28_V3.3000,|LinJ28_V3.3060	LeishPEP_2010_legendes_corrigees.fasta	71 269,8	1	17	18	22	0.00162	0.307	RNQITITNDKGR	K	L	0.997	47.6	33.9	0	0	0	0	1	0	2	1 415,7715			7 005,70	501	512	Empty	true
Uncategorized Sample	HA-Alba3 Exp1	Ingel14727.RAW (F025769)	| heat-shock protein hsp70, putative | location=Lin.chr28_V3:1066959-1068923(-) | length=654	|LinJ28_V3.2960,|LinJ28_V3.3000,|LinJ28_V3.3060	LeishPEP_2010_legendes_corrigees.fasta	71 269,8	1	17	18	22	0.00162	0.307	SINPDEAVAYGAAVQAFILTGGK	K	S	0.997	101	32.8	0	0	0	1	0	0	2	2 292,1872			22 931,4	365	387	Empty	true
Uncategorized Sample	HA-Alba3 Exp1	Ingel14727.RAW (F025769)	| heat-shock protein hsp70, putative | location=Lin.chr28_V3:1066959-1068923(-) | length=654	|LinJ28_V3.2960,|LinJ28_V3.3000,|LinJ28_V3.3060	LeishPEP_2010_legendes_corrigees.fasta	71 269,8	1	17	18	22	0.00162	0.307	SQIFSTYADNQPGVHIQVFEGER	K	A	0.997	58.2	32.4	0	0	0	0	1	0	2	2 622,2584			67 715,8	428	450	Empty	true
Uncategorized Sample	HA-Alba3 Exp1	Ingel14727.RAW (F025769)	| heat-shock protein hsp70, putative | location=Lin.chr28_V3:1066959-1068923(-) | length=654	|LinJ28_V3.2960,|LinJ28_V3.3000,|LinJ28_V3.3060	LeishPEP_2010_legendes_corrigees.fasta	71 269,8	1	17	18	22	0.00162	0.307	STIQPVER	R	V	0.985	40.9	35.1	0	0	0	1	0	0	2	929.505			116038	315	322	Empty	true
Uncategorized Sample	HA-Alba3 Exp1	Ingel14727.RAW (F025769)	| heat-shock protein hsp70, putative | location=Lin.chr28_V3:1066959-1068923(-) | length=654	|LinJ28_V3.2960,|LinJ28_V3.3000,|LinJ28_V3.3060	LeishPEP_2010_legendes_corrigees.fasta	71 269,8	1	17	18	22	0.00162	0.307	SVHDVVLVGGSTRIPK	R	V	0.979	33.5	33.5	0	0	0	0	1	0	2	1 663,9491			24 163,4	333	348	Empty	true
Uncategorized Sample	HA-Alba3 Exp1	Ingel14727.RAW (F025769)	| heat-shock protein hsp70, putative | location=Lin.chr28_V3:1066959-1068923(-) | length=654	|LinJ28_V3.2960,|LinJ28_V3.3000,|LinJ28_V3.3060	LeishPEP_2010_legendes_corrigees.fasta	71 269,8	1	17	18	22	0.00162	0.307	TTPSYVAFTDSER	R	L	0.997	86.5	33.8	0	0	0	1	0	0	2	1 473,6856			511511	37	49	Empty	true
Uncategorized Sample	HA-Alba3 Exp1	Ingel14727.RAW (F025769)	| heat-shock protein hsp70, putative | location=Lin.chr28_V3:1066959-1068923(-) | length=654	|LinJ28_V3.2960,|LinJ28_V3.3000,|LinJ28_V3.3060	LeishPEP_2010_legendes_corrigees.fasta	71 269,8	1	17	18	22	0.00162	0.307	VDIIANDQGNR	R	T	0.997	57.9	34.1	0	0	0	1	0	0	2	1 214,6125			13 764,4	26	36	Empty	true
Uncategorized Sample	HA-Alba3 Exp1	Ingel14727.RAW (F025769)	| heat-shock protein hsp70, putative | location=Lin.chr28_V3:1066959-1068923(-) | length=654	|LinJ28_V3.2960,|LinJ28_V3.3000,|LinJ28_V3.3060	LeishPEP_2010_legendes_corrigees.fasta	71 269,8	1	17	18	22	0.00162	0.307	VQSLVSDFFGGK	K	E	0.997	61.9	33.7	0	0	0	1	0	0	2	1 283,6631			64 468,1	349	360	Empty	true
Uncategorized Sample	HA-Alba3 Exp1	Ingel14727.RAW (F025769)	| heat-shock protein hsp70, putative | location=Lin.chr28_V3:1066959-1068923(-) | length=654	|LinJ28_V3.2960,|LinJ28_V3.3000,|LinJ28_V3.3060	LeishPEP_2010_legendes_corrigees.fasta	71 269,8	1	17	18	22	0.00162	0.307	VQSLVSDFFGGKELNK	K	S	0.997	42	33.3	0	0	0	0	1	0	2	1 767,9277			115889	349	364	Empty	true
Uncategorized Sample	HA-Alba3 Exp1	Ingel14727.RAW (F025769)	| dipeptidyl-peptidase III, putative,metallo-peptidase, Clan M-, Family M49 | location=Lin.chr5:354927-356966(+) | length=679	|LinJ05_V3.0960	LeishPEP_2010_legendes_corrigees.fasta	75 993,4	1	3	3	3	0.000221	0.0633	EFAGSVEGVVESFVTR	R	H	0.997	65.8	33.5	0	0	0	1	0	0	2	1 712,8489			2 954,60	658	673	Empty	true
Uncategorized Sample	HA-Alba3 Exp1	Ingel14727.RAW (F025769)	| dipeptidyl-peptidase III, putative,metallo-peptidase, Clan M-, Family M49 | location=Lin.chr5:354927-356966(+) | length=679	|LinJ05_V3.0960	LeishPEP_2010_legendes_corrigees.fasta	75 993,4	1	3	3	3	0.000221	0.0633	FFFQVLSAQPLDTFK	R	A	0.997	74	33.5	0	0	0	1	0	0	2	1 787,9368			8 498,00	63	77	Empty	true
Uncategorized Sample	HA-Alba3 Exp1	Ingel14727.RAW (F025769)	| dipeptidyl-peptidase III, putative,metallo-peptidase, Clan M-, Family M49 | location=Lin.chr5:354927-356966(+) | length=679	|LinJ05_V3.0960	LeishPEP_2010_legendes_corrigees.fasta	75 993,4	1	3	3	3	0.000221	0.0633	VFKEEDGTLVIR	R	V	0.993	38.3	33.8	0	0	0	0	1	0	2	1 405,7687			50 162,0	194	205	Empty	true
Uncategorized Sample	HA-Alba3 Exp1	Ingel14727.RAW (F025769)	| actin | location=Lin.chr4:462092-463222(-) | length=376	|LinJ04_V3.1250	LeishPEP_2010_legendes_corrigees.fasta	42 049,2	1	2	2	5	0.000368	0.0559	AGFSGDDAPR	K	H	0.997	70.8	34.2	0	0	0	3	0	0	2	992.443			12 808,6	20	29	Empty	true
Uncategorized Sample	HA-Alba3 Exp1	Ingel14727.RAW (F025769)	| actin | location=Lin.chr4:462092-463222(-) | length=376	|LinJ04_V3.1250	LeishPEP_2010_legendes_corrigees.fasta	42 049,2	1	2	2	5	0.000368	0.0559	TVYVGDEAQSK	K	R	0.997	57.8	33.5	0	0	0	2	0	0	2	1 196,5794			7 208,70	52	62	Empty	true
Uncategorized Sample	HA-Alba3 Exp1	Ingel14727.RAW (F025769)	| chaperonin Hsp60, mitochondrial precursor | location=Lin.chr36:793828-795516(+) | length=562	|LinJ36_V3.2140	LeishPEP_2010_legendes_corrigees.fasta	59 358,4	1	8	8	8	0.000589	0.19	AAVQEGIVAGGGTALLR	R	A	0.997	82.5	33.9	0	0	0	1	0	0	2	1 582,8913			88 924,4	415	431	Empty	true	|LinJ36_V3.2130
Uncategorized Sample	HA-Alba3 Exp1	Ingel14727.RAW (F025769)	| chaperonin Hsp60, mitochondrial precursor | location=Lin.chr36:793828-795516(+) | length=562	|LinJ36_V3.2140	LeishPEP_2010_legendes_corrigees.fasta	59 358,4	1	8	8	8	0.000589	0.19	APGFGDNK	K	T	0.959	35.5	34.6	0	0	0	1	0	0	2	805.384			17 055,7	285	292	Empty	true
Uncategorized Sample	HA-Alba3 Exp1	Ingel14727.RAW (F025769)	| chaperonin Hsp60, mitochondrial precursor | location=Lin.chr36:793828-795516(+) | length=562	|LinJ36_V3.2140	LeishPEP_2010_legendes_corrigees.fasta	59 358,4	1	8	8	8	0.000589	0.19	DGVITAQDGK	R	T	0.992	43.9	34.8	0	0	0	1	0	0	2	1 003,5057			6 960,90	179	188	Empty	true	|LinJ36_V3.2130
Uncategorized Sample	HA-Alba3 Exp1	Ingel14727.RAW (F025769)	| chaperonin Hsp60, mitochondrial precursor | location=Lin.chr36:793828-795516(+) | length=562	|LinJ36_V3.2140	LeishPEP_2010_legendes_corrigees.fasta	59 358,4	1	8	8	8	0.000589	0.19	ELIKNETSDYNRDK	R	L	0.997	60.7	33.4	0	0	0	0	1	0	2	1 724,8451			19 399,7	361	374	Empty	true
Uncategorized Sample	HA-Alba3 Exp1	Ingel14727.RAW (F025769)	| chaperonin Hsp60, mitochondrial precursor | location=Lin.chr36:793828-795516(+) | length=562	|LinJ36_V3.2140	LeishPEP_2010_legendes_corrigees.fasta	59 358,4	1	8	8	8	0.000589	0.19	GYVSPYFVTDAK	R	A	0.997	53.8	34.1	0	0	0	1	0	0	2	1 346,6627			45 868,8	205	216	Empty	true
Uncategorized Sample	HA-Alba3 Exp1	Ingel14727.RAW (F025769)	| chaperonin Hsp60, mitochondrial precursor | location=Lin.chr36:793828-795516(+) | length=562	|LinJ36_V3.2140	LeishPEP_2010_legendes_corrigees.fasta	59 358,4	1	8	8	8	0.000589	0.19	LSGGVAVIK	K	V	0.994	46.1	35.1	0	0	0	1	0	0	2	843.53			83 155,3	382	390	Empty	true	|LinJ36_V3.2130
Uncategorized Sample	HA-Alba3 Exp1	Ingel14727.RAW (F025769)	| chaperonin Hsp60, mitochondrial precursor | location=Lin.chr36:793828-795516(+) | length=562	|LinJ36_V3.2140	LeishPEP_2010_legendes_corrigees.fasta	59 358,4	1	8	8	8	0.000589	0.19	TNDLAGDGTTTSAVLVDSIFGEGLK	K	C	0.997	61.9	32.6	0	0	0	0	1	0	2	2 481,2359			13 440,5	88	112	Empty	true
Uncategorized Sample	HA-Alba3 Exp1	Ingel14727.RAW (F025769)	| chaperonin Hsp60, mitochondrial precursor | location=Lin.chr36:793828-795516(+) | length=562	|LinJ36_V3.2140	LeishPEP_2010_legendes_corrigees.fasta	59 358,4	1	8	8	8	0.000589	0.19	VGGGSEVEVNEK	K	K	0.997	70.3	34.5	0	0	0	1	0	0	2	1 203,5852			6 779,40	391	402	Empty	true
Uncategorized Sample	HA-Alba3 Exp1	Ingel14727.RAW (F025769)	| RNA binding protein, putative | location=Lin.chr32_V3:263833-264540(+) | length=235	|LinJ32_V3.0790	LeishPEP_2010_legendes_corrigees.fasta	25 208,8	0.986	1	1	1	7.37e-05	0.0596	ARQEVANVVIAAHR	R	H	0.997	53.6	34	0	0	0	0	1	0	2	1 533,8607			50 089,1	214	227	Empty	true
Uncategorized Sample	HA-Alba3 Exp1	Ingel14727.RAW (F025769)	| chaperonin Hsp60, mitochondrial precursor | location=Lin.chr36:789694-791394(+) | length=566	|LinJ36_V3.2130	LeishPEP_2010_legendes_corrigees.fasta	60 554,2	1	3	3	3	0.000221	0.127	AAVQEGIVAGGGTALLR	R	A	0.997	82.5	33.9	0	0	0	1	0	0	2	1 582,8913			88 924,4	415	431	Empty	false	|LinJ36_V3.2140
Uncategorized Sample	HA-Alba3 Exp1	Ingel14727.RAW (F025769)	| chaperonin Hsp60, mitochondrial precursor | location=Lin.chr36:789694-791394(+) | length=566	|LinJ36_V3.2130	LeishPEP_2010_legendes_corrigees.fasta	60 554,2	1	3	3	3	0.000221	0.127	DGVITAQDGK	R	T	0.992	43.9	34.8	0	0	0	1	0	0	2	1 003,5057			6 960,90	179	188	Empty	false	|LinJ36_V3.2140
Uncategorized Sample	HA-Alba3 Exp1	Ingel14727.RAW (F025769)	| chaperonin Hsp60, mitochondrial precursor | location=Lin.chr36:789694-791394(+) | length=566	|LinJ36_V3.2130	LeishPEP_2010_legendes_corrigees.fasta	60 554,2	1	3	3	3	0.000221	0.127	GFLSPYFVTDAK	R	A	0.997	54.8	34.1	0	0	0	1	0	0	2	1 344,6835			15 957,8	205	216	Empty	true
Uncategorized Sample	HA-Alba3 Exp1	Ingel14727.RAW (F025769)	| chaperonin Hsp60, mitochondrial precursor | location=Lin.chr36:789694-791394(+) | length=566	|LinJ36_V3.2130	LeishPEP_2010_legendes_corrigees.fasta	60 554,2	1	3	3	3	0.000221	0.127	LSGGVAVIK	K	V	0.994	46.1	35.1	0	0	0	1	0	0	2	843.53			83 155,3	382	390	Empty	false	|LinJ36_V3.2140
Uncategorized Sample	HA-Alba3 Exp1	Ingel14727.RAW (F025769)	| chaperonin Hsp60, mitochondrial precursor | location=Lin.chr36:789694-791394(+) | length=566	|LinJ36_V3.2130	LeishPEP_2010_legendes_corrigees.fasta	60 554,2	1	3	3	3	0.000221	0.127	VGGATELEVSEKKDR	K	V	0.971	32.4	33.8	0	0	0	0	1	0	2	1 617,8444			17 218,7	391	405	Empty	true
Uncategorized Sample	HA-Alba3 Exp1	Ingel14727.RAW (F025769)	| chaperonin Hsp60, mitochondrial precursor | location=Lin.chr36:789694-791394(+) | length=566	|LinJ36_V3.2130	LeishPEP_2010_legendes_corrigees.fasta	60 554,2	1	3	3	3	0.000221	0.127	VVDAVCSTR	R	A	0.996	46.6	33.9	0	0	0	1	0	0	2	1 006,4986			12 595,7	406	414	Empty	true
Uncategorized Sample	HA-Alba3 Exp1	Ingel14727.RAW (F025769)	| 40S ribosomal protein S3A, putative | location=Lin.chr35:113793-114587(+) | length=264	|LinJ35_V3.0400,|LinJ35_V3.0410	LeishPEP_2010_legendes_corrigees.fasta	30 038,0	0.967	1	1	1	7.37e-05	0.0341	FTVQEVQGR	R	N	0.993	44.1	34	0	0	0	1	0	0	2	1 063,5531			5 986,20	89	97	Empty	true
Uncategorized Sample	HA-Alba3 Exp1	Ingel14727.RAW (F025769)	| inosine-5'-monophosphate dehydrogenase | location=Lin.chr19:659903-661447(+) | length=514	|LinJ19_V3.1590	LeishPEP_2010_legendes_corrigees.fasta	55 552,0	0.911	1	1	1	7.37e-05	0.0156	VAQYCASR	K	G	0.981	38.5	33.7	0	0	0	1	0	0	2	954.446			9 932,70	346	353	Empty	true
Uncategorized Sample	HA-Alba3 Exp1	Ingel14727.RAW (F025769)	| beta tubulin | location=Lin.chr8:484341-485672(+) | length=443	|LinJ08_V3.1280,|LinJ21_V3.2240	LeishPEP_2010_legendes_corrigees.fasta	49 753,2	1	3	3	3	0.000221	0.0767	GLSVAELTQQMFDAK	R	N	0.997	65.1	33.5	0	0	0	1	0	0	2	1 653,8155			37 151,6	283	297	Empty	true
Uncategorized Sample	HA-Alba3 Exp1	Ingel14727.RAW (F025769)	| beta tubulin | location=Lin.chr8:484341-485672(+) | length=443	|LinJ08_V3.1280,|LinJ21_V3.2240	LeishPEP_2010_legendes_corrigees.fasta	49 753,2	1	3	3	3	0.000221	0.0767	LAVNLVPFPR	K	L	0.997	65	33.7	0	0	0	1	0	0	2	1 125,6779			68 597,3	253	262	Empty	true
Uncategorized Sample	HA-Alba3 Exp1	Ingel14727.RAW (F025769)	| beta tubulin | location=Lin.chr8:484341-485672(+) | length=443	|LinJ08_V3.1280,|LinJ21_V3.2240	LeishPEP_2010_legendes_corrigees.fasta	49 753,2	1	3	3	3	0.000221	0.0767	YLTASALFR	R	G	0.997	53.1	34.2	0	0	0	1	0	0	2	1 041,5727			58 687,8	310	318	Empty	true
Uncategorized Sample	HA-Alba3 Exp1	Ingel14727.RAW (F025769)	| ATPase alpha subunit | location=Lin.chr5:160705-162429(+) | length=574	|LinJ05_V3.0500,|LinJ05_V3.0510	LeishPEP_2010_legendes_corrigees.fasta	62 550,1	1	4	4	4	0.000295	0.0749	AVDTMIPIGR	K	G	0.997	50.8	34.5	0	0	0	1	0	0	2	1 088,5771			32 956,2	179	188	Empty	true
Uncategorized Sample	HA-Alba3 Exp1	Ingel14727.RAW (F025769)	| ATPase alpha subunit | location=Lin.chr5:160705-162429(+) | length=574	|LinJ05_V3.0500,|LinJ05_V3.0510	LeishPEP_2010_legendes_corrigees.fasta	62 550,1	1	4	4	4	0.000295	0.0749	FVALFNQK	R	N	0.985	39	33.1	0	0	0	1	0	0	2	966.541			17 311,7	448	455	Empty	true
Uncategorized Sample	HA-Alba3 Exp1	Ingel14727.RAW (F025769)	| ATPase alpha subunit | location=Lin.chr5:160705-162429(+) | length=574	|LinJ05_V3.0500,|LinJ05_V3.0510	LeishPEP_2010_legendes_corrigees.fasta	62 550,1	1	4	4	4	0.000295	0.0749	SPVNYNLLTGFK	R	A	0.997	65.7	33.8	0	0	0	1	0	0	2	1 352,7209			161451	167	178	Empty	true
Uncategorized Sample	HA-Alba3 Exp1	Ingel14727.RAW (F025769)	| ATPase alpha subunit | location=Lin.chr5:160705-162429(+) | length=574	|LinJ05_V3.0500,|LinJ05_V3.0510	LeishPEP_2010_legendes_corrigees.fasta	62 550,1	1	4	4	4	0.000295	0.0749	TSIAVSTIINQVR	K	S	0.997	75.3	33.8	0	0	0	1	0	0	2	1 401,8060			38 797,7	203	215	Empty	true
Uncategorized Sample	Alba1-HA Exp2	Ingel14992.RAW (F027655)	| poly(a) binding protein, putative | location=Lin.chr35:1630921-1632678(+) | length=585	|LinJ35_V3.4200	LeishPEP_2010_legendes_corrigees.fasta	64 646,3	1	4	4	4	0.000383	0.137	DQNAASQAIQELNGSTFLSPRPLFVTYALR	K	K	0.997	70	30.9	0	0	0	0	1	0	2	3 307,7071			12 865,0	338	367	Empty	true
Uncategorized Sample	Alba1-HA Exp2	Ingel14992.RAW (F027655)	| poly(a) binding protein, putative | location=Lin.chr35:1630921-1632678(+) | length=585	|LinJ35_V3.4200	LeishPEP_2010_legendes_corrigees.fasta	64 646,3	1	4	4	4	0.000383	0.137	SLGYGYVNFQDPADAEK	K	A	0.997	80.6	33.4	0	0	0	1	0	0	2	1 873,8604			16 618,9	48	64	Empty	true
Uncategorized Sample	Alba1-HA Exp2	Ingel14992.RAW (F027655)	| poly(a) binding protein, putative | location=Lin.chr35:1630921-1632678(+) | length=585	|LinJ35_V3.4200	LeishPEP_2010_legendes_corrigees.fasta	64 646,3	1	4	4	4	0.000383	0.137	SVDTYALKEMFSK	K	F	0.962	31.2	33.9	0	0	0	1	0	0	2	1 534,7459			100023	105	117	Empty	true
Uncategorized Sample	Alba1-HA Exp2	Ingel14992.RAW (F027655)	| poly(a) binding protein, putative | location=Lin.chr35:1630921-1632678(+) | length=585	|LinJ35_V3.4200	LeishPEP_2010_legendes_corrigees.fasta	64 646,3	1	4	4	4	0.000383	0.137	VRDLGAVQSEAGLGYVAFQK	K	H	0.997	39.9	33.1	0	0	0	0	1	0	2	2 108,1136			18 684,5	214	233	Empty	true
Uncategorized Sample	Alba1-HA Exp2	Ingel14992.RAW (F027655)	| elongation factor 1-alpha | location=Lin.chr17:23993-25342(-) | length=449	|LinJ17_V3.0090,|LinJ17_V3.0100,|LinJ17_V3.0110,|LinJ17_V3.0170,|LinJ17_V3.0190,|LinJ17_V3.0200	LeishPEP_2010_legendes_corrigees.fasta	49 129,0	1	2	2	2	0.000192	0.0869	FIPISGWQGDNMIER	R	S	0.997	71.4	33.4	0	0	0	1	0	0	2	1 778,8533			43 641,7	190	204	Empty	true
Uncategorized Sample	Alba1-HA Exp2	Ingel14992.RAW (F027655)	| elongation factor 1-alpha | location=Lin.chr17:23993-25342(-) | length=449	|LinJ17_V3.0090,|LinJ17_V3.0100,|LinJ17_V3.0110,|LinJ17_V3.0170,|LinJ17_V3.0190,|LinJ17_V3.0200	LeishPEP_2010_legendes_corrigees.fasta	49 129,0	1	2	2	2	0.000192	0.0869	VETGIMKPGDVVTFAPANVTTEVK	R	S	0.997	39	32.5	0	0	0	0	1	0	2	2 519,3065			81 465,8	255	278	Empty	true
Uncategorized Sample	Alba1-HA Exp2	Ingel14992.RAW (F027655)	| 60S ribosomal protein L7a, putative | location=Lin.chr7:239099-240145(+) | length=348	|LinJ07_V3.0550,|LinJ07_V3.0560	LeishPEP_2010_legendes_corrigees.fasta	39 103,1	0.994	1	1	1	9.59e-05	0.0402	APLAVVTGLQEVTR	R	A	0.997	52	33.6	0	0	0	1	0	0	2	1 453,8374			35 926,0	213	226	Empty	true
Uncategorized Sample	Alba1-HA Exp2	Ingel14992.RAW (F027655)	| polyadenylate-binding protein 1, putative | location=Lin.chr35:2041918-2043600(+) | length=560	|LinJ35_V3.5360	LeishPEP_2010_legendes_corrigees.fasta	62 607,2	0.977	1	1	1	9.59e-05	0.0411	GFGFVSFSNADEANAALREMNGR	R	M	0.989	31.9	32.7	0	0	0	0	1	0	2	2 476,1310			98 697,3	348	370	Empty	true
Uncategorized Sample	Alba1-HA Exp2	Ingel14992.RAW (F027655)	| poly(A)-binding protein, putative | location=Lin.chr25:19799-21433(-) | length=544	|LinJ25_V3.0080	LeishPEP_2010_legendes_corrigees.fasta	60 799,8	1	3	3	5	0.000479	0.068	GYGFVQFETAEGAK	K	A	0.997	58.8	33.9	0	0	0	3	0	0	2	1 503,7115			152375	140	153	Empty	true
Uncategorized Sample	Alba1-HA Exp2	Ingel14992.RAW (F027655)	| poly(A)-binding protein, putative | location=Lin.chr25:19799-21433(-) | length=544	|LinJ25_V3.0080	LeishPEP_2010_legendes_corrigees.fasta	60 799,8	1	3	3	5	0.000479	0.068	LGDSEVVVAPFVR	K	R	0.995	39	34.1	0	0	0	1	0	0	2	1 387,7580			34 873,3	163	175	Empty	true
Uncategorized Sample	Alba1-HA Exp2	Ingel14992.RAW (F027655)	| poly(A)-binding protein, putative | location=Lin.chr25:19799-21433(-) | length=544	|LinJ25_V3.0080	LeishPEP_2010_legendes_corrigees.fasta	60 799,8	1	3	3	5	0.000479	0.068	VALDSAGNSKGYGFVQFETAEGAK	K	A	0.997	48.1	32.7	0	0	0	0	1	0	2	2 446,1886			34 448,0	130	153	Empty	true
Uncategorized Sample	Alba1-HA Exp2	Ingel14992.RAW (F027655)	| mitochondrial RNA binding protein 2,MRP2, gBP25 | location=Lin.chr09_V3.tab:442415-443143(-) | length=242	|LinJ09_V3.1180	LeishPEP_2010_legendes_corrigees.fasta	26 963,6	1	2	2	2	0.000192	0.112	FLTQALHYNTGFSR	R	K	0.997	53.7	33.7	0	0	0	1	0	0	2	1 654,8336			121332	227	240	Empty	true
Uncategorized Sample	Alba1-HA Exp2	Ingel14992.RAW (F027655)	| mitochondrial RNA binding protein 2,MRP2, gBP25 | location=Lin.chr09_V3.tab:442415-443143(-) | length=242	|LinJ09_V3.1180	LeishPEP_2010_legendes_corrigees.fasta	26 963,6	1	2	2	2	0.000192	0.112	VVTVTLPPVYVAR	R	F	0.989	35.5	33.9	0	0	0	1	0	0	2	1 413,8464			41 840,9	137	149	Empty	true
Uncategorized Sample	Alba1-HA Exp2	Ingel14992.RAW (F027655)	| 40S ribosomal protein S4, putative | location=Lin.chr13:402294-403736(-) | length=480	|LinJ13_V3.1130	LeishPEP_2010_legendes_corrigees.fasta	53 478,5	0.994	1	1	1	9.59e-05	0.0417	AANIFVIGKDLNHLQVTVPK	R	Q	0.997	37.5	33	0	0	0	0	1	0	2	2 177,2443			48 833,0	426	445	Empty	true
Uncategorized Sample	Alba1-HA Exp2	Ingel14992.RAW (F027655)	| ATP-dependent RNA helicase, putative | location=Lin.chr32_V3:159098-160942(-) | length=614	|LinJ32_V3.0410	LeishPEP_2010_legendes_corrigees.fasta	66 808,9	1	2	2	2	0.000192	0.0489	NIVDDLIPLLR	R	E	0.966	31.2	33.5	0	0	0	1	0	0	2	1 280,7575			6 485,10	497	507	Empty	true
Uncategorized Sample	Alba1-HA Exp2	Ingel14992.RAW (F027655)	| ATP-dependent RNA helicase, putative | location=Lin.chr32_V3:159098-160942(-) | length=614	|LinJ32_V3.0410	LeishPEP_2010_legendes_corrigees.fasta	66 808,9	1	2	2	2	0.000192	0.0489	TAAYLIPAINFMLVNNLNR	K	A	0.997	50.7	32.9	0	0	0	1	0	0	2	2 164,1584			17 455,1	184	202	Empty	true
Uncategorized Sample	Alba1-HA Exp2	Ingel14992.RAW (F027655)	| mitochondrial RNA binding protein 1,gBP21, MRP1 | location=Lin.chr27_V3:400712-401416(-) | length=234	|LinJ27_V3.0980	LeishPEP_2010_legendes_corrigees.fasta	26 646,0	1	2	2	2	0.000192	0.0812	QLLVSQFPQLGPR	K	K	0.997	75.4	33.6	0	0	0	1	0	0	2	1 482,8429			260386	74	86	Empty	true
Uncategorized Sample	Alba1-HA Exp2	Ingel14992.RAW (F027655)	| mitochondrial RNA binding protein 1,gBP21, MRP1 | location=Lin.chr27_V3:400712-401416(-) | length=234	|LinJ27_V3.0980	LeishPEP_2010_legendes_corrigees.fasta	26 646,0	1	2	2	2	0.000192	0.0812	VSVDGKQLLVSQFPQLGPR	R	K	0.997	55	33.2	0	0	0	0	1	0	2	2 068,1552			48 722,6	68	86	Empty	true
Uncategorized Sample	Alba1-HA Exp2	Ingel14992.RAW (F027655)	| hypothetical protein, conserved | location=Lin.chr27_V3:473879-475468(+) | length=529	|LinJ27_V3.1220	LeishPEP_2010_legendes_corrigees.fasta	59 993,8	0.994	1	1	1	9.59e-05	0.0265	AEEYYVLQSQVAGR	R	Q	0.997	52.6	33.6	0	0	0	1	0	0	2	1 612,7965			11 165,0	435	448	Empty	true
Uncategorized Sample	Alba1-HA Exp2	Ingel14992.RAW (F027655)	| hypothetical protein, conserved | location=Lin.chr34:1034621-1035217(+) | length=198	|LinJ34_V3.2410	LeishPEP_2010_legendes_corrigees.fasta	21 992,2	1	7	10	13	0.00125	0.394	ISGLHQVTELGSELVR	R	D	0.997	85.2	33.6	0	0	0	1	0	0	2	1 737,9495			27 578,6	84	99	Empty	true
Uncategorized Sample	Alba1-HA Exp2	Ingel14992.RAW (F027655)	| hypothetical protein, conserved | location=Lin.chr34:1034621-1035217(+) | length=198	|LinJ34_V3.2410	LeishPEP_2010_legendes_corrigees.fasta	21 992,2	1	7	10	13	0.00125	0.394	ISGMGGAIYNAVNIAEIVK	K	R	0.997	97.4	33	0	0	0	3	1	0	2	1 936,0210			194570	63	81	Empty	true
Uncategorized Sample	Alba1-HA Exp2	Ingel14992.RAW (F027655)	| hypothetical protein, conserved | location=Lin.chr34:1034621-1035217(+) | length=198	|LinJ34_V3.2410	LeishPEP_2010_legendes_corrigees.fasta	21 992,2	1	7	10	13	0.00125	0.394	ISGMGGAIYNAVNIAEIVKR	K	R	0.997	100	33	0	0	0	1	1	0	2	2 092,1221			457426	63	82	Empty	true
Uncategorized Sample	Alba1-HA Exp2	Ingel14992.RAW (F027655)	| hypothetical protein, conserved | location=Lin.chr34:1034621-1035217(+) | length=198	|LinJ34_V3.2410	LeishPEP_2010_legendes_corrigees.fasta	21 992,2	1	7	10	13	0.00125	0.394	KVSTILITLSR	R	N	0.997	80.2	34	0	0	0	3	0	0	2	1 230,7781			586395	119	129	Empty	true
Uncategorized Sample	Alba1-HA Exp2	Ingel14992.RAW (F027655)	| hypothetical protein, conserved | location=Lin.chr34:1034621-1035217(+) | length=198	|LinJ34_V3.2410	LeishPEP_2010_legendes_corrigees.fasta	21 992,2	1	7	10	13	0.00125	0.394	NDTVKISGMGGAIYNAVNIAEIVK	R	R	0.96	26.8	32.7	0	0	0	0	1	0	2	2 493,3020			36 817,9	58	81	Empty	true
Uncategorized Sample	Alba1-HA Exp2	Ingel14992.RAW (F027655)	| hypothetical protein, conserved | location=Lin.chr34:1034621-1035217(+) | length=198	|LinJ34_V3.2410	LeishPEP_2010_legendes_corrigees.fasta	21 992,2	1	7	10	13	0.00125	0.394	VSTILITLSR	K	N	0.997	93.8	34.5	0	0	0	1	0	0	2	1 102,6831			215427	120	129	Empty	true
Uncategorized Sample	Alba1-HA Exp2	Ingel14992.RAW (F027655)	| hypothetical protein, conserved | location=Lin.chr34:1034621-1035217(+) | length=198	|LinJ34_V3.2410	LeishPEP_2010_legendes_corrigees.fasta	21 992,2	1	7	10	13	0.00125	0.394	VTATHGQHSYISYVIAVLNGEDGKTR	R	N	0.997	44.9	32	0	0	0	0	1	0	2	2 816,4327			14 132,9	32	57	Empty	true
Uncategorized Sample	Alba1-HA Exp2	Ingel14992.RAW (F027655)	| hypothetical protein, conserved | location=Lin.chr13:87920-88285(+) | length=121	|LinJ13_V3.0270	LeishPEP_2010_legendes_corrigees.fasta	13 405,6	1	5	5	55	0.00527	0.322	AQFDDVRSTTTDKIEVVVVK	R	S	0.997	36.9	32.9	0	0	0	0	2	0	2	2 250,1978			111096	72	91	Empty	true
Uncategorized Sample	Alba1-HA Exp2	Ingel14992.RAW (F027655)	| hypothetical protein, conserved | location=Lin.chr13:87920-88285(+) | length=121	|LinJ13_V3.0270	LeishPEP_2010_legendes_corrigees.fasta	13 405,6	1	5	5	55	0.00527	0.322	SPDFDAIYDQQQK	K	D	0.997	66.9	33.7	0	0	0	22	0	0	2	1 554,7073			332626	92	104	Empty	true
Uncategorized Sample	Alba1-HA Exp2	Ingel14992.RAW (F027655)	| hypothetical protein, conserved | location=Lin.chr13:87920-88285(+) | length=121	|LinJ13_V3.0270	LeishPEP_2010_legendes_corrigees.fasta	13 405,6	1	5	5	55	0.00527	0.322	SPDFDAIYDQQQKDREIAK	K	A	0.965	27.5	32.8	0	0	0	0	1	0	2	2 267,0942			43 179,3	92	110	Empty	true
Uncategorized Sample	Alba1-HA Exp2	Ingel14992.RAW (F027655)	| hypothetical protein, conserved | location=Lin.chr13:87920-88285(+) | length=121	|LinJ13_V3.0270	LeishPEP_2010_legendes_corrigees.fasta	13 405,6	1	5	5	55	0.00527	0.322	STTTDKIEVVVVK	R	S	0.997	76.2	33.8	0	0	0	29	0	0	2	1 418,8102			832686	79	91	Empty	true
Uncategorized Sample	Alba1-HA Exp2	Ingel14992.RAW (F027655)	| hypothetical protein, conserved | location=Lin.chr13:87920-88285(+) | length=121	|LinJ13_V3.0270	LeishPEP_2010_legendes_corrigees.fasta	13 405,6	1	5	5	55	0.00527	0.322	STTTDKIEVVVVKSPDFDAIYDQQQK	R	D	0.997	64.8	31.7	0	0	0	0	1	0	2	2 954,4997			43 931,0	79	104	Empty	true
Uncategorized Sample	Alba1-HA Exp2	Ingel14992.RAW (F027655)	| programmed cell death 6 protein-like protein | location=Lin.chr13:565835-566539(-) | length=234	|LinJ13_V3.1500	LeishPEP_2010_legendes_corrigees.fasta	25 891,1	0.999	1	1	1	9.59e-05	0.0855	AALVSSGYQVSEQTFQALMR	R	K	0.997	45.1	32.9	0	0	0	0	1	0	2	2 202,0860			68 060,6	160	179	Empty	true
Uncategorized Sample	Alba1-HA Exp2	Ingel14992.RAW (F027655)	| RNA-binding protein, putative, UPB1 | location=Lin.chr25:157608-158309(-) | length=233	|LinJ25_V3.0500,|LinJ25_V3.0510	LeishPEP_2010_legendes_corrigees.fasta	26 669,6	0.994	1	1	1	9.59e-05	0.073	NLMVNYIPTTVDEVQLR	R	Q	0.997	43	33.2	0	0	0	1	0	0	2	2 021,0374			151336	96	112	Empty	true
Uncategorized Sample	Alba1-HA Exp2	Ingel14992.RAW (F027655)	| inosine-5'-monophosphate dehydrogenase | location=Lin.chr19:659903-661447(+) | length=514	|LinJ19_V3.1590	LeishPEP_2010_legendes_corrigees.fasta	55 552,0	1	2	2	2	0.000192	0.0778	APIQLEEAMDVLNR	R	S	0.997	87.9	33.5	0	0	0	1	0	0	2	1 614,8158			31 358,2	186	199	Empty	true
Uncategorized Sample	Alba1-HA Exp2	Ingel14992.RAW (F027655)	| inosine-5'-monophosphate dehydrogenase | location=Lin.chr19:659903-661447(+) | length=514	|LinJ19_V3.1590	LeishPEP_2010_legendes_corrigees.fasta	55 552,0	1	2	2	2	0.000192	0.0778	YLSENEAVQVAQGVSGNVVDKGSAAK	R	L	0.965	27.2	32.5	0	0	0	0	1	0	2	2 620,3213			7 448,30	426	451	Empty	true
Uncategorized Sample	Alba1-HA Exp2	Ingel14992.RAW (F027655)	| heat-shock protein hsp70, putative | location=Lin.chr28_V3:1066959-1068923(-) | length=654	|LinJ28_V3.2960,|LinJ28_V3.3000,|LinJ28_V3.3060	LeishPEP_2010_legendes_corrigees.fasta	71 269,8	0.999	1	2	2	0.000192	0.0352	SINPDEAVAYGAAVQAFILTGGK	K	S	0.997	49.8	32.8	0	0	0	1	1	0	2	2 292,1872			17 633,1	365	387	Empty	true
Uncategorized Sample	Alba1-HA Exp2	Ingel14992.RAW (F027655)	| ATP-dependent phosphofructokinase;db_xref=PMID:12180974;evidence=inferred from sequence orthology | location=Lin.chr29:1094701-1096161(+) | length=486	|LinJ29_V3.2620	LeishPEP_2010_legendes_corrigees.fasta	54 048,5	1	3	3	3	0.000288	0.0761	RGENIAVFGVPK	R	T	0.996	39.6	34.1	0	0	0	1	0	0	2	1 286,7216			10 176,7	213	224	Empty	true
Uncategorized Sample	Alba1-HA Exp2	Ingel14992.RAW (F027655)	| ATP-dependent phosphofructokinase;db_xref=PMID:12180974;evidence=inferred from sequence orthology | location=Lin.chr29:1094701-1096161(+) | length=486	|LinJ29_V3.2620	LeishPEP_2010_legendes_corrigees.fasta	54 048,5	1	3	3	3	0.000288	0.0761	VTAADLTVERLPGCK	K	Y	0.996	39.3	33.6	0	0	0	1	0	0	2	1 629,8631			11 226,3	22	36	Empty	true
Uncategorized Sample	Alba1-HA Exp2	Ingel14992.RAW (F027655)	| ATP-dependent phosphofructokinase;db_xref=PMID:12180974;evidence=inferred from sequence orthology | location=Lin.chr29:1094701-1096161(+) | length=486	|LinJ29_V3.2620	LeishPEP_2010_legendes_corrigees.fasta	54 048,5	1	3	3	3	0.000288	0.0761	YNNYILVPIK	R	A	0.997	47	33.5	0	0	0	1	0	0	2	1 236,6987			20 230,1	417	426	Empty	true
Uncategorized Sample	HA-Alba3 Exp2	Ingel14993.RAW (F027659)	| poly(a) binding protein, putative | location=Lin.chr35:1630921-1632678(+) | length=585	|LinJ35_V3.4200	LeishPEP_2010_legendes_corrigees.fasta	64 646,3	1	7	7	10	0.00113	0.164	DLGAVQSEAGLGYVAFQK	R	H	0.99	35	33.2	0	0	0	1	0	0	2	1 852,9441			12 727,1	216	233	Empty	true
Uncategorized Sample	HA-Alba3 Exp2	Ingel14993.RAW (F027659)	| poly(a) binding protein, putative | location=Lin.chr35:1630921-1632678(+) | length=585	|LinJ35_V3.4200	LeishPEP_2010_legendes_corrigees.fasta	64 646,3	1	7	7	10	0.00113	0.164	DLGAVQSEAGLGYVAFQKHEDAAR	R	A	0.997	59.1	32.6	0	0	0	0	1	0	2	2 532,2479			44 810,4	216	239	Empty	true
Uncategorized Sample	HA-Alba3 Exp2	Ingel14993.RAW (F027659)	| poly(a) binding protein, putative | location=Lin.chr35:1630921-1632678(+) | length=585	|LinJ35_V3.4200	LeishPEP_2010_legendes_corrigees.fasta	64 646,3	1	7	7	10	0.00113	0.164	LTAIGLACDEKGESR	R	G	0.997	51.8	33.8	0	0	0	1	0	0	2	1 619,8060			18 766,4	121	135	Empty	true
Uncategorized Sample	HA-Alba3 Exp2	Ingel14993.RAW (F027659)	| poly(a) binding protein, putative | location=Lin.chr35:1630921-1632678(+) | length=585	|LinJ35_V3.4200	LeishPEP_2010_legendes_corrigees.fasta	64 646,3	1	7	7	10	0.00113	0.164	SLGYGYVNFQDPADAEK	K	A	0.997	74.9	33.4	0	0	0	2	0	0	2	1 873,8604			41 036,6	48	64	Empty	true
Uncategorized Sample	HA-Alba3 Exp2	Ingel14993.RAW (F027659)	| poly(a) binding protein, putative | location=Lin.chr35:1630921-1632678(+) | length=585	|LinJ35_V3.4200	LeishPEP_2010_legendes_corrigees.fasta	64 646,3	1	7	7	10	0.00113	0.164	SLGYGYVNFQDPADAEKALDQAGSK	K	L	0.997	58	32.3	0	0	0	0	1	0	2	2 644,2528			44 372,3	48	72	Empty	true
Uncategorized Sample	HA-Alba3 Exp2	Ingel14993.RAW (F027659)	| poly(a) binding protein, putative | location=Lin.chr35:1630921-1632678(+) | length=585	|LinJ35_V3.4200	LeishPEP_2010_legendes_corrigees.fasta	64 646,3	1	7	7	10	0.00113	0.164	SVDTYALKEMFSK	K	F	0.997	50.5	34.1	0	0	0	3	0	0	2	1 534,7459			147110	105	117	Empty	true
Uncategorized Sample	HA-Alba3 Exp2	Ingel14993.RAW (F027659)	| poly(a) binding protein, putative | location=Lin.chr35:1630921-1632678(+) | length=585	|LinJ35_V3.4200	LeishPEP_2010_legendes_corrigees.fasta	64 646,3	1	7	7	10	0.00113	0.164	YQAQHRDELLKQFTNLYVK	R	N	0.997	62.4	32.8	0	0	0	0	1	0	2	2 394,2566			86 950,1	170	188	Empty	true
Uncategorized Sample	HA-Alba3 Exp2	Ingel14993.RAW (F027659)	| elongation factor 1-alpha | location=Lin.chr17:23993-25342(-) | length=449	|LinJ17_V3.0090,|LinJ17_V3.0100,|LinJ17_V3.0110,|LinJ17_V3.0170,|LinJ17_V3.0190,|LinJ17_V3.0200	LeishPEP_2010_legendes_corrigees.fasta	49 129,0	1	2	2	3	0.00034	0.0869	FIPISGWQGDNMIER	R	S	0.997	79.2	33.5	0	0	0	2	0	0	2	1 778,8533			29 809,1	190	204	Empty	true
Uncategorized Sample	HA-Alba3 Exp2	Ingel14993.RAW (F027659)	| elongation factor 1-alpha | location=Lin.chr17:23993-25342(-) | length=449	|LinJ17_V3.0090,|LinJ17_V3.0100,|LinJ17_V3.0110,|LinJ17_V3.0170,|LinJ17_V3.0190,|LinJ17_V3.0200	LeishPEP_2010_legendes_corrigees.fasta	49 129,0	1	2	2	3	0.00034	0.0869	VETGIMKPGDVVTFAPANVTTEVK	R	S	0.976	29.2	32.6	0	0	0	0	1	0	2	2 519,3065			78 162,5	255	278	Empty	true
Uncategorized Sample	HA-Alba3 Exp2	Ingel14993.RAW (F027659)	| 60S ribosomal protein L7a, putative | location=Lin.chr7:239099-240145(+) | length=348	|LinJ07_V3.0550,|LinJ07_V3.0560	LeishPEP_2010_legendes_corrigees.fasta	39 103,1	0.983	1	1	1	0.000113	0.0402	APLAVVTGLQEVTR	R	A	0.993	37.1	33.7	0	0	0	1	0	0	2	1 453,8374			12 355,1	213	226	Empty	true
Uncategorized Sample	HA-Alba3 Exp2	Ingel14993.RAW (F027659)	| polyadenylate-binding protein 1, putative | location=Lin.chr35:2041918-2043600(+) | length=560	|LinJ35_V3.5360	LeishPEP_2010_legendes_corrigees.fasta	62 607,2	1	2	2	2	0.000226	0.0571	GFGFVSFSNADEANAALR	R	E	0.964	30.8	33.4	0	0	0	1	0	0	2	1 872,8874			3 976,50	348	365	Empty	true
Uncategorized Sample	HA-Alba3 Exp2	Ingel14993.RAW (F027659)	| polyadenylate-binding protein 1, putative | location=Lin.chr35:2041918-2043600(+) | length=560	|LinJ35_V3.5360	LeishPEP_2010_legendes_corrigees.fasta	62 607,2	1	2	2	2	0.000226	0.0571	LAALVANFTNVYIK	R	Q	0.997	46.4	33.5	0	0	0	1	0	0	2	1 536,8784			37 129,3	199	212	Empty	true
Uncategorized Sample	HA-Alba3 Exp2	Ingel14993.RAW (F027659)	| hypothetical protein, conserved | location=Lin.chr21:135690-136934(+) | length=414	|LinJ21_V3.0490	LeishPEP_2010_legendes_corrigees.fasta	46 709,8	1	2	2	2	0.000226	0.0773	IQGESLNLDYYHE	K	-	0.997	68.2	33.6	0	0	0	1	0	0	2	1 580,7228			23 711,2	402	414	Empty	true
Uncategorized Sample	HA-Alba3 Exp2	Ingel14993.RAW (F027659)	| hypothetical protein, conserved | location=Lin.chr21:135690-136934(+) | length=414	|LinJ21_V3.0490	LeishPEP_2010_legendes_corrigees.fasta	46 709,8	1	2	2	2	0.000226	0.0773	SYMTLVDFRDEVPVVAHGR	R	N	0.995	35.9	33	0	0	0	0	1	0	2	2 207,0915			19 899,4	44	62	Empty	true
Uncategorized Sample	HA-Alba3 Exp2	Ingel14993.RAW (F027659)	| poly(A)-binding protein, putative | location=Lin.chr25:19799-21433(-) | length=544	|LinJ25_V3.0080	LeishPEP_2010_legendes_corrigees.fasta	60 799,8	1	2	2	2	0.000226	0.0441	GYGFVQFETAEGAK	K	A	0.997	51.2	33.9	0	0	0	1	0	0	2	1 503,7115			21 783,7	140	153	Empty	true
Uncategorized Sample	HA-Alba3 Exp2	Ingel14993.RAW (F027659)	| poly(A)-binding protein, putative | location=Lin.chr25:19799-21433(-) | length=544	|LinJ25_V3.0080	LeishPEP_2010_legendes_corrigees.fasta	60 799,8	1	2	2	2	0.000226	0.0441	VALDSAGNSKGYGFVQFETAEGAK	K	A	0.991	33	32.7	0	0	0	0	1	0	2	2 446,1886			15 967,4	130	153	Empty	true
Uncategorized Sample	HA-Alba3 Exp2	Ingel14993.RAW (F027659)	| mitochondrial RNA binding protein 2,MRP2, gBP25 | location=Lin.chr09_V3.tab:442415-443143(-) | length=242	|LinJ09_V3.1180	LeishPEP_2010_legendes_corrigees.fasta	26 963,6	0.993	1	1	2	0.000226	0.0537	VVTVTLPPVYVAR	R	F	0.997	54.7	33.9	0	0	0	2	0	0	2	1 413,8464			58 574,4	137	149	Empty	true
Uncategorized Sample	HA-Alba3 Exp2	Ingel14993.RAW (F027659)	| ATP-dependent RNA helicase, putative | location=Lin.chr32_V3:159098-160942(-) | length=614	|LinJ32_V3.0410	LeishPEP_2010_legendes_corrigees.fasta	66 808,9	0.999	1	1	1	0.000113	0.0179	NIVDDLIPLLR	R	E	0.996	38.4	33.6	0	0	0	1	0	0	2	1 280,7575			10 239,4	497	507	Empty	true
Uncategorized Sample	HA-Alba3 Exp2	Ingel14993.RAW (F027659)	| hypothetical protein, conserved | location=Lin.chr27_V3:473879-475468(+) | length=529	|LinJ27_V3.1220	LeishPEP_2010_legendes_corrigees.fasta	59 993,8	0.993	1	1	1	0.000113	0.0265	AEEYYVLQSQVAGR	R	Q	0.997	47.2	33.5	0	0	0	1	0	0	2	1 612,7965			8 056,10	435	448	Empty	true
Uncategorized Sample	HA-Alba3 Exp2	Ingel14993.RAW (F027659)	| 40S ribosomal protein SA, putative | location=Lin.chr36:1935533-1936273(-) | length=246	|LinJ36_V3.5240,|LinJ36_V3.5350	LeishPEP_2010_legendes_corrigees.fasta	27 527,8	0.993	1	1	1	0.000113	0.0447	SIGMMYWLLAR	K	E	0.997	45.3	33.8	0	0	0	1	0	0	2	1 372,6753			38 348,1	173	183	Empty	true
Uncategorized Sample	HA-Alba3 Exp2	Ingel14993.RAW (F027659)	| hypothetical protein, conserved | location=Lin.chr13:87920-88285(+) | length=121	|LinJ13_V3.0270	LeishPEP_2010_legendes_corrigees.fasta	13 405,6	1	4	5	44	0.00498	0.322	AQFDDVRSTTTDKIEVVVVK	R	S	0.997	46	32.9	0	0	0	1	1	0	2	2 250,1978			195111	72	91	Empty	true
Uncategorized Sample	HA-Alba3 Exp2	Ingel14993.RAW (F027659)	| hypothetical protein, conserved | location=Lin.chr13:87920-88285(+) | length=121	|LinJ13_V3.0270	LeishPEP_2010_legendes_corrigees.fasta	13 405,6	1	4	5	44	0.00498	0.322	SPDFDAIYDQQQK	K	D	0.997	63.3	33.7	0	0	0	12	0	0	2	1 554,7073			144207	92	104	Empty	true
Uncategorized Sample	HA-Alba3 Exp2	Ingel14993.RAW (F027659)	| hypothetical protein, conserved | location=Lin.chr13:87920-88285(+) | length=121	|LinJ13_V3.0270	LeishPEP_2010_legendes_corrigees.fasta	13 405,6	1	4	5	44	0.00498	0.322	SPDFDAIYDQQQKDREIAK	K	A	0.965	28	32.8	0	0	0	0	1	0	2	2 267,0942			37 826,5	92	110	Empty	true
Uncategorized Sample	HA-Alba3 Exp2	Ingel14993.RAW (F027659)	| hypothetical protein, conserved | location=Lin.chr13:87920-88285(+) | length=121	|LinJ13_V3.0270	LeishPEP_2010_legendes_corrigees.fasta	13 405,6	1	4	5	44	0.00498	0.322	STTTDKIEVVVVK	R	S	0.997	77.3	33.8	0	0	0	29	0	0	2	1 418,8102			715028	79	91	Empty	true
Uncategorized Sample	HA-Alba3 Exp2	Ingel14993.RAW (F027659)	| inosine-5'-monophosphate dehydrogenase | location=Lin.chr19:659903-661447(+) | length=514	|LinJ19_V3.1590	LeishPEP_2010_legendes_corrigees.fasta	55 552,0	1	2	2	2	0.000226	0.0778	APIQLEEAMDVLNR	R	S	0.997	49.3	33.5	0	0	0	1	0	0	2	1 614,8158			11 638,0	186	199	Empty	true
Uncategorized Sample	HA-Alba3 Exp2	Ingel14993.RAW (F027659)	| inosine-5'-monophosphate dehydrogenase | location=Lin.chr19:659903-661447(+) | length=514	|LinJ19_V3.1590	LeishPEP_2010_legendes_corrigees.fasta	55 552,0	1	2	2	2	0.000226	0.0778	YLSENEAVQVAQGVSGNVVDKGSAAK	R	L	0.997	39.5	32.5	0	0	0	0	1	0	2	2 620,3213			10 379,4	426	451	Empty	true
Uncategorized Sample	HA-Alba3 Exp2	Ingel14993.RAW (F027659)	| beta tubulin | location=Lin.chr8:484341-485672(+) | length=443	|LinJ08_V3.1280,|LinJ21_V3.2240	LeishPEP_2010_legendes_corrigees.fasta	49 753,2	0.993	1	1	1	0.000113	0.0339	GLSVAELTQQMFDAK	R	N	0.997	62.9	33.7	0	0	0	1	0	0	2	1 653,8155			19 585,4	283	297	Empty	true
Uncategorized Sample	HA-Alba3 Exp2	Ingel14993.RAW (F027659)	| programmed cell death 6 protein-like protein | location=Lin.chr13:565835-566539(-) | length=234	|LinJ13_V3.1500	LeishPEP_2010_legendes_corrigees.fasta	25 891,1	1	1	2	2	0.000226	0.0855	AALVSSGYQVSEQTFQALMR	R	K	0.997	121	32.9	0	0	0	1	1	0	2	2 202,0860			163797	160	179	Empty	true
Uncategorized Sample	HA-Alba3 Exp2	Ingel14993.RAW (F027659)	| hypothetical protein, conserved | location=Lin.chr34:1034621-1035217(+) | length=198	|LinJ34_V3.2410	LeishPEP_2010_legendes_corrigees.fasta	21 992,2	1	8	10	19	0.00215	0.449	ISGLHQVTELGSELVR	R	D	0.997	80.8	33.6	0	0	0	1	0	0	2	1 737,9495			161753	84	99	Empty	true
Uncategorized Sample	HA-Alba3 Exp2	Ingel14993.RAW (F027659)	| hypothetical protein, conserved | location=Lin.chr34:1034621-1035217(+) | length=198	|LinJ34_V3.2410	LeishPEP_2010_legendes_corrigees.fasta	21 992,2	1	8	10	19	0.00215	0.449	ISGMGGAIYNAVNIAEIVK	K	R	0.997	98.3	33	0	0	0	3	0	0	2	1 936,0210			448029	63	81	Empty	true
Uncategorized Sample	HA-Alba3 Exp2	Ingel14993.RAW (F027659)	| hypothetical protein, conserved | location=Lin.chr34:1034621-1035217(+) | length=198	|LinJ34_V3.2410	LeishPEP_2010_legendes_corrigees.fasta	21 992,2	1	8	10	19	0.00215	0.449	ISGMGGAIYNAVNIAEIVKR	K	R	0.997	84.6	33	0	0	0	1	1	0	2	2 092,1221			794700	63	82	Empty	true
Uncategorized Sample	HA-Alba3 Exp2	Ingel14993.RAW (F027659)	| hypothetical protein, conserved | location=Lin.chr34:1034621-1035217(+) | length=198	|LinJ34_V3.2410	LeishPEP_2010_legendes_corrigees.fasta	21 992,2	1	8	10	19	0.00215	0.449	KVSTILITLSR	R	N	0.997	81.6	34.1	0	0	0	3	0	0	2	1 230,7781			853567	119	129	Empty	true
Uncategorized Sample	HA-Alba3 Exp2	Ingel14993.RAW (F027659)	| hypothetical protein, conserved | location=Lin.chr34:1034621-1035217(+) | length=198	|LinJ34_V3.2410	LeishPEP_2010_legendes_corrigees.fasta	21 992,2	1	8	10	19	0.00215	0.449	KVSTILITLSRNCLDK	R	S	0.997	40.9	33.3	0	0	0	0	1	0	2	1 861,0578			92 453,9	119	134	Empty	true
Uncategorized Sample	HA-Alba3 Exp2	Ingel14993.RAW (F027659)	| hypothetical protein, conserved | location=Lin.chr34:1034621-1035217(+) | length=198	|LinJ34_V3.2410	LeishPEP_2010_legendes_corrigees.fasta	21 992,2	1	8	10	19	0.00215	0.449	TRNPENVVVER	R	K	0.997	39.8	34	0	0	0	2	0	0	2	1 312,6967			63 112,3	108	118	Empty	true
Uncategorized Sample	HA-Alba3 Exp2	Ingel14993.RAW (F027659)	| hypothetical protein, conserved | location=Lin.chr34:1034621-1035217(+) | length=198	|LinJ34_V3.2410	LeishPEP_2010_legendes_corrigees.fasta	21 992,2	1	8	10	19	0.00215	0.449	VSTILITLSR	K	N	0.997	90.8	34.6	0	0	0	2	0	0	2	1 102,6831			283546	120	129	Empty	true
Uncategorized Sample	HA-Alba3 Exp2	Ingel14993.RAW (F027659)	| hypothetical protein, conserved | location=Lin.chr34:1034621-1035217(+) | length=198	|LinJ34_V3.2410	LeishPEP_2010_legendes_corrigees.fasta	21 992,2	1	8	10	19	0.00215	0.449	VTATHGQHSYISYVIAVLNGEDGKTR	R	N	0.997	79.7	32.1	0	0	0	0	5	0	2	2 816,4327			85 274,3	32	57	Empty	true
Uncategorized Sample	HA-Alba3 Exp2	Ingel14993.RAW (F027659)	| ATP-dependent phosphofructokinase;db_xref=PMID:12180974;evidence=inferred from sequence orthology | location=Lin.chr29:1094701-1096161(+) | length=486	|LinJ29_V3.2620	LeishPEP_2010_legendes_corrigees.fasta	54 048,5	0.999	1	1	2	0.000226	0.0329	TFGFQTAVEQAVNAVR	R	A	0.997	73.1	33.6	0	0	0	2	0	0	2	1 737,8918			29 142,8	236	251	Empty	true
Uncategorized Sample	HA-Alba3 Exp2	Ingel14993.RAW (F027659)	| mitochondrial RNA binding protein 1,gBP21, MRP1 | location=Lin.chr27_V3:400712-401416(-) | length=234	|LinJ27_V3.0980	LeishPEP_2010_legendes_corrigees.fasta	26 646,0	1	2	2	2	0.000226	0.0812	QLLVSQFPQLGPR	K	K	0.997	51	33.6	0	0	0	1	0	0	2	1 482,8429			39 020,0	74	86	Empty	true
Uncategorized Sample	HA-Alba3 Exp2	Ingel14993.RAW (F027659)	| mitochondrial RNA binding protein 1,gBP21, MRP1 | location=Lin.chr27_V3:400712-401416(-) | length=234	|LinJ27_V3.0980	LeishPEP_2010_legendes_corrigees.fasta	26 646,0	1	2	2	2	0.000226	0.0812	VSVDGKQLLVSQFPQLGPR	R	K	0.997	40.7	33.2	0	0	0	0	1	0	2	2 068,1552			22 006,5	68	86	Empty	true
Uncategorized Sample	Alba1-HA Exp3	Ingel15065.RAW (F028282)	| poly(a) binding protein, putative | location=Lin.chr35:1630921-1632678(+) | length=585	|LinJ35_V3.4200	LeishPEP_2010_legendes_corrigees.fasta	64 646,3	1	12	14	16	0.00106	0.246	DLGAVQSEAGLGYVAFQKHEDAAR	R	A	0.997	51.1	32.7	0	2.89	0	0	1	0	2	2 532,2479			666431	216	239	Empty	true
Uncategorized Sample	Alba1-HA Exp3	Ingel15065.RAW (F028282)	| poly(a) binding protein, putative | location=Lin.chr35:1630921-1632678(+) | length=585	|LinJ35_V3.4200	LeishPEP_2010_legendes_corrigees.fasta	64 646,3	1	12	14	16	0.00106	0.246	DQNAASQAIQELNGSTFLSPRPLFVTYALR	K	K	0.997	116	30.9	0	8.85	0	0	1	0	2	3 307,7071			234211	338	367	Empty	true
Uncategorized Sample	Alba1-HA Exp3	Ingel15065.RAW (F028282)	| poly(a) binding protein, putative | location=Lin.chr35:1630921-1632678(+) | length=585	|LinJ35_V3.4200	LeishPEP_2010_legendes_corrigees.fasta	64 646,3	1	12	14	16	0.00106	0.246	DQNAASQAIQELNGSTFLSPRPLFVTYALRK	K	D	0.997	73.9	30.7	0	5.36	0	0	1	0	2	3 435,8021			63 501,1	338	368	Empty	true
Uncategorized Sample	Alba1-HA Exp3	Ingel15065.RAW (F028282)	| poly(a) binding protein, putative | location=Lin.chr35:1630921-1632678(+) | length=585	|LinJ35_V3.4200	LeishPEP_2010_legendes_corrigees.fasta	64 646,3	1	12	14	16	0.00106	0.246	GFDDTVTSERLEELFQR	K	Y	0.997	59.6	33.1	0	4.3	0	1	1	0	2	2 041,9827			331557	294	310	Empty	true
Uncategorized Sample	Alba1-HA Exp3	Ingel15065.RAW (F028282)	| poly(a) binding protein, putative | location=Lin.chr35:1630921-1632678(+) | length=585	|LinJ35_V3.4200	LeishPEP_2010_legendes_corrigees.fasta	64 646,3	1	12	14	16	0.00106	0.246	IAEAQDVLNR	K	H	0.997	54.6	34.1	0	3	0	3	0	0	2	1 128,6008			129428	572	581	Empty	true
Uncategorized Sample	Alba1-HA Exp3	Ingel15065.RAW (F028282)	| poly(a) binding protein, putative | location=Lin.chr35:1630921-1632678(+) | length=585	|LinJ35_V3.4200	LeishPEP_2010_legendes_corrigees.fasta	64 646,3	1	12	14	16	0.00106	0.246	ISFEREESAVDAVR	R	E	0.997	52	33.5	0	6.27	0	1	0	0	2	1 607,8023			217850	140	153	Empty	true
Uncategorized Sample	Alba1-HA Exp3	Ingel15065.RAW (F028282)	| poly(a) binding protein, putative | location=Lin.chr35:1630921-1632678(+) | length=585	|LinJ35_V3.4200	LeishPEP_2010_legendes_corrigees.fasta	64 646,3	1	12	14	16	0.00106	0.246	NLDPAVTDEKLR	K	A	0.997	35	33.9	0	4.51	0	1	0	0	2	1 370,7276			38 890,0	189	200	Empty	true
Uncategorized Sample	Alba1-HA Exp3	Ingel15065.RAW (F028282)	| poly(a) binding protein, putative | location=Lin.chr35:1630921-1632678(+) | length=585	|LinJ35_V3.4200	LeishPEP_2010_legendes_corrigees.fasta	64 646,3	1	12	14	16	0.00106	0.246	SGVNNILVK	R	K	0.997	51.4	34.9	0	1.77	0	1	0	0	2	943.557			55 673,2	92	100	Empty	true
Uncategorized Sample	Alba1-HA Exp3	Ingel15065.RAW (F028282)	| poly(a) binding protein, putative | location=Lin.chr35:1630921-1632678(+) | length=585	|LinJ35_V3.4200	LeishPEP_2010_legendes_corrigees.fasta	64 646,3	1	12	14	16	0.00106	0.246	SLGYGYVNFQDPADAEK	K	A	0.997	81.3	33.4	0	9	0	1	0	0	2	1 873,8604			407407	48	64	Empty	true
Uncategorized Sample	Alba1-HA Exp3	Ingel15065.RAW (F028282)	| poly(a) binding protein, putative | location=Lin.chr35:1630921-1632678(+) | length=585	|LinJ35_V3.4200	LeishPEP_2010_legendes_corrigees.fasta	64 646,3	1	12	14	16	0.00106	0.246	SLGYGYVNFQDPADAEKALDQAGSK	K	L	0.997	29	32.3	0	3.43	0	0	1	0	2	2 644,2528			50 099,3	48	72	Empty	true
Uncategorized Sample	Alba1-HA Exp3	Ingel15065.RAW (F028282)	| poly(a) binding protein, putative | location=Lin.chr35:1630921-1632678(+) | length=585	|LinJ35_V3.4200	LeishPEP_2010_legendes_corrigees.fasta	64 646,3	1	12	14	16	0.00106	0.246	VRDLGAVQSEAGLGYVAFQK	K	H	0.997	105	33.1	0	15.1	0	1	1	0	2	2 108,1136			351853	214	233	Empty	true
Uncategorized Sample	Alba1-HA Exp3	Ingel15065.RAW (F028282)	| poly(a) binding protein, putative | location=Lin.chr35:1630921-1632678(+) | length=585	|LinJ35_V3.4200	LeishPEP_2010_legendes_corrigees.fasta	64 646,3	1	12	14	16	0.00106	0.246	VRDLGAVQSEAGLGYVAFQKHEDAAR	K	A	0.997	24.3	32	0	2.96	0	0	1	0	2	2 787,4174			15 082,2	214	239	Empty	true
Uncategorized Sample	Alba1-HA Exp3	Ingel15065.RAW (F028282)	| elongation factor 1-alpha | location=Lin.chr17:23993-25342(-) | length=449	|LinJ17_V3.0090,|LinJ17_V3.0100,|LinJ17_V3.0110,|LinJ17_V3.0170,|LinJ17_V3.0190,|LinJ17_V3.0200	LeishPEP_2010_legendes_corrigees.fasta	49 129,0	1	9	12	18	0.00119	0.232	DGQTREHALLAFTLGVK	K	Q	0.997	45.9	33.4	0	4.8	0	1	1	0	2	1 856,0027			265648	130	146	Empty	true
Uncategorized Sample	Alba1-HA Exp3	Ingel15065.RAW (F028282)	| elongation factor 1-alpha | location=Lin.chr17:23993-25342(-) | length=449	|LinJ17_V3.0090,|LinJ17_V3.0100,|LinJ17_V3.0110,|LinJ17_V3.0170,|LinJ17_V3.0190,|LinJ17_V3.0200	LeishPEP_2010_legendes_corrigees.fasta	49 129,0	1	9	12	18	0.00119	0.232	EHALLAFTLGVK	R	Q	0.997	65	33.6	0	5.8	0	2	0	0	2	1 298,7468			343007	135	146	Empty	true
Uncategorized Sample	Alba1-HA Exp3	Ingel15065.RAW (F028282)	| elongation factor 1-alpha | location=Lin.chr17:23993-25342(-) | length=449	|LinJ17_V3.0090,|LinJ17_V3.0100,|LinJ17_V3.0110,|LinJ17_V3.0170,|LinJ17_V3.0190,|LinJ17_V3.0200	LeishPEP_2010_legendes_corrigees.fasta	49 129,0	1	9	12	18	0.00119	0.232	ERGITIDIALWK	R	F	0.975	11.4	33.9	0	2.85	0	1	0	0	2	1 414,8055			137018	68	79	Empty	true
Uncategorized Sample	Alba1-HA Exp3	Ingel15065.RAW (F028282)	| elongation factor 1-alpha | location=Lin.chr17:23993-25342(-) | length=449	|LinJ17_V3.0090,|LinJ17_V3.0100,|LinJ17_V3.0110,|LinJ17_V3.0170,|LinJ17_V3.0190,|LinJ17_V3.0200	LeishPEP_2010_legendes_corrigees.fasta	49 129,0	1	9	12	18	0.00119	0.232	FIPISGWQGDNMIER	R	S	0.997	82.2	33.4	0	12.4	0	1	0	0	2	1 778,8533			1129010	190	204	Empty	true
Uncategorized Sample	Alba1-HA Exp3	Ingel15065.RAW (F028282)	| elongation factor 1-alpha | location=Lin.chr17:23993-25342(-) | length=449	|LinJ17_V3.0090,|LinJ17_V3.0100,|LinJ17_V3.0110,|LinJ17_V3.0170,|LinJ17_V3.0190,|LinJ17_V3.0200	LeishPEP_2010_legendes_corrigees.fasta	49 129,0	1	9	12	18	0.00119	0.232	IGGIGTVPVGR	K	V	0.997	84	33.6	0	4.27	0	3	0	0	2	1 025,6104			681293	244	254	Empty	true
Uncategorized Sample	Alba1-HA Exp3	Ingel15065.RAW (F028282)	| elongation factor 1-alpha | location=Lin.chr17:23993-25342(-) | length=449	|LinJ17_V3.0090,|LinJ17_V3.0100,|LinJ17_V3.0110,|LinJ17_V3.0170,|LinJ17_V3.0190,|LinJ17_V3.0200	LeishPEP_2010_legendes_corrigees.fasta	49 129,0	1	9	12	18	0.00119	0.232	SVFTIIDAPGHR	K	D	0.997	38.9	34	0	3.19	0	2	0	0	2	1 312,7009			393777	85	96	Empty	true
Uncategorized Sample	Alba1-HA Exp3	Ingel15065.RAW (F028282)	| elongation factor 1-alpha | location=Lin.chr17:23993-25342(-) | length=449	|LinJ17_V3.0090,|LinJ17_V3.0100,|LinJ17_V3.0110,|LinJ17_V3.0170,|LinJ17_V3.0190,|LinJ17_V3.0200	LeishPEP_2010_legendes_corrigees.fasta	49 129,0	1	9	12	18	0.00119	0.232	SVFTIIDAPGHRDFIK	K	N	0.997	58.8	33.4	0	5.7	0	1	2	0	2	1 815,9754			1889210	85	100	Empty	true
Uncategorized Sample	Alba1-HA Exp3	Ingel15065.RAW (F028282)	| elongation factor 1-alpha | location=Lin.chr17:23993-25342(-) | length=449	|LinJ17_V3.0090,|LinJ17_V3.0100,|LinJ17_V3.0110,|LinJ17_V3.0170,|LinJ17_V3.0190,|LinJ17_V3.0200	LeishPEP_2010_legendes_corrigees.fasta	49 129,0	1	9	12	18	0.00119	0.232	VETGIMKPGDVVTFAPANVTTEVK	R	S	0.997	41	32.4	0	6.1	0	1	2	0	2	2 519,3065			4863830	255	278	Empty	true
Uncategorized Sample	Alba1-HA Exp3	Ingel15065.RAW (F028282)	| elongation factor 1-alpha | location=Lin.chr17:23993-25342(-) | length=449	|LinJ17_V3.0090,|LinJ17_V3.0100,|LinJ17_V3.0110,|LinJ17_V3.0170,|LinJ17_V3.0190,|LinJ17_V3.0200	LeishPEP_2010_legendes_corrigees.fasta	49 129,0	1	9	12	18	0.00119	0.232	YAWVLDKLK	K	A	0.997	43.3	33.9	0	4	0	1	0	0	2	1 135,6511			96 443,2	56	64	Empty	true
Uncategorized Sample	Alba1-HA Exp3	Ingel15065.RAW (F028282)	| 40S ribosomal protein S24e | location=Lin.chr36:1167588-1168001(-) | length=137	|LinJ36_V3.3010,|LinJ36_V3.3020	LeishPEP_2010_legendes_corrigees.fasta	15 770,4	1	4	4	5	0.000331	0.255	LATLYKVPDASQVSLFGFK	K	T	0.997	33.6	32.9	0	1.82	0	0	1	0	2	2 084,1428			89 001,5	50	68	Empty	true
Uncategorized Sample	Alba1-HA Exp3	Ingel15065.RAW (F028282)	| 40S ribosomal protein S24e | location=Lin.chr36:1167588-1168001(-) | length=137	|LinJ36_V3.3010,|LinJ36_V3.3020	LeishPEP_2010_legendes_corrigees.fasta	15 770,4	1	4	4	5	0.000331	0.255	TTGFGLIYDDLASLK	K	R	0.997	37.2	33.5	0	3.55	0	1	0	0	2	1 613,8424			124745	76	90	Empty	true
Uncategorized Sample	Alba1-HA Exp3	Ingel15065.RAW (F028282)	| 40S ribosomal protein S24e | location=Lin.chr36:1167588-1168001(-) | length=137	|LinJ36_V3.3010,|LinJ36_V3.3020	LeishPEP_2010_legendes_corrigees.fasta	15 770,4	1	4	4	5	0.000331	0.255	TTGFGLIYDDLASLKR	K	F	0.997	77.1	33.5	0	4.85	0	1	0	0	2	1 769,9435			100274	76	91	Empty	true
Uncategorized Sample	Alba1-HA Exp3	Ingel15065.RAW (F028282)	| 40S ribosomal protein S24e | location=Lin.chr36:1167588-1168001(-) | length=137	|LinJ36_V3.3010,|LinJ36_V3.3020	LeishPEP_2010_legendes_corrigees.fasta	15 770,4	1	4	4	5	0.000331	0.255	VPDASQVSLFGFK	K	T	0.997	58.8	33.8	0	6.15	0	2	0	0	2	1 394,7315			293871	56	68	Empty	true
Uncategorized Sample	Alba1-HA Exp3	Ingel15065.RAW (F028282)	| 60S ribosomal protein L7a, putative | location=Lin.chr7:239099-240145(+) | length=348	|LinJ07_V3.0550,|LinJ07_V3.0560	LeishPEP_2010_legendes_corrigees.fasta	39 103,1	1	3	3	6	0.000398	0.106	APLAVVTGLQEVTR	R	A	0.997	84.4	33.7	0	8.02	0	3	0	0	2	1 453,8374			1017870	213	226	Empty	true
Uncategorized Sample	Alba1-HA Exp3	Ingel15065.RAW (F028282)	| 60S ribosomal protein L7a, putative | location=Lin.chr7:239099-240145(+) | length=348	|LinJ07_V3.0550,|LinJ07_V3.0560	LeishPEP_2010_legendes_corrigees.fasta	39 103,1	1	3	3	6	0.000398	0.106	NFGIGQDVPYAR	K	D	0.997	52.7	33.8	0	5.22	0	2	0	0	2	1 336,6645			290611	118	129	Empty	true
Uncategorized Sample	Alba1-HA Exp3	Ingel15065.RAW (F028282)	| 60S ribosomal protein L7a, putative | location=Lin.chr7:239099-240145(+) | length=348	|LinJ07_V3.0550,|LinJ07_V3.0560	LeishPEP_2010_legendes_corrigees.fasta	39 103,1	1	3	3	6	0.000398	0.106	RQWGGLQLSLR	R	S	0.997	59.5	34.1	0	4.11	0	1	0	0	2	1 313,7438			165255	316	326	Empty	true
Uncategorized Sample	Alba1-HA Exp3	Ingel15065.RAW (F028282)	| polyadenylate-binding protein 1, putative | location=Lin.chr35:2041918-2043600(+) | length=560	|LinJ35_V3.5360	LeishPEP_2010_legendes_corrigees.fasta	62 607,2	1	4	4	4	0.000265	0.0821	ALYVANFIR	K	R	0.986	31.4	33.2	0	2.1	0	1	0	0	2	1 066,6043			30 861,1	186	194	Empty	true
Uncategorized Sample	Alba1-HA Exp3	Ingel15065.RAW (F028282)	| polyadenylate-binding protein 1, putative | location=Lin.chr35:2041918-2043600(+) | length=560	|LinJ35_V3.5360	LeishPEP_2010_legendes_corrigees.fasta	62 607,2	1	4	4	4	0.000265	0.0821	GFGFVSFSNADEANAALR	R	E	0.993	27.9	33.4	0	2.51	0	1	0	0	2	1 872,8874			14 364,2	348	365	Empty	true
Uncategorized Sample	Alba1-HA Exp3	Ingel15065.RAW (F028282)	| polyadenylate-binding protein 1, putative | location=Lin.chr35:2041918-2043600(+) | length=560	|LinJ35_V3.5360	LeishPEP_2010_legendes_corrigees.fasta	62 607,2	1	4	4	4	0.000265	0.0821	GFGFVSFSNADEANAALREMNGR	R	M	0.997	18.4	32.7	0	3.55	0	0	1	0	2	2 476,1310			113127	348	370	Empty	true
Uncategorized Sample	Alba1-HA Exp3	Ingel15065.RAW (F028282)	| polyadenylate-binding protein 1, putative | location=Lin.chr35:2041918-2043600(+) | length=560	|LinJ35_V3.5360	LeishPEP_2010_legendes_corrigees.fasta	62 607,2	1	4	4	4	0.000265	0.0821	LAALVANFTNVYIK	R	Q	0.997	28.5	33.5	0	2.96	0	1	0	0	2	1 536,8784			20 082,2	199	212	Empty	true
Uncategorized Sample	Alba1-HA Exp3	Ingel15065.RAW (F028282)	| hypothetical protein, conserved | location=Lin.chr21:135690-136934(+) | length=414	|LinJ21_V3.0490	LeishPEP_2010_legendes_corrigees.fasta	46 709,8	0.999	1	1	1	6.63e-05	0.0459	SYMTLVDFRDEVPVVAHGR	R	N	0.997	53.4	32.9	0	6.03	0	0	1	0	2	2 207,0915			209435	44	62	Empty	true
Uncategorized Sample	Alba1-HA Exp3	Ingel15065.RAW (F028282)	| poly(A)-binding protein, putative | location=Lin.chr25:19799-21433(-) | length=544	|LinJ25_V3.0080	LeishPEP_2010_legendes_corrigees.fasta	60 799,8	1	2	2	2	0.000133	0.0496	GYGFVQFETAEGAK	K	A	0.997	67.5	33.9	0	9.26	0	1	0	0	2	1 503,7115			276751	140	153	Empty	true
Uncategorized Sample	Alba1-HA Exp3	Ingel15065.RAW (F028282)	| poly(A)-binding protein, putative | location=Lin.chr25:19799-21433(-) | length=544	|LinJ25_V3.0080	LeishPEP_2010_legendes_corrigees.fasta	60 799,8	1	2	2	2	0.000133	0.0496	LGDSEVVVAPFVR	K	R	0.967	28.3	34.1	0	1.55	0	1	0	0	2	1 387,7580			242636	163	175	Empty	true
Uncategorized Sample	Alba1-HA Exp3	Ingel15065.RAW (F028282)	| mitochondrial RNA binding protein 1,gBP21, MRP1 | location=Lin.chr27_V3:400712-401416(-) | length=234	|LinJ27_V3.0980	LeishPEP_2010_legendes_corrigees.fasta	26 646,0	0.979	1	1	1	6.63e-05	0.0556	QLLVSQFPQLGPR	K	K	0.997	81.4	33.8	0	4.27	0	1	0	0	2	1 482,8429			236320	74	86	Empty	true
Uncategorized Sample	Alba1-HA Exp3	Ingel15065.RAW (F028282)	| 40S ribosomal protein S4, putative | location=Lin.chr13:402294-403736(-) | length=480	|LinJ13_V3.1130	LeishPEP_2010_legendes_corrigees.fasta	53 478,5	1	4	4	4	0.000265	0.108	DLNHLQVTVPK	K	Q	0.993	35	33.9	0	2.08	0	1	0	0	2	1 263,7057			165484	435	445	Empty	true
Uncategorized Sample	Alba1-HA Exp3	Ingel15065.RAW (F028282)	| 40S ribosomal protein S4, putative | location=Lin.chr13:402294-403736(-) | length=480	|LinJ13_V3.1130	LeishPEP_2010_legendes_corrigees.fasta	53 478,5	1	4	4	4	0.000265	0.108	IRYPDPHTSIGDTIVYNVK	R	E	0.997	23.1	33	0	2.96	0	1	0	0	2	2 188,1399			10 512,8	351	369	Empty	true
Uncategorized Sample	Alba1-HA Exp3	Ingel15065.RAW (F028282)	| 40S ribosomal protein S4, putative | location=Lin.chr13:402294-403736(-) | length=480	|LinJ13_V3.1130	LeishPEP_2010_legendes_corrigees.fasta	53 478,5	1	4	4	4	0.000265	0.108	LRECLPLLVIIR	K	N	0.997	40.8	33.6	0	4.03	0	1	0	0	2	1 494,9191			160718	242	253	Empty	true
Uncategorized Sample	Alba1-HA Exp3	Ingel15065.RAW (F028282)	| 40S ribosomal protein S4, putative | location=Lin.chr13:402294-403736(-) | length=480	|LinJ13_V3.1130	LeishPEP_2010_legendes_corrigees.fasta	53 478,5	1	4	4	4	0.000265	0.108	VVNLYTATGR	K	V	0.997	70.2	33.9	0	5	0	1	0	0	2	1 093,6000			98 274,0	330	339	Empty	true
Uncategorized Sample	Alba1-HA Exp3	Ingel15065.RAW (F028282)	| 40S ribosomal protein S3A, putative | location=Lin.chr35:113793-114587(+) | length=264	|LinJ35_V3.0400,|LinJ35_V3.0410	LeishPEP_2010_legendes_corrigees.fasta	30 038,0	1	2	2	3	0.000199	0.072	FTVQEVQGR	R	N	0.995	24.9	33.6	0	2.6	0	2	0	0	2	1 063,5531			100465	89	97	Empty	true
Uncategorized Sample	Alba1-HA Exp3	Ingel15065.RAW (F028282)	| 40S ribosomal protein S3A, putative | location=Lin.chr35:113793-114587(+) | length=264	|LinJ35_V3.0400,|LinJ35_V3.0410	LeishPEP_2010_legendes_corrigees.fasta	30 038,0	1	2	2	3	0.000199	0.072	NVLSDALVRR	R	C	0.993	34	34.5	0	2.49	0	1	0	0	2	1 142,6640			51 252,1	194	203	Empty	true
Uncategorized Sample	Alba1-HA Exp3	Ingel15065.RAW (F028282)	| beta tubulin | location=Lin.chr8:484341-485672(+) | length=443	|LinJ08_V3.1280,|LinJ21_V3.2240	LeishPEP_2010_legendes_corrigees.fasta	49 753,2	1	7	8	8	0.00053	0.208	AGPYGQLFRPDNFIFGQSGAGNNWAK	R	G	0.997	34.1	32.1	0	2.4	0	0	1	0	2	2 812,3592			8 892,70	78	103	Empty	true
Uncategorized Sample	Alba1-HA Exp3	Ingel15065.RAW (F028282)	| beta tubulin | location=Lin.chr8:484341-485672(+) | length=443	|LinJ08_V3.1280,|LinJ21_V3.2240	LeishPEP_2010_legendes_corrigees.fasta	49 753,2	1	7	8	8	0.00053	0.208	GLSVAELTQQMFDAK	R	N	0.997	62.3	33.7	0	6.96	0	1	0	0	2	1 653,8155			221251	283	297	Empty	true
Uncategorized Sample	Alba1-HA Exp3	Ingel15065.RAW (F028282)	| beta tubulin | location=Lin.chr8:484341-485672(+) | length=443	|LinJ08_V3.1280,|LinJ21_V3.2240	LeishPEP_2010_legendes_corrigees.fasta	49 753,2	1	7	8	8	0.00053	0.208	INVYFDESTGGR	R	Y	0.997	31.5	34.1	0	4.03	0	1	0	0	2	1 357,6383			568090	47	58	Empty	true
Uncategorized Sample	Alba1-HA Exp3	Ingel15065.RAW (F028282)	| beta tubulin | location=Lin.chr8:484341-485672(+) | length=443	|LinJ08_V3.1280,|LinJ21_V3.2240	LeishPEP_2010_legendes_corrigees.fasta	49 753,2	1	7	8	8	0.00053	0.208	KLAVNLVPFPR	R	L	0.997	68	33.7	0	4.57	0	1	0	0	2	1 253,7729			99 751,5	252	262	Empty	true
Uncategorized Sample	Alba1-HA Exp3	Ingel15065.RAW (F028282)	| beta tubulin | location=Lin.chr8:484341-485672(+) | length=443	|LinJ08_V3.1280,|LinJ21_V3.2240	LeishPEP_2010_legendes_corrigees.fasta	49 753,2	1	7	8	8	0.00053	0.208	LAVNLVPFPR	K	L	0.987	42.4	33.7	0	1.11	0	1	0	0	2	1 125,6779			142353	253	262	Empty	true
Uncategorized Sample	Alba1-HA Exp3	Ingel15065.RAW (F028282)	| beta tubulin | location=Lin.chr8:484341-485672(+) | length=443	|LinJ08_V3.1280,|LinJ21_V3.2240	LeishPEP_2010_legendes_corrigees.fasta	49 753,2	1	7	8	8	0.00053	0.208	LHFFMMGFAPLTSR	R	G	0.997	35.8	33.6	0	4.46	0	2	0	0	2	1 654,8233			716706	263	276	Empty	true
Uncategorized Sample	Alba1-HA Exp3	Ingel15065.RAW (F028282)	| beta tubulin | location=Lin.chr8:484341-485672(+) | length=443	|LinJ08_V3.1280,|LinJ21_V3.2240	LeishPEP_2010_legendes_corrigees.fasta	49 753,2	1	7	8	8	0.00053	0.208	NSSYFIEWIPNNIK	K	S	0.997	47.1	33.4	0	3.96	0	1	0	0	2	1 724,8642			36 296,4	337	350	Empty	true
Uncategorized Sample	Alba1-HA Exp3	Ingel15065.RAW (F028282)	| ATP-dependent RNA helicase, putative | location=Lin.chr32_V3:159098-160942(-) | length=614	|LinJ32_V3.0410	LeishPEP_2010_legendes_corrigees.fasta	66 808,9	1	3	3	3	0.000199	0.0586	EREEALDIFK	R	S	0.977	26.5	33.9	0	2.02	0	1	0	0	2	1 249,6424			83 801,1	425	434	Empty	true
Uncategorized Sample	Alba1-HA Exp3	Ingel15065.RAW (F028282)	| ATP-dependent RNA helicase, putative | location=Lin.chr32_V3:159098-160942(-) | length=614	|LinJ32_V3.0410	LeishPEP_2010_legendes_corrigees.fasta	66 808,9	1	3	3	3	0.000199	0.0586	ETNQTVLPEVQALAK	R	K	0.96	20.2	34.1	0	2.64	0	1	0	0	2	1 640,8855			219868	508	522	Empty	true
Uncategorized Sample	Alba1-HA Exp3	Ingel15065.RAW (F028282)	| ATP-dependent RNA helicase, putative | location=Lin.chr32_V3:159098-160942(-) | length=614	|LinJ32_V3.0410	LeishPEP_2010_legendes_corrigees.fasta	66 808,9	1	3	3	3	0.000199	0.0586	NIVDDLIPLLR	R	E	0.997	39.2	33.6	0	2.55	0	1	0	0	2	1 280,7575			65 991,3	497	507	Empty	true
Uncategorized Sample	Alba1-HA Exp3	Ingel15065.RAW (F028282)	| RNA binding protein, putative | location=Lin.chr32_V3:263833-264540(+) | length=235	|LinJ32_V3.0790	LeishPEP_2010_legendes_corrigees.fasta	25 208,8	1	4	5	6	0.000398	0.294	AIDLFNEKEVLGQTVLVVPAK	K	A	0.997	70.4	32.7	0	6.85	0	1	1	0	2	2 283,2961			400684	104	124	Empty	true
Uncategorized Sample	Alba1-HA Exp3	Ingel15065.RAW (F028282)	| RNA binding protein, putative | location=Lin.chr32_V3:263833-264540(+) | length=235	|LinJ32_V3.0790	LeishPEP_2010_legendes_corrigees.fasta	25 208,8	1	4	5	6	0.000398	0.294	NWGTGSVADATNVFSAAGK	K	V	0.997	78.1	33.3	0	11.4	0	2	0	0	2	1 852,8824			732090	61	79	Empty	true
Uncategorized Sample	Alba1-HA Exp3	Ingel15065.RAW (F028282)	| RNA binding protein, putative | location=Lin.chr32_V3:263833-264540(+) | length=235	|LinJ32_V3.0790	LeishPEP_2010_legendes_corrigees.fasta	25 208,8	1	4	5	6	0.000398	0.294	QNFAYAYLDSPAAAK	R	K	0.997	79.3	33.6	0	8.43	0	1	0	0	2	1 629,7907			179484	170	184	Empty	true
Uncategorized Sample	Alba1-HA Exp3	Ingel15065.RAW (F028282)	| RNA binding protein, putative | location=Lin.chr32_V3:263833-264540(+) | length=235	|LinJ32_V3.0790	LeishPEP_2010_legendes_corrigees.fasta	25 208,8	1	4	5	6	0.000398	0.294	YALVFFENSAAVKK	R	A	0.997	38.8	33.8	0	6.21	0	1	0	0	2	1 586,8576			182896	90	103	Empty	true
Uncategorized Sample	Alba1-HA Exp3	Ingel15065.RAW (F028282)	| 60S ribosomal protein L18a, putative | location=Lin.chr32_V3:336255-336794(+) | length=179	|LinJ32_V3.0930,|LinJ35_V3.0600	LeishPEP_2010_legendes_corrigees.fasta	20 788,9	1	2	2	2	0.000133	0.145	NYLVDIAYYSQR	R	C	0.997	43.4	34	0	5.02	0	1	0	0	2	1 504,7430			166825	75	86	Empty	true
Uncategorized Sample	Alba1-HA Exp3	Ingel15065.RAW (F028282)	| 60S ribosomal protein L18a, putative | location=Lin.chr32_V3:336255-336794(+) | length=179	|LinJ32_V3.0930,|LinJ35_V3.0600	LeishPEP_2010_legendes_corrigees.fasta	20 788,9	1	2	2	2	0.000133	0.145	TGAVSQAYHDLASR	K	H	0.981	30.5	33.7	0	1.59	0	1	0	0	2	1 475,7237			275899	102	115	Empty	true
Uncategorized Sample	Alba1-HA Exp3	Ingel15065.RAW (F028282)	| hypothetical protein, conserved | location=Lin.chr13:87920-88285(+) | length=121	|LinJ13_V3.0270	LeishPEP_2010_legendes_corrigees.fasta	13 405,6	1	8	11	80	0.0053	0.397	AQFDDVRSTTTDKIEVVVVK	R	S	0.997	41.4	32.9	0	1.7	0	1	0	0	2	2 250,1978			443095	72	91	Empty	true
Uncategorized Sample	Alba1-HA Exp3	Ingel15065.RAW (F028282)	| hypothetical protein, conserved | location=Lin.chr13:87920-88285(+) | length=121	|LinJ13_V3.0270	LeishPEP_2010_legendes_corrigees.fasta	13 405,6	1	8	11	80	0.0053	0.397	FGYVDYTK	K	H	0.997	42	34.2	0	3.57	0	2	0	0	2	992.472			78 343,6	20	27	Empty	true
Uncategorized Sample	Alba1-HA Exp3	Ingel15065.RAW (F028282)	| hypothetical protein, conserved | location=Lin.chr13:87920-88285(+) | length=121	|LinJ13_V3.0270	LeishPEP_2010_legendes_corrigees.fasta	13 405,6	1	8	11	80	0.0053	0.397	KFGYVDYTK	R	H	0.997	49.4	34.1	0	2.77	0	2	0	0	2	1 120,5674			175270	19	27	Empty	true
Uncategorized Sample	Alba1-HA Exp3	Ingel15065.RAW (F028282)	| hypothetical protein, conserved | location=Lin.chr13:87920-88285(+) | length=121	|LinJ13_V3.0270	LeishPEP_2010_legendes_corrigees.fasta	13 405,6	1	8	11	80	0.0053	0.397	SPDFDAIYDQQQK	K	D	0.997	61.2	33.5	0	10.3	0	6	0	0	2	1 554,7073			1317940	92	104	Empty	true
Uncategorized Sample	Alba1-HA Exp3	Ingel15065.RAW (F028282)	| hypothetical protein, conserved | location=Lin.chr13:87920-88285(+) | length=121	|LinJ13_V3.0270	LeishPEP_2010_legendes_corrigees.fasta	13 405,6	1	8	11	80	0.0053	0.397	SPDFDAIYDQQQKDR	K	E	0.997	59.9	33.3	0	5.26	0	1	4	0	2	1 825,8354			1298660	92	106	Empty	true
Uncategorized Sample	Alba1-HA Exp3	Ingel15065.RAW (F028282)	| hypothetical protein, conserved | location=Lin.chr13:87920-88285(+) | length=121	|LinJ13_V3.0270	LeishPEP_2010_legendes_corrigees.fasta	13 405,6	1	8	11	80	0.0053	0.397	SPDFDAIYDQQQKDREIAK	K	A	0.997	41.8	32.8	0	5.41	0	1	4	0	2	2 267,0942			2097680	92	110	Empty	true
Uncategorized Sample	Alba1-HA Exp3	Ingel15065.RAW (F028282)	| hypothetical protein, conserved | location=Lin.chr13:87920-88285(+) | length=121	|LinJ13_V3.0270	LeishPEP_2010_legendes_corrigees.fasta	13 405,6	1	8	11	80	0.0053	0.397	STTTDKIEVVVVK	R	S	0.997	56.2	33.8	0	8.62	0	57	1	0	2	1 418,8102			7875820	79	91	Empty	true
Uncategorized Sample	Alba1-HA Exp3	Ingel15065.RAW (F028282)	| hypothetical protein, conserved | location=Lin.chr13:87920-88285(+) | length=121	|LinJ13_V3.0270	LeishPEP_2010_legendes_corrigees.fasta	13 405,6	1	8	11	80	0.0053	0.397	STTTDKIEVVVVKSPDFDAIYDQQQK	R	D	0.997	44.5	31.7	0	6.37	0	0	1	0	2	2 954,4997			37 032,9	79	104	Empty	true
Uncategorized Sample	Alba1-HA Exp3	Ingel15065.RAW (F028282)	| ribosomal protein L1a, putative | location=Lin.chr29:422022-423143(+) | length=373	|LinJ29_V3.1160,|LinJ29_V3.1170,|LinJ29_V3.1180	LeishPEP_2010_legendes_corrigees.fasta	41 150,4	1	2	2	2	0.000133	0.115	GHRIDNVPEVPLVVEDSIQGYEK	R	T	0.997	55.3	32.3	0	7.54	0	0	1	0	2	2 593,3259			27 977,9	140	162	Empty	true
Uncategorized Sample	Alba1-HA Exp3	Ingel15065.RAW (F028282)	| ribosomal protein L1a, putative | location=Lin.chr29:422022-423143(+) | length=373	|LinJ29_V3.1160,|LinJ29_V3.1170,|LinJ29_V3.1180	LeishPEP_2010_legendes_corrigees.fasta	41 150,4	1	2	2	2	0.000133	0.115	SAFEQLDKIFGTFTEASAVK	K	K	0.997	94.4	33.1	0	8.33	0	1	0	0	2	2 189,1126			65 758,0	253	272	Empty	true
Uncategorized Sample	Alba1-HA Exp3	Ingel15065.RAW (F028282)	| inosine-5'-monophosphate dehydrogenase | location=Lin.chr19:659903-661447(+) | length=514	|LinJ19_V3.1590	LeishPEP_2010_legendes_corrigees.fasta	55 552,0	0.979	1	1	1	6.63e-05	0.0506	YLSENEAVQVAQGVSGNVVDKGSAAK	R	L	0.997	57.6	32.4	0	3.96	0	0	1	0	2	2 620,3213			261107	426	451	Empty	true
Uncategorized Sample	Alba1-HA Exp3	Ingel15065.RAW (F028282)	| alpha tubulin | location=Lin.chr13:112108-113463(+) | length=451	|LinJ13_V3.0330,|LinJ13_V3.1460	LeishPEP_2010_legendes_corrigees.fasta	49 759,0	1	7	7	7	0.000464	0.242	CIFLDLEPTVVDEVR	R	T	0.997	66	33.4	0	5.8	0	1	0	0	2	1 804,9152			23 123,5	65	79	Empty	true
Uncategorized Sample	Alba1-HA Exp3	Ingel15065.RAW (F028282)	| alpha tubulin | location=Lin.chr13:112108-113463(+) | length=451	|LinJ13_V3.0330,|LinJ13_V3.1460	LeishPEP_2010_legendes_corrigees.fasta	49 759,0	1	7	7	7	0.000464	0.242	GHYTIGKEIVDLALDR	R	I	0.997	46.1	33.4	0	2.54	0	0	1	0	2	1 799,9653			148630	106	121	Empty	true
Uncategorized Sample	Alba1-HA Exp3	Ingel15065.RAW (F028282)	| alpha tubulin | location=Lin.chr13:112108-113463(+) | length=451	|LinJ13_V3.0330,|LinJ13_V3.1460	LeishPEP_2010_legendes_corrigees.fasta	49 759,0	1	7	7	7	0.000464	0.242	IHFVLTSYAPVVSAEK	R	A	0.997	86.9	33.4	0	10.4	0	1	0	0	2	1 760,9581			163157	265	280	Empty	true
Uncategorized Sample	Alba1-HA Exp3	Ingel15065.RAW (F028282)	| alpha tubulin | location=Lin.chr13:112108-113463(+) | length=451	|LinJ13_V3.0330,|LinJ13_V3.1460	LeishPEP_2010_legendes_corrigees.fasta	49 759,0	1	7	7	7	0.000464	0.242	LIGQVVSSLTASLR	R	F	0.997	80.2	34.1	0	9.38	0	1	0	0	2	1 443,8530			298568	230	243	Empty	true
Uncategorized Sample	Alba1-HA Exp3	Ingel15065.RAW (F028282)	| alpha tubulin | location=Lin.chr13:112108-113463(+) | length=451	|LinJ13_V3.0330,|LinJ13_V3.1460	LeishPEP_2010_legendes_corrigees.fasta	49 759,0	1	7	7	7	0.000464	0.242	QLFNPEQLVSGKEDAANNYAR	R	G	0.997	32.1	32.9	0	2.31	0	0	1	0	2	2 364,1579			192750	85	105	Empty	true
Uncategorized Sample	Alba1-HA Exp3	Ingel15065.RAW (F028282)	| alpha tubulin | location=Lin.chr13:112108-113463(+) | length=451	|LinJ13_V3.0330,|LinJ13_V3.1460	LeishPEP_2010_legendes_corrigees.fasta	49 759,0	1	7	7	7	0.000464	0.242	SLDIERPSYTNVNR	R	L	0.997	41.9	33.5	0	1.89	0	1	0	0	2	1 663,8398			264078	216	229	Empty	true
Uncategorized Sample	Alba1-HA Exp3	Ingel15065.RAW (F028282)	| alpha tubulin | location=Lin.chr13:112108-113463(+) | length=451	|LinJ13_V3.0330,|LinJ13_V3.1460	LeishPEP_2010_legendes_corrigees.fasta	49 759,0	1	7	7	7	0.000464	0.242	TIQFVDWCPTGFK	R	C	0.997	36	33.7	0	4.48	0	1	0	0	2	1 598,7674			377068	340	352	Empty	true
Uncategorized Sample	Alba1-HA Exp3	Ingel15065.RAW (F028282)	| heat shock protein 70-related protein | location=Lin.chr26:406456-408381(+) | length=641	|LinJ26_V3.1220	LeishPEP_2010_legendes_corrigees.fasta	70 466,0	1	2	2	2	0.000133	0.0406	IQDAVSAASSWLER	K	N	0.997	41.3	34.1	0	3.21	0	1	0	0	2	1 532,7703			315190	571	584	Empty	true
Uncategorized Sample	Alba1-HA Exp3	Ingel15065.RAW (F028282)	| heat shock protein 70-related protein | location=Lin.chr26:406456-408381(+) | length=641	|LinJ26_V3.1220	LeishPEP_2010_legendes_corrigees.fasta	70 466,0	1	2	2	2	0.000133	0.0406	IQQIVSQFFGGK	K	E	0.997	49.5	33.8	0	4.47	0	1	0	0	2	1 351,7370			58 251,9	347	358	Empty	true
Uncategorized Sample	Alba1-HA Exp3	Ingel15065.RAW (F028282)	| tryparedoxin peroxidase | location=Lin.chr15:446143-446742(-) | length=199	|LinJ15_V3.1140	LeishPEP_2010_legendes_corrigees.fasta	22 138,0	0.979	1	1	1	6.63e-05	0.0503	LLEAFQFVEK	R	H	0.997	71.2	33.7	0	4.41	0	1	0	0	2	1 223,6671			55 049,4	159	168	Empty	true
Uncategorized Sample	Alba1-HA Exp3	Ingel15065.RAW (F028282)	| programmed cell death 6 protein-like protein | location=Lin.chr13:565835-566539(-) | length=234	|LinJ13_V3.1500	LeishPEP_2010_legendes_corrigees.fasta	25 891,1	1	2	3	3	0.000199	0.226	AALVSSGYQVSEQTFQALMR	R	K	0.997	126	32.9	0	13.1	0	1	1	0	2	2 202,0860			604801	160	179	Empty	true
Uncategorized Sample	Alba1-HA Exp3	Ingel15065.RAW (F028282)	| programmed cell death 6 protein-like protein | location=Lin.chr13:565835-566539(-) | length=234	|LinJ13_V3.1500	LeishPEP_2010_legendes_corrigees.fasta	25 891,1	1	2	3	3	0.000199	0.226	AVDTDGSGAISVPELNAALSSAGVPFSLATTEK	R	L	0.997	71	31.4	0	8.59	0	1	0	0	2	3 175,6007			152591	78	110	Empty	true
Uncategorized Sample	Alba1-HA Exp3	Ingel15065.RAW (F028282)	| heat-shock protein hsp70, putative | location=Lin.chr28_V3:1066959-1068923(-) | length=654	|LinJ28_V3.2960,|LinJ28_V3.3000,|LinJ28_V3.3060	LeishPEP_2010_legendes_corrigees.fasta	71 269,8	1	6	6	6	0.000398	0.161	ARFEELCGDLFR	R	S	0.997	44.8	34.1	0	3.48	0	1	0	0	2	1 512,7265			301070	303	314	Empty	true
Uncategorized Sample	Alba1-HA Exp3	Ingel15065.RAW (F028282)	| heat-shock protein hsp70, putative | location=Lin.chr28_V3:1066959-1068923(-) | length=654	|LinJ28_V3.2960,|LinJ28_V3.3000,|LinJ28_V3.3060	LeishPEP_2010_legendes_corrigees.fasta	71 269,8	1	6	6	6	0.000398	0.161	DAGTIAGLEVLR	K	I	0.974	39.4	34.1	0	0.824	0	1	0	0	2	1 214,6741			305478	161	172	Empty	true
Uncategorized Sample	Alba1-HA Exp3	Ingel15065.RAW (F028282)	| heat-shock protein hsp70, putative | location=Lin.chr28_V3:1066959-1068923(-) | length=654	|LinJ28_V3.2960,|LinJ28_V3.3000,|LinJ28_V3.3060	LeishPEP_2010_legendes_corrigees.fasta	71 269,8	1	6	6	6	0.000398	0.161	IINEPTAAAIAYGLDKGDDGKER	R	N	0.98	21.9	32.6	0	1.72	0	0	1	0	2	2 417,2311			235247	173	195	Empty	true
Uncategorized Sample	Alba1-HA Exp3	Ingel15065.RAW (F028282)	| heat-shock protein hsp70, putative | location=Lin.chr28_V3:1066959-1068923(-) | length=654	|LinJ28_V3.2960,|LinJ28_V3.3000,|LinJ28_V3.3060	LeishPEP_2010_legendes_corrigees.fasta	71 269,8	1	6	6	6	0.000398	0.161	SINPDEAVAYGAAVQAFILTGGK	K	S	0.997	80.3	32.8	0	9.55	0	1	0	0	2	2 292,1872			74 269,6	365	387	Empty	true
Uncategorized Sample	Alba1-HA Exp3	Ingel15065.RAW (F028282)	| heat-shock protein hsp70, putative | location=Lin.chr28_V3:1066959-1068923(-) | length=654	|LinJ28_V3.2960,|LinJ28_V3.3000,|LinJ28_V3.3060	LeishPEP_2010_legendes_corrigees.fasta	71 269,8	1	6	6	6	0.000398	0.161	SQIFSTYADNQPGVHIQVFEGER	K	A	0.997	56.5	32.4	0	2.92	0	0	1	0	2	2 622,2584			96 753,2	428	450	Empty	true
Uncategorized Sample	Alba1-HA Exp3	Ingel15065.RAW (F028282)	| heat-shock protein hsp70, putative | location=Lin.chr28_V3:1066959-1068923(-) | length=654	|LinJ28_V3.2960,|LinJ28_V3.3000,|LinJ28_V3.3060	LeishPEP_2010_legendes_corrigees.fasta	71 269,8	1	6	6	6	0.000398	0.161	VQSLVSDFFGGK	K	E	0.997	45.3	33.6	0	2.48	0	1	0	0	2	1 283,6631			352720	349	360	Empty	true
Uncategorized Sample	Alba1-HA Exp3	Ingel15065.RAW (F028282)	| hypothetical protein, conserved | location=Lin.chr34:1034621-1035217(+) | length=198	|LinJ34_V3.2410	LeishPEP_2010_legendes_corrigees.fasta	21 992,2	1	14	21	56	0.00371	0.591	ISGLHQVTELGSELVR	R	D	0.997	67.9	33.6	0	10.6	0	1	1	0	2	1 737,9495			517282	84	99	Empty	true
Uncategorized Sample	Alba1-HA Exp3	Ingel15065.RAW (F028282)	| hypothetical protein, conserved | location=Lin.chr34:1034621-1035217(+) | length=198	|LinJ34_V3.2410	LeishPEP_2010_legendes_corrigees.fasta	21 992,2	1	14	21	56	0.00371	0.591	ISGLHQVTELGSELVRDEYEPIDR	R	T	0.997	33	32.1	0	4.8	0	1	1	0	2	2 755,3900			1315790	84	107	Empty	true
Uncategorized Sample	Alba1-HA Exp3	Ingel15065.RAW (F028282)	| hypothetical protein, conserved | location=Lin.chr34:1034621-1035217(+) | length=198	|LinJ34_V3.2410	LeishPEP_2010_legendes_corrigees.fasta	21 992,2	1	14	21	56	0.00371	0.591	ISGMGGAIYNAVNIAEIVK	K	R	0.997	108	33	0	10.8	0	1	0	0	2	1 936,0210			1418220	63	81	Empty	true
Uncategorized Sample	Alba1-HA Exp3	Ingel15065.RAW (F028282)	| hypothetical protein, conserved | location=Lin.chr34:1034621-1035217(+) | length=198	|LinJ34_V3.2410	LeishPEP_2010_legendes_corrigees.fasta	21 992,2	1	14	21	56	0.00371	0.591	ISGMGGAIYNAVNIAEIVKR	K	R	0.997	103	33	0	4.6	0	2	3	0	2	2 092,1221			2127140	63	82	Empty	true
Uncategorized Sample	Alba1-HA Exp3	Ingel15065.RAW (F028282)	| hypothetical protein, conserved | location=Lin.chr34:1034621-1035217(+) | length=198	|LinJ34_V3.2410	LeishPEP_2010_legendes_corrigees.fasta	21 992,2	1	14	21	56	0.00371	0.591	KVSTILITLSR	R	N	0.997	86.1	34.2	0	4.12	1	9	0	0	2	1 230,7781			9465160	119	129	Empty	true
Uncategorized Sample	Alba1-HA Exp3	Ingel15065.RAW (F028282)	| hypothetical protein, conserved | location=Lin.chr34:1034621-1035217(+) | length=198	|LinJ34_V3.2410	LeishPEP_2010_legendes_corrigees.fasta	21 992,2	1	14	21	56	0.00371	0.591	NPENVVVER	R	K	0.997	45.9	34.1	0	5.08	0	7	0	0	2	1 055,5479			270499	110	118	Empty	true
Uncategorized Sample	Alba1-HA Exp3	Ingel15065.RAW (F028282)	| hypothetical protein, conserved | location=Lin.chr34:1034621-1035217(+) | length=198	|LinJ34_V3.2410	LeishPEP_2010_legendes_corrigees.fasta	21 992,2	1	14	21	56	0.00371	0.591	RISGLHQVTELGSELVRDEYEPIDR	R	T	0.997	51.9	31.8	0	9.7	0	0	1	0	2	2 911,4911			109583	83	107	Empty	true
Uncategorized Sample	Alba1-HA Exp3	Ingel15065.RAW (F028282)	| hypothetical protein, conserved | location=Lin.chr34:1034621-1035217(+) | length=198	|LinJ34_V3.2410	LeishPEP_2010_legendes_corrigees.fasta	21 992,2	1	14	21	56	0.00371	0.591	SNPGYQEPIPDSEVTEQER	K	R	0.997	85.6	32.7	0	9.59	0	2	0	0	2	2 174,9838			779062	135	153	Empty	true
Uncategorized Sample	Alba1-HA Exp3	Ingel15065.RAW (F028282)	| hypothetical protein, conserved | location=Lin.chr34:1034621-1035217(+) | length=198	|LinJ34_V3.2410	LeishPEP_2010_legendes_corrigees.fasta	21 992,2	1	14	21	56	0.00371	0.591	TRNPENVVVER	R	K	0.997	52.8	34	0	7.03	0	16	2	0	2	1 312,6967			725499	108	118	Empty	true
Uncategorized Sample	Alba1-HA Exp3	Ingel15065.RAW (F028282)	| hypothetical protein, conserved | location=Lin.chr34:1034621-1035217(+) | length=198	|LinJ34_V3.2410	LeishPEP_2010_legendes_corrigees.fasta	21 992,2	1	14	21	56	0.00371	0.591	TRNPENVVVERK	R	V	0.997	27.7	33.7	0	2.55	0	0	1	0	2	1 440,7917			38 251,2	108	119	Empty	true
Uncategorized Sample	Alba1-HA Exp3	Ingel15065.RAW (F028282)	| hypothetical protein, conserved | location=Lin.chr34:1034621-1035217(+) | length=198	|LinJ34_V3.2410	LeishPEP_2010_legendes_corrigees.fasta	21 992,2	1	14	21	56	0.00371	0.591	VSTILITLSR	K	N	0.997	75.9	34.5	0	3.7	0	2	0	0	2	1 102,6831			207461	120	129	Empty	true
Uncategorized Sample	Alba1-HA Exp3	Ingel15065.RAW (F028282)	| hypothetical protein, conserved | location=Lin.chr34:1034621-1035217(+) | length=198	|LinJ34_V3.2410	LeishPEP_2010_legendes_corrigees.fasta	21 992,2	1	14	21	56	0.00371	0.591	VTATHGQHSYISYVIAVLNGEDGK	R	T	0.997	89	32.5	0	9.43	0	1	1	0	2	2 559,2839			1161770	32	55	Empty	true
Uncategorized Sample	Alba1-HA Exp3	Ingel15065.RAW (F028282)	| hypothetical protein, conserved | location=Lin.chr34:1034621-1035217(+) | length=198	|LinJ34_V3.2410	LeishPEP_2010_legendes_corrigees.fasta	21 992,2	1	14	21	56	0.00371	0.591	VTATHGQHSYISYVIAVLNGEDGKTR	R	N	0.997	74.4	32	0	6	0	0	2	0	2	2 816,4327			1313900	32	57	Empty	true
Uncategorized Sample	Alba1-HA Exp3	Ingel15065.RAW (F028282)	| hypothetical protein, conserved | location=Lin.chr34:1034621-1035217(+) | length=198	|LinJ34_V3.2410	LeishPEP_2010_legendes_corrigees.fasta	21 992,2	1	14	21	56	0.00371	0.591	VTATHGQHSYISYVIAVLNGEDGKTRNDTVK	R	I	0.997	44.8	31.1	0	3.64	0	0	1	0	2	3 373,7137			142832	32	62	Empty	true
Uncategorized Sample	Alba1-HA Exp3	Ingel15065.RAW (F028282)	| 60S ribosomal protein L6, putative | location=Lin.chr15:425007-425594(-) | length=195	|LinJ15_V3.1060,|LinJ33_V3.0770	LeishPEP_2010_legendes_corrigees.fasta	21 164,6	1	2	2	2	0.000133	0.133	KIDAALIAAIKK	K	D	0.997	39.2	34	0	2.41	0	0	1	0	2	1 254,8146			45 203,7	156	167	Empty	true
Uncategorized Sample	Alba1-HA Exp3	Ingel15065.RAW (F028282)	| 60S ribosomal protein L6, putative | location=Lin.chr15:425007-425594(-) | length=195	|LinJ15_V3.1060,|LinJ33_V3.0770	LeishPEP_2010_legendes_corrigees.fasta	21 164,6	1	2	2	2	0.000133	0.133	SCAPGVIAIILAGR	K	F	0.997	73.8	33.8	0	7.89	0	1	0	0	2	1 397,7935			114395	32	45	Empty	true
Uncategorized Sample	Alba1-HA Exp3	Ingel15065.RAW (F028282)	| 60S ribosomal protein L2, putative | location=Lin.chr32_V3:1500756-1501538(+) | length=260	|LinJ32_V3.4050,|LinJ35_V3.1440,|LinJ35_V3.1450	LeishPEP_2010_legendes_corrigees.fasta	28 272,5	0.979	1	1	1	6.63e-05	0.115	APLAIGNVLPLGQITEGCIVCNVEAKPGDR	K	G	0.997	36.9	31.3	0	4.72	0	0	1	0	2	3 161,6451			185657	94	123	Empty	true
Uncategorized Sample	Alba1-HA Exp3	Ingel15065.RAW (F028282)	| 40S ribosomal protein S2 | location=Lin.chr19:9592-10389(-) | length=265	|LinJ19_V3.0050,|LinJ32_V3.0460	LeishPEP_2010_legendes_corrigees.fasta	28 644,2	1	2	2	2	0.000133	0.0606	ILEFAGVEDVYTSSR	K	G	0.997	68.9	33.5	0	6.21	0	1	0	0	2	1 685,8381			244073	198	212	Empty	true
Uncategorized Sample	Alba1-HA Exp3	Ingel15065.RAW (F028282)	| 40S ribosomal protein S2 | location=Lin.chr19:9592-10389(-) | length=265	|LinJ19_V3.0050,|LinJ32_V3.0460	LeishPEP_2010_legendes_corrigees.fasta	28 644,2	1	2	2	2	0.000133	0.0606	KILEFAGVEDVYTSSR	K	G	0.997	80.3	33.4	0	5.21	0	1	0	0	2	1 813,9331			54 580,1	197	212	Empty	true
Uncategorized Sample	Alba1-HA Exp3	Ingel15065.RAW (F028282)	| 40S ribosomal protein S6, putative | location=Lin.chr21:735173-735922(+) | length=249	|LinJ21_V3.2150,|LinJ35_V3.2000	LeishPEP_2010_legendes_corrigees.fasta	28 276,7	1	3	4	4	0.000265	0.165	LGNEVDGAIFGSEFK	R	G	0.994	32.6	33.6	0	2.57	0	1	0	0	2	1 582,7749			150048	33	47	Empty	true
Uncategorized Sample	Alba1-HA Exp3	Ingel15065.RAW (F028282)	| 40S ribosomal protein S6, putative | location=Lin.chr21:735173-735922(+) | length=249	|LinJ21_V3.2150,|LinJ35_V3.2000	LeishPEP_2010_legendes_corrigees.fasta	28 276,7	1	3	4	4	0.000265	0.165	LGNEVDGAIFGSEFKGYIFR	R	L	0.997	59.3	33	0	2.96	0	1	1	0	2	2 219,1133			347968	33	52	Empty	true
Uncategorized Sample	Alba1-HA Exp3	Ingel15065.RAW (F028282)	| 40S ribosomal protein S6, putative | location=Lin.chr21:735173-735922(+) | length=249	|LinJ21_V3.2150,|LinJ35_V3.2000	LeishPEP_2010_legendes_corrigees.fasta	28 276,7	1	3	4	4	0.000265	0.165	LRGGSDKDGFPMVPGVLASSR	R	V	0.997	40.8	33	0	3.24	0	0	1	0	2	2 162,1026			81 166,2	53	73	Empty	true
Uncategorized Sample	Alba1-HA Exp3	Ingel15065.RAW (F028282)	| 40S ribosomal protein S9, putative | location=Lin.chr7:312610-313182(+) | length=190	|LinJ07_V3.0760,|LinJ36_V3.1310	LeishPEP_2010_legendes_corrigees.fasta	22 138,4	0.966	1	1	1	6.63e-05	0.0579	LLLTLPENHPR	R	R	0.996	28.8	34.2	0	2.68	0	1	0	0	2	1 302,7530			98 385,9	57	67	Empty	true
Uncategorized Sample	Alba1-HA Exp3	Ingel15065.RAW (F028282)	| 60S ribosomal protein L5, putative | location=Lin.chr35:755186-756103(+) | length=305	|LinJ35_V3.1870,|LinJ35_V3.1880	LeishPEP_2010_legendes_corrigees.fasta	34 028,4	1	2	2	2	0.000133	0.082	ITNKDIIAQIVQAK	R	I	0.997	22.9	33.6	0	3.96	0	1	0	0	2	1 554,9216			103023	55	68	Empty	true
Uncategorized Sample	Alba1-HA Exp3	Ingel15065.RAW (F028282)	| 60S ribosomal protein L5, putative | location=Lin.chr35:755186-756103(+) | length=305	|LinJ35_V3.1870,|LinJ35_V3.1880	LeishPEP_2010_legendes_corrigees.fasta	34 028,4	1	2	2	2	0.000133	0.082	LGIADKFQGAK	K	E	0.972	39.2	34.3	0	-0.176	0	1	0	0	2	1 147,6472			28 461,4	113	123	Empty	true
Uncategorized Sample	HA-Alba3 Exp3	Ingel15066.RAW (F028278)	| poly(a) binding protein, putative | location=Lin.chr35:1630921-1632678(+) | length=585	|LinJ35_V3.4200	LeishPEP_2010_legendes_corrigees.fasta	64 646,3	1	15	17	24	0.00201	0.33	AVEELNGKECEISK	R	A	0.997	67.2	33.7	0	8.82	0	1	0	0	2	1 605,7790			32 697,3	240	253	Empty	true
Uncategorized Sample	HA-Alba3 Exp3	Ingel15066.RAW (F028278)	| poly(a) binding protein, putative | location=Lin.chr35:1630921-1632678(+) | length=585	|LinJ35_V3.4200	LeishPEP_2010_legendes_corrigees.fasta	64 646,3	1	15	17	24	0.00201	0.33	DLGAVQSEAGLGYVAFQKHEDAAR	R	A	0.997	38	32.6	0	3.85	0	0	1	0	2	2 532,2479			474920	216	239	Empty	true
Uncategorized Sample	HA-Alba3 Exp3	Ingel15066.RAW (F028278)	| poly(a) binding protein, putative | location=Lin.chr35:1630921-1632678(+) | length=585	|LinJ35_V3.4200	LeishPEP_2010_legendes_corrigees.fasta	64 646,3	1	15	17	24	0.00201	0.33	DQNAASQAIQELNGSTFLSPRPLFVTYALR	K	K	0.997	0	0	0	10	0	0	1	0	2	3 307,7071			75 793,8	338	367	Empty	true
Uncategorized Sample	HA-Alba3 Exp3	Ingel15066.RAW (F028278)	| poly(a) binding protein, putative | location=Lin.chr35:1630921-1632678(+) | length=585	|LinJ35_V3.4200	LeishPEP_2010_legendes_corrigees.fasta	64 646,3	1	15	17	24	0.00201	0.33	DQNAASQAIQELNGSTFLSPRPLFVTYALRK	K	D	0.997	68.6	30.7	0	5.68	0	0	1	0	2	3 435,8021			157232	338	368	Empty	true
Uncategorized Sample	HA-Alba3 Exp3	Ingel15066.RAW (F028278)	| poly(a) binding protein, putative | location=Lin.chr35:1630921-1632678(+) | length=585	|LinJ35_V3.4200	LeishPEP_2010_legendes_corrigees.fasta	64 646,3	1	15	17	24	0.00201	0.33	GFDDTVTSERLEELFQR	K	Y	0.997	58	33.1	0	5.64	0	1	1	0	2	2 041,9827			1060930	294	310	Empty	true
Uncategorized Sample	HA-Alba3 Exp3	Ingel15066.RAW (F028278)	| poly(a) binding protein, putative | location=Lin.chr35:1630921-1632678(+) | length=585	|LinJ35_V3.4200	LeishPEP_2010_legendes_corrigees.fasta	64 646,3	1	15	17	24	0.00201	0.33	IAEAQDVLNR	K	H	0.997	60.3	34	0	5.35	0	4	0	0	2	1 128,6008			117547	572	581	Empty	true
Uncategorized Sample	HA-Alba3 Exp3	Ingel15066.RAW (F028278)	| poly(a) binding protein, putative | location=Lin.chr35:1630921-1632678(+) | length=585	|LinJ35_V3.4200	LeishPEP_2010_legendes_corrigees.fasta	64 646,3	1	15	17	24	0.00201	0.33	ISFEREESAVDAVR	R	E	0.997	34.5	33.5	0	4.28	0	1	1	0	2	1 607,8023			233335	140	153	Empty	true
Uncategorized Sample	HA-Alba3 Exp3	Ingel15066.RAW (F028278)	| poly(a) binding protein, putative | location=Lin.chr35:1630921-1632678(+) | length=585	|LinJ35_V3.4200	LeishPEP_2010_legendes_corrigees.fasta	64 646,3	1	15	17	24	0.00201	0.33	LTAIGLACDEKGESRGYAR	R	I	0.997	32.2	33.1	0	2.15	0	0	1	0	2	2 067,0290			47 891,7	121	139	Empty	true
Uncategorized Sample	HA-Alba3 Exp3	Ingel15066.RAW (F028278)	| poly(a) binding protein, putative | location=Lin.chr35:1630921-1632678(+) | length=585	|LinJ35_V3.4200	LeishPEP_2010_legendes_corrigees.fasta	64 646,3	1	15	17	24	0.00201	0.33	NLDPAVTDEKLR	K	A	0.997	54.3	33.9	0	4.66	0	2	0	0	2	1 370,7276			85 929,8	189	200	Empty	true
Uncategorized Sample	HA-Alba3 Exp3	Ingel15066.RAW (F028278)	| poly(a) binding protein, putative | location=Lin.chr35:1630921-1632678(+) | length=585	|LinJ35_V3.4200	LeishPEP_2010_legendes_corrigees.fasta	64 646,3	1	15	17	24	0.00201	0.33	SGVNNILVK	R	K	0.997	50.5	34.9	0	0.387	0	4	0	0	2	943.557			148512	92	100	Empty	true
Uncategorized Sample	HA-Alba3 Exp3	Ingel15066.RAW (F028278)	| poly(a) binding protein, putative | location=Lin.chr35:1630921-1632678(+) | length=585	|LinJ35_V3.4200	LeishPEP_2010_legendes_corrigees.fasta	64 646,3	1	15	17	24	0.00201	0.33	SLGYGYVNFQDPADAEK	K	A	0.997	73.2	33.4	0	8.59	0	1	0	0	2	1 873,8604			374928	48	64	Empty	true
Uncategorized Sample	HA-Alba3 Exp3	Ingel15066.RAW (F028278)	| poly(a) binding protein, putative | location=Lin.chr35:1630921-1632678(+) | length=585	|LinJ35_V3.4200	LeishPEP_2010_legendes_corrigees.fasta	64 646,3	1	15	17	24	0.00201	0.33	SVDTYALKEMFSK	K	F	0.997	44.7	33.9	0	1.85	0	1	0	0	2	1 534,7459			87 143,9	105	117	Empty	true
Uncategorized Sample	HA-Alba3 Exp3	Ingel15066.RAW (F028278)	| poly(a) binding protein, putative | location=Lin.chr35:1630921-1632678(+) | length=585	|LinJ35_V3.4200	LeishPEP_2010_legendes_corrigees.fasta	64 646,3	1	15	17	24	0.00201	0.33	VRDLGAVQSEAGLGYVAFQK	K	H	0.997	28.7	33.1	0	3.26	0	0	1	0	2	2 108,1136			94 444,0	214	233	Empty	true
Uncategorized Sample	HA-Alba3 Exp3	Ingel15066.RAW (F028278)	| poly(a) binding protein, putative | location=Lin.chr35:1630921-1632678(+) | length=585	|LinJ35_V3.4200	LeishPEP_2010_legendes_corrigees.fasta	64 646,3	1	15	17	24	0.00201	0.33	VRDLGAVQSEAGLGYVAFQKHEDAAR	K	A	0.997	81.5	32	0	10.6	0	0	1	0	2	2 787,4174			88 149,9	214	239	Empty	true
Uncategorized Sample	HA-Alba3 Exp3	Ingel15066.RAW (F028278)	| poly(a) binding protein, putative | location=Lin.chr35:1630921-1632678(+) | length=585	|LinJ35_V3.4200	LeishPEP_2010_legendes_corrigees.fasta	64 646,3	1	15	17	24	0.00201	0.33	YQAQHRDELLK	R	Q	0.964	34.4	33.8	0	0.398	0	1	0	0	2	1 400,7282			9 540,00	170	180	Empty	true
Uncategorized Sample	HA-Alba3 Exp3	Ingel15066.RAW (F028278)	| elongation factor 1-alpha | location=Lin.chr17:23993-25342(-) | length=449	|LinJ17_V3.0090,|LinJ17_V3.0100,|LinJ17_V3.0110,|LinJ17_V3.0170,|LinJ17_V3.0190,|LinJ17_V3.0200	LeishPEP_2010_legendes_corrigees.fasta	49 129,0	1	9	10	12	0.001	0.229	DGQTREHALLAFTLGVK	K	Q	0.997	36.6	33.4	0	2.8	0	0	1	0	2	1 856,0027			322321	130	146	Empty	true
Uncategorized Sample	HA-Alba3 Exp3	Ingel15066.RAW (F028278)	| elongation factor 1-alpha | location=Lin.chr17:23993-25342(-) | length=449	|LinJ17_V3.0090,|LinJ17_V3.0100,|LinJ17_V3.0110,|LinJ17_V3.0170,|LinJ17_V3.0190,|LinJ17_V3.0200	LeishPEP_2010_legendes_corrigees.fasta	49 129,0	1	9	10	12	0.001	0.229	EHALLAFTLGVK	R	Q	0.997	47	33.8	0	5.49	0	1	0	0	2	1 298,7468			84 153,3	135	146	Empty	true
Uncategorized Sample	HA-Alba3 Exp3	Ingel15066.RAW (F028278)	| elongation factor 1-alpha | location=Lin.chr17:23993-25342(-) | length=449	|LinJ17_V3.0090,|LinJ17_V3.0100,|LinJ17_V3.0110,|LinJ17_V3.0170,|LinJ17_V3.0190,|LinJ17_V3.0200	LeishPEP_2010_legendes_corrigees.fasta	49 129,0	1	9	10	12	0.001	0.229	FIPISGWQGDNMIER	R	S	0.997	51.4	33.4	0	6.7	0	2	0	0	2	1 778,8533			714020	190	204	Empty	true
Uncategorized Sample	HA-Alba3 Exp3	Ingel15066.RAW (F028278)	| elongation factor 1-alpha | location=Lin.chr17:23993-25342(-) | length=449	|LinJ17_V3.0090,|LinJ17_V3.0100,|LinJ17_V3.0110,|LinJ17_V3.0170,|LinJ17_V3.0190,|LinJ17_V3.0200	LeishPEP_2010_legendes_corrigees.fasta	49 129,0	1	9	10	12	0.001	0.229	IGGIGTVPVGR	K	V	0.997	69.5	33.6	0	2.77	0	1	0	0	2	1 025,6104			48 116,8	244	254	Empty	true
Uncategorized Sample	HA-Alba3 Exp3	Ingel15066.RAW (F028278)	| elongation factor 1-alpha | location=Lin.chr17:23993-25342(-) | length=449	|LinJ17_V3.0090,|LinJ17_V3.0100,|LinJ17_V3.0110,|LinJ17_V3.0170,|LinJ17_V3.0190,|LinJ17_V3.0200	LeishPEP_2010_legendes_corrigees.fasta	49 129,0	1	9	10	12	0.001	0.229	LPLQDVYK	R	I	0.997	45.3	34.8	0	2.17	0	1	0	0	2	975.551			52 341,3	236	243	Empty	true
Uncategorized Sample	HA-Alba3 Exp3	Ingel15066.RAW (F028278)	| elongation factor 1-alpha | location=Lin.chr17:23993-25342(-) | length=449	|LinJ17_V3.0090,|LinJ17_V3.0100,|LinJ17_V3.0110,|LinJ17_V3.0170,|LinJ17_V3.0190,|LinJ17_V3.0200	LeishPEP_2010_legendes_corrigees.fasta	49 129,0	1	9	10	12	0.001	0.229	SVFTIIDAPGHRDFIK	K	N	0.997	68.3	33.4	0	6.09	0	1	1	0	2	1 815,9754			374826	85	100	Empty	true
Uncategorized Sample	HA-Alba3 Exp3	Ingel15066.RAW (F028278)	| elongation factor 1-alpha | location=Lin.chr17:23993-25342(-) | length=449	|LinJ17_V3.0090,|LinJ17_V3.0100,|LinJ17_V3.0110,|LinJ17_V3.0170,|LinJ17_V3.0190,|LinJ17_V3.0200	LeishPEP_2010_legendes_corrigees.fasta	49 129,0	1	9	10	12	0.001	0.229	VETGIMKPGDVVTFAPANVTTEVK	R	S	0.997	38	32.6	0	4.48	0	0	2	0	2	2 519,3065			560488	255	278	Empty	true
Uncategorized Sample	HA-Alba3 Exp3	Ingel15066.RAW (F028278)	| elongation factor 1-alpha | location=Lin.chr17:23993-25342(-) | length=449	|LinJ17_V3.0090,|LinJ17_V3.0100,|LinJ17_V3.0110,|LinJ17_V3.0170,|LinJ17_V3.0190,|LinJ17_V3.0200	LeishPEP_2010_legendes_corrigees.fasta	49 129,0	1	9	10	12	0.001	0.229	YAWVLDKLK	K	A	0.997	44.4	33.9	0	4.14	0	1	0	0	2	1 135,6511			63 598,8	56	64	Empty	true
Uncategorized Sample	HA-Alba3 Exp3	Ingel15066.RAW (F028278)	| elongation factor 1-alpha | location=Lin.chr17:23993-25342(-) | length=449	|LinJ17_V3.0090,|LinJ17_V3.0100,|LinJ17_V3.0110,|LinJ17_V3.0170,|LinJ17_V3.0190,|LinJ17_V3.0200	LeishPEP_2010_legendes_corrigees.fasta	49 129,0	1	9	10	12	0.001	0.229	YAWVLDKLKAER	K	E	0.997	42.4	33.8	0	2.96	0	1	0	0	2	1 491,8319			81 163,3	56	67	Empty	true
Uncategorized Sample	HA-Alba3 Exp3	Ingel15066.RAW (F028278)	| 60S ribosomal protein L7a, putative | location=Lin.chr7:239099-240145(+) | length=348	|LinJ07_V3.0550,|LinJ07_V3.0560	LeishPEP_2010_legendes_corrigees.fasta	39 103,1	1	2	2	2	0.000167	0.0747	APLAVVTGLQEVTR	R	A	0.997	65.9	33.6	0	7.1	0	1	0	0	2	1 453,8374			142678	213	226	Empty	true
Uncategorized Sample	HA-Alba3 Exp3	Ingel15066.RAW (F028278)	| 60S ribosomal protein L7a, putative | location=Lin.chr7:239099-240145(+) | length=348	|LinJ07_V3.0550,|LinJ07_V3.0560	LeishPEP_2010_legendes_corrigees.fasta	39 103,1	1	2	2	2	0.000167	0.0747	NFGIGQDVPYAR	K	D	0.997	29.6	33.9	0	3.57	0	1	0	0	2	1 336,6645			124929	118	129	Empty	true
Uncategorized Sample	HA-Alba3 Exp3	Ingel15066.RAW (F028278)	| polyadenylate-binding protein 1, putative | location=Lin.chr35:2041918-2043600(+) | length=560	|LinJ35_V3.5360	LeishPEP_2010_legendes_corrigees.fasta	62 607,2	1	3	3	3	0.000251	0.075	ALYVANFIR	K	R	0.995	34.2	33.2	0	2	0	1	0	0	2	1 066,6043			24 947,6	186	194	Empty	true
Uncategorized Sample	HA-Alba3 Exp3	Ingel15066.RAW (F028278)	| polyadenylate-binding protein 1, putative | location=Lin.chr35:2041918-2043600(+) | length=560	|LinJ35_V3.5360	LeishPEP_2010_legendes_corrigees.fasta	62 607,2	1	3	3	3	0.000251	0.075	GYGFVHFKDETSAKDAIVK	R	M	0.997	45.7	33	0	7.14	0	0	1	0	2	2 112,0762			113380	154	172	Empty	true
Uncategorized Sample	HA-Alba3 Exp3	Ingel15066.RAW (F028278)	| polyadenylate-binding protein 1, putative | location=Lin.chr35:2041918-2043600(+) | length=560	|LinJ35_V3.5360	LeishPEP_2010_legendes_corrigees.fasta	62 607,2	1	3	3	3	0.000251	0.075	LAALVANFTNVYIK	R	Q	0.997	82.7	33.9	0	6.14	0	1	0	0	2	1 536,8784			47 355,5	199	212	Empty	true
Uncategorized Sample	HA-Alba3 Exp3	Ingel15066.RAW (F028278)	| heat-shock protein hsp70, putative | location=Lin.chr28_V3:1066959-1068923(-) | length=654	|LinJ28_V3.2960,|LinJ28_V3.3000,|LinJ28_V3.3060	LeishPEP_2010_legendes_corrigees.fasta	71 269,8	1	2	3	3	0.000251	0.055	SINPDEAVAYGAAVQAFILTGGK	K	S	0.997	105	32.8	0	12	0	1	1	0	2	2 292,1872			109737	365	387	Empty	true
Uncategorized Sample	HA-Alba3 Exp3	Ingel15066.RAW (F028278)	| heat-shock protein hsp70, putative | location=Lin.chr28_V3:1066959-1068923(-) | length=654	|LinJ28_V3.2960,|LinJ28_V3.3000,|LinJ28_V3.3060	LeishPEP_2010_legendes_corrigees.fasta	71 269,8	1	2	3	3	0.000251	0.055	TTPSYVAFTDSER	R	L	0.997	27.2	33.8	0	3.12	0	1	0	0	2	1 473,6856			86 014,8	37	49	Empty	true
Uncategorized Sample	HA-Alba3 Exp3	Ingel15066.RAW (F028278)	| hypothetical protein, conserved | location=Lin.chr21:135690-136934(+) | length=414	|LinJ21_V3.0490	LeishPEP_2010_legendes_corrigees.fasta	46 709,8	1	3	3	3	0.000251	0.104	GAADTAAATPAPAAER	K	K	0.959	33.7	33.7	0	0.409	0	1	0	0	2	1 440,7078			12 185,9	315	330	Empty	true
Uncategorized Sample	HA-Alba3 Exp3	Ingel15066.RAW (F028278)	| hypothetical protein, conserved | location=Lin.chr21:135690-136934(+) | length=414	|LinJ21_V3.0490	LeishPEP_2010_legendes_corrigees.fasta	46 709,8	1	3	3	3	0.000251	0.104	QLLEFQQR	R	I	0.981	38	34.5	0	0	0	1	0	0	2	1 061,5739			68 108,6	176	183	Empty	true
Uncategorized Sample	HA-Alba3 Exp3	Ingel15066.RAW (F028278)	| hypothetical protein, conserved | location=Lin.chr21:135690-136934(+) | length=414	|LinJ21_V3.0490	LeishPEP_2010_legendes_corrigees.fasta	46 709,8	1	3	3	3	0.000251	0.104	SYMTLVDFRDEVPVVAHGR	R	N	0.997	31.8	33	0	4.03	0	0	1	0	2	2 207,0915			157451	44	62	Empty	true
Uncategorized Sample	HA-Alba3 Exp3	Ingel15066.RAW (F028278)	| poly(A)-binding protein, putative | location=Lin.chr25:19799-21433(-) | length=544	|LinJ25_V3.0080	LeishPEP_2010_legendes_corrigees.fasta	60 799,8	1	6	6	6	0.000502	0.156	GYGFVQFETAEGAK	K	A	0.997	60.6	33.8	0	4.66	0	1	0	0	2	1 503,7115			55 176,5	140	153	Empty	true
Uncategorized Sample	HA-Alba3 Exp3	Ingel15066.RAW (F028278)	| poly(A)-binding protein, putative | location=Lin.chr25:19799-21433(-) | length=544	|LinJ25_V3.0080	LeishPEP_2010_legendes_corrigees.fasta	60 799,8	1	6	6	6	0.000502	0.156	IQEANAVLQQHTGN	K	-	0.997	82.8	33.7	0	6.54	0	1	0	0	2	1 522,7609			34 374,8	531	544	Empty	true
Uncategorized Sample	HA-Alba3 Exp3	Ingel15066.RAW (F028278)	| poly(A)-binding protein, putative | location=Lin.chr25:19799-21433(-) | length=544	|LinJ25_V3.0080	LeishPEP_2010_legendes_corrigees.fasta	60 799,8	1	6	6	6	0.000502	0.156	KLDTAINAKELQAAFTK	K	C	0.997	11.8	33.3	0	3.09	0	0	1	0	2	1 862,0384			18 486,6	105	121	Empty	true
Uncategorized Sample	HA-Alba3 Exp3	Ingel15066.RAW (F028278)	| poly(A)-binding protein, putative | location=Lin.chr25:19799-21433(-) | length=544	|LinJ25_V3.0080	LeishPEP_2010_legendes_corrigees.fasta	60 799,8	1	6	6	6	0.000502	0.156	LGDSEVVVAPFVR	K	R	0.994	34.1	34	0	2.06	0	1	0	0	2	1 387,7580			218323	163	175	Empty	true
Uncategorized Sample	HA-Alba3 Exp3	Ingel15066.RAW (F028278)	| poly(A)-binding protein, putative | location=Lin.chr25:19799-21433(-) | length=544	|LinJ25_V3.0080	LeishPEP_2010_legendes_corrigees.fasta	60 799,8	1	6	6	6	0.000502	0.156	NIAAAATEADVK	K	A	0.965	22.4	34.6	0	2.8	0	1	0	0	2	1 173,6110			12 776,5	194	205	Empty	true
Uncategorized Sample	HA-Alba3 Exp3	Ingel15066.RAW (F028278)	| poly(A)-binding protein, putative | location=Lin.chr25:19799-21433(-) | length=544	|LinJ25_V3.0080	LeishPEP_2010_legendes_corrigees.fasta	60 799,8	1	6	6	6	0.000502	0.156	VNSLFLSEHAPFPTK	K	F	0.997	64	33.5	0	7	0	1	0	0	2	1 686,8850			153157	214	228	Empty	true
Uncategorized Sample	HA-Alba3 Exp3	Ingel15066.RAW (F028278)	| mitochondrial RNA binding protein 2,MRP2, gBP25 | location=Lin.chr09_V3.tab:442415-443143(-) | length=242	|LinJ09_V3.1180	LeishPEP_2010_legendes_corrigees.fasta	26 963,6	0.999	1	1	1	8.36e-05	0.0579	FLTQALHYNTGFSR	R	K	0.997	67.6	33.7	0	6.14	0	1	0	0	2	1 654,8336			111678	227	240	Empty	true
Uncategorized Sample	HA-Alba3 Exp3	Ingel15066.RAW (F028278)	| 40S ribosomal protein S4, putative | location=Lin.chr13:402294-403736(-) | length=480	|LinJ13_V3.1130	LeishPEP_2010_legendes_corrigees.fasta	53 478,5	1	3	3	3	0.000251	0.0625	AANIFVIGKDLNHLQVTVPK	R	Q	0.997	53.2	33	0	3.42	0	0	1	0	2	2 177,2443			254141	426	445	Empty	true
Uncategorized Sample	HA-Alba3 Exp3	Ingel15066.RAW (F028278)	| 40S ribosomal protein S4, putative | location=Lin.chr13:402294-403736(-) | length=480	|LinJ13_V3.1130	LeishPEP_2010_legendes_corrigees.fasta	53 478,5	1	3	3	3	0.000251	0.0625	DLNHLQVTVPK	K	Q	0.997	43.8	34	0	2.55	0	1	0	0	2	1 263,7057			40 115,4	435	445	Empty	true
Uncategorized Sample	HA-Alba3 Exp3	Ingel15066.RAW (F028278)	| 40S ribosomal protein S4, putative | location=Lin.chr13:402294-403736(-) | length=480	|LinJ13_V3.1130	LeishPEP_2010_legendes_corrigees.fasta	53 478,5	1	3	3	3	0.000251	0.0625	VVNLYTATGR	K	V	0.997	44.9	33.9	0	5.34	0	1	0	0	2	1 093,6000			51 829,4	330	339	Empty	true
Uncategorized Sample	HA-Alba3 Exp3	Ingel15066.RAW (F028278)	| 40S ribosomal protein S3A, putative | location=Lin.chr35:113793-114587(+) | length=264	|LinJ35_V3.0400,|LinJ35_V3.0410	LeishPEP_2010_legendes_corrigees.fasta	30 038,0	0.979	1	1	1	8.36e-05	0.0341	FTVQEVQGR	R	N	0.997	34.8	34.2	0	3.06	0	1	0	0	2	1 063,5531			32 446,6	89	97	Empty	true
Uncategorized Sample	HA-Alba3 Exp3	Ingel15066.RAW (F028278)	| programmed cell death 6 protein-like protein | location=Lin.chr13:565835-566539(-) | length=234	|LinJ13_V3.1500	LeishPEP_2010_legendes_corrigees.fasta	25 891,1	1	3	4	4	0.000334	0.269	AALVSSGYQVSEQTFQALMR	R	K	0.997	108	32.9	0	16.7	0	1	1	0	2	2 202,0860			795261	160	179	Empty	true
Uncategorized Sample	HA-Alba3 Exp3	Ingel15066.RAW (F028278)	| programmed cell death 6 protein-like protein | location=Lin.chr13:565835-566539(-) | length=234	|LinJ13_V3.1500	LeishPEP_2010_legendes_corrigees.fasta	25 891,1	1	3	4	4	0.000334	0.269	AVDTDGSGAISVPELNAALSSAGVPFSLATTEK	R	L	0.997	64.1	31.4	0	9.28	0	1	0	0	2	3 175,6007			128439	78	110	Empty	true
Uncategorized Sample	HA-Alba3 Exp3	Ingel15066.RAW (F028278)	| programmed cell death 6 protein-like protein | location=Lin.chr13:565835-566539(-) | length=234	|LinJ13_V3.1500	LeishPEP_2010_legendes_corrigees.fasta	25 891,1	1	3	4	4	0.000334	0.269	NVFAFYDRER	R	T	0.98	29	34.2	0	2.04	0	1	0	0	2	1 316,6381			83 652,0	206	215	Empty	true
Uncategorized Sample	HA-Alba3 Exp3	Ingel15066.RAW (F028278)	| ATP-dependent RNA helicase, putative | location=Lin.chr32_V3:159098-160942(-) | length=614	|LinJ32_V3.0410	LeishPEP_2010_legendes_corrigees.fasta	66 808,9	1	4	4	5	0.000418	0.0879	ETNQTVLPEVQALAK	R	K	0.992	28.6	33.5	0	2.62	0	1	0	0	2	1 640,8855			147990	508	522	Empty	true
Uncategorized Sample	HA-Alba3 Exp3	Ingel15066.RAW (F028278)	| ATP-dependent RNA helicase, putative | location=Lin.chr32_V3:159098-160942(-) | length=614	|LinJ32_V3.0410	LeishPEP_2010_legendes_corrigees.fasta	66 808,9	1	4	4	5	0.000418	0.0879	GFNDAQGTYGGGFNR	R	N	0.997	49	33.9	0	3.38	0	1	0	0	2	1 560,6827			44 054,4	49	63	Empty	true
Uncategorized Sample	HA-Alba3 Exp3	Ingel15066.RAW (F028278)	| ATP-dependent RNA helicase, putative | location=Lin.chr32_V3:159098-160942(-) | length=614	|LinJ32_V3.0410	LeishPEP_2010_legendes_corrigees.fasta	66 808,9	1	4	4	5	0.000418	0.0879	NIVDDLIPLLR	R	E	0.997	48.9	33.6	0	3.18	0	1	0	0	2	1 280,7575			64 956,9	497	507	Empty	true
Uncategorized Sample	HA-Alba3 Exp3	Ingel15066.RAW (F028278)	| ATP-dependent RNA helicase, putative | location=Lin.chr32_V3:159098-160942(-) | length=614	|LinJ32_V3.0410	LeishPEP_2010_legendes_corrigees.fasta	66 808,9	1	4	4	5	0.000418	0.0879	VGSTTENITQDVR	R	W	0.997	43.2	33.8	0	1.89	0	2	0	0	2	1 419,7075			120156	355	367	Empty	true
Uncategorized Sample	HA-Alba3 Exp3	Ingel15066.RAW (F028278)	| RNA binding protein, putative | location=Lin.chr32_V3:263833-264540(+) | length=235	|LinJ32_V3.0790	LeishPEP_2010_legendes_corrigees.fasta	25 208,8	1	3	3	3	0.000251	0.23	AIDLFNEKEVLGQTVLVVPAK	K	A	0.997	73	32.7	0	11.5	0	1	0	0	2	2 283,2961			61 807,1	104	124	Empty	true
Uncategorized Sample	HA-Alba3 Exp3	Ingel15066.RAW (F028278)	| RNA binding protein, putative | location=Lin.chr32_V3:263833-264540(+) | length=235	|LinJ32_V3.0790	LeishPEP_2010_legendes_corrigees.fasta	25 208,8	1	3	3	3	0.000251	0.23	NWGTGSVADATNVFSAAGK	K	V	0.988	30.4	33.2	0	1.96	0	1	0	0	2	1 852,8824			18 817,1	61	79	Empty	true
Uncategorized Sample	HA-Alba3 Exp3	Ingel15066.RAW (F028278)	| RNA binding protein, putative | location=Lin.chr32_V3:263833-264540(+) | length=235	|LinJ32_V3.0790	LeishPEP_2010_legendes_corrigees.fasta	25 208,8	1	3	3	3	0.000251	0.23	YALVFFENSAAVKK	R	A	0.997	48.9	33.8	0	6.4	0	1	0	0	2	1 586,8576			115412	90	103	Empty	true
Uncategorized Sample	HA-Alba3 Exp3	Ingel15066.RAW (F028278)	| hypothetical protein, conserved | location=Lin.chr27_V3:473879-475468(+) | length=529	|LinJ27_V3.1220	LeishPEP_2010_legendes_corrigees.fasta	59 993,8	1	2	2	2	0.000167	0.0586	FQYAVNELDANTHAAR	R	L	0.997	39.9	33.3	0	1.85	0	0	1	0	2	1 819,8721			112625	263	278	Empty	true
Uncategorized Sample	HA-Alba3 Exp3	Ingel15066.RAW (F028278)	| hypothetical protein, conserved | location=Lin.chr27_V3:473879-475468(+) | length=529	|LinJ27_V3.1220	LeishPEP_2010_legendes_corrigees.fasta	59 993,8	1	2	2	2	0.000167	0.0586	NIVSSFHFVRPQEVR	R	H	0.993	27.4	33.3	0	1.74	0	0	1	0	2	1 814,9659			130998	301	315	Empty	true
Uncategorized Sample	HA-Alba3 Exp3	Ingel15066.RAW (F028278)	| hypothetical protein, conserved | location=Lin.chr13:87920-88285(+) | length=121	|LinJ13_V3.0270	LeishPEP_2010_legendes_corrigees.fasta	13 405,6	1	7	9	34	0.00284	0.388	AQFDDVRSTTTDKIEVVVVK	R	S	0.997	43.8	32.9	0	2.96	0	0	3	0	2	2 250,1978			721900	72	91	Empty	true
Uncategorized Sample	HA-Alba3 Exp3	Ingel15066.RAW (F028278)	| hypothetical protein, conserved | location=Lin.chr13:87920-88285(+) | length=121	|LinJ13_V3.0270	LeishPEP_2010_legendes_corrigees.fasta	13 405,6	1	7	9	34	0.00284	0.388	FGYVDYTK	K	H	0.995	35.3	34.4	0	1.7	0	2	0	0	2	992.472			48 398,6	20	27	Empty	true
Uncategorized Sample	HA-Alba3 Exp3	Ingel15066.RAW (F028278)	| hypothetical protein, conserved | location=Lin.chr13:87920-88285(+) | length=121	|LinJ13_V3.0270	LeishPEP_2010_legendes_corrigees.fasta	13 405,6	1	7	9	34	0.00284	0.388	SPDFDAIYDQQQK	K	D	0.997	72.8	33.5	0	8.21	0	2	0	0	2	1 554,7073			204673	92	104	Empty	true
Uncategorized Sample	HA-Alba3 Exp3	Ingel15066.RAW (F028278)	| hypothetical protein, conserved | location=Lin.chr13:87920-88285(+) | length=121	|LinJ13_V3.0270	LeishPEP_2010_legendes_corrigees.fasta	13 405,6	1	7	9	34	0.00284	0.388	SPDFDAIYDQQQKDR	K	E	0.997	70.3	33.3	0	7.64	0	1	2	0	2	1 825,8354			186714	92	106	Empty	true
Uncategorized Sample	HA-Alba3 Exp3	Ingel15066.RAW (F028278)	| hypothetical protein, conserved | location=Lin.chr13:87920-88285(+) | length=121	|LinJ13_V3.0270	LeishPEP_2010_legendes_corrigees.fasta	13 405,6	1	7	9	34	0.00284	0.388	SPDFDAIYDQQQKDREIAK	K	A	0.997	29	32.8	0	3.25	0	0	1	0	2	2 267,0942			1288000	92	110	Empty	true
Uncategorized Sample	HA-Alba3 Exp3	Ingel15066.RAW (F028278)	| hypothetical protein, conserved | location=Lin.chr13:87920-88285(+) | length=121	|LinJ13_V3.0270	LeishPEP_2010_legendes_corrigees.fasta	13 405,6	1	7	9	34	0.00284	0.388	STTTDKIEVVVVK	R	S	0.997	56.3	33.8	0	8.27	0	21	1	0	2	1 418,8102			1698210	79	91	Empty	true
Uncategorized Sample	HA-Alba3 Exp3	Ingel15066.RAW (F028278)	| hypothetical protein, conserved | location=Lin.chr13:87920-88285(+) | length=121	|LinJ13_V3.0270	LeishPEP_2010_legendes_corrigees.fasta	13 405,6	1	7	9	34	0.00284	0.388	STTTDKIEVVVVKSPDFDAIYDQQQK	R	D	0.997	39.6	31.7	0	3.49	0	0	1	0	2	2 954,4997			13 945,4	79	104	Empty	true
Uncategorized Sample	HA-Alba3 Exp3	Ingel15066.RAW (F028278)	| ribosomal protein L1a, putative | location=Lin.chr29:422022-423143(+) | length=373	|LinJ29_V3.1160,|LinJ29_V3.1170,|LinJ29_V3.1180	LeishPEP_2010_legendes_corrigees.fasta	41 150,4	1	2	2	2	0.000167	0.0563	SAFEQLDKIFGTFTEASAVK	K	K	0.997	46.4	32.9	0	6.11	0	1	0	0	2	2 189,1126			33 583,7	253	272	Empty	true
Uncategorized Sample	HA-Alba3 Exp3	Ingel15066.RAW (F028278)	| ribosomal protein L1a, putative | location=Lin.chr29:422022-423143(+) | length=373	|LinJ29_V3.1160,|LinJ29_V3.1170,|LinJ29_V3.1180	LeishPEP_2010_legendes_corrigees.fasta	41 150,4	1	2	2	2	0.000167	0.0563	SAFEQLDKIFGTFTEASAVKK	K	G	0.997	58.4	32.8	0	5.96	0	0	1	0	2	2 317,2076			65 239,9	253	273	Empty	true
Uncategorized Sample	HA-Alba3 Exp3	Ingel15066.RAW (F028278)	| beta tubulin | location=Lin.chr8:484341-485672(+) | length=443	|LinJ08_V3.1280,|LinJ21_V3.2240	LeishPEP_2010_legendes_corrigees.fasta	49 753,2	1	4	4	4	0.000334	0.14	AGPYGQLFRPDNFIFGQSGAGNNWAK	R	G	0.997	65.8	32.1	0	8.28	0	0	1	0	2	2 812,3592			163968	78	103	Empty	true
Uncategorized Sample	HA-Alba3 Exp3	Ingel15066.RAW (F028278)	| beta tubulin | location=Lin.chr8:484341-485672(+) | length=443	|LinJ08_V3.1280,|LinJ21_V3.2240	LeishPEP_2010_legendes_corrigees.fasta	49 753,2	1	4	4	4	0.000334	0.14	GLSVAELTQQMFDAK	R	N	0.997	60.6	33.6	0	7.14	0	1	0	0	2	1 653,8155			129311	283	297	Empty	true
Uncategorized Sample	HA-Alba3 Exp3	Ingel15066.RAW (F028278)	| beta tubulin | location=Lin.chr8:484341-485672(+) | length=443	|LinJ08_V3.1280,|LinJ21_V3.2240	LeishPEP_2010_legendes_corrigees.fasta	49 753,2	1	4	4	4	0.000334	0.14	INVYFDESTGGR	R	Y	0.99	24.6	34.1	0	2.49	0	1	0	0	2	1 357,6383			524470	47	58	Empty	true
Uncategorized Sample	HA-Alba3 Exp3	Ingel15066.RAW (F028278)	| beta tubulin | location=Lin.chr8:484341-485672(+) | length=443	|LinJ08_V3.1280,|LinJ21_V3.2240	LeishPEP_2010_legendes_corrigees.fasta	49 753,2	1	4	4	4	0.000334	0.14	YLTASALFR	R	G	0.997	67.6	34.1	0	2.96	0	1	0	0	2	1 041,5727			101955	310	318	Empty	true
Uncategorized Sample	HA-Alba3 Exp3	Ingel15066.RAW (F028278)	| alpha tubulin | location=Lin.chr13:112108-113463(+) | length=451	|LinJ13_V3.0330,|LinJ13_V3.1460	LeishPEP_2010_legendes_corrigees.fasta	49 759,0	1	4	4	4	0.000334	0.149	GHYTIGKEIVDLALDR	R	I	0.997	63.5	33.4	0	3.06	0	0	1	0	2	1 799,9653			19 779,4	106	121	Empty	true
Uncategorized Sample	HA-Alba3 Exp3	Ingel15066.RAW (F028278)	| alpha tubulin | location=Lin.chr13:112108-113463(+) | length=451	|LinJ13_V3.0330,|LinJ13_V3.1460	LeishPEP_2010_legendes_corrigees.fasta	49 759,0	1	4	4	4	0.000334	0.149	IHFVLTSYAPVVSAEK	R	A	0.997	22.6	33.4	0	3.36	0	1	0	0	2	1 760,9581			7 389,20	265	280	Empty	true
Uncategorized Sample	HA-Alba3 Exp3	Ingel15066.RAW (F028278)	| alpha tubulin | location=Lin.chr13:112108-113463(+) | length=451	|LinJ13_V3.0330,|LinJ13_V3.1460	LeishPEP_2010_legendes_corrigees.fasta	49 759,0	1	4	4	4	0.000334	0.149	LIGQVVSSLTASLR	R	F	0.997	72.6	34.1	0	6.96	0	1	0	0	2	1 443,8530			90 207,4	230	243	Empty	true
Uncategorized Sample	HA-Alba3 Exp3	Ingel15066.RAW (F028278)	| alpha tubulin | location=Lin.chr13:112108-113463(+) | length=451	|LinJ13_V3.0330,|LinJ13_V3.1460	LeishPEP_2010_legendes_corrigees.fasta	49 759,0	1	4	4	4	0.000334	0.149	QLFNPEQLVSGKEDAANNYAR	R	G	0.997	32.6	32.9	0	2.66	0	0	1	0	2	2 364,1579			299714	85	105	Empty	true
Uncategorized Sample	HA-Alba3 Exp3	Ingel15066.RAW (F028278)	| hypothetical protein, conserved | location=Lin.chr34:1034621-1035217(+) | length=198	|LinJ34_V3.2410	LeishPEP_2010_legendes_corrigees.fasta	21 992,2	1	15	20	58	0.00485	0.646	DRPEGAENEVR	R	V	0.996	36	34.2	0	1.64	0	2	0	0	2	1 271,5975			19 758,9	21	31	Empty	true
Uncategorized Sample	HA-Alba3 Exp3	Ingel15066.RAW (F028278)	| hypothetical protein, conserved | location=Lin.chr34:1034621-1035217(+) | length=198	|LinJ34_V3.2410	LeishPEP_2010_legendes_corrigees.fasta	21 992,2	1	15	20	58	0.00485	0.646	ISGLHQVTELGSELVR	R	D	0.997	79.7	33.6	0	8.05	0	2	1	0	2	1 737,9495			1342860	84	99	Empty	true
Uncategorized Sample	HA-Alba3 Exp3	Ingel15066.RAW (F028278)	| hypothetical protein, conserved | location=Lin.chr34:1034621-1035217(+) | length=198	|LinJ34_V3.2410	LeishPEP_2010_legendes_corrigees.fasta	21 992,2	1	15	20	58	0.00485	0.646	ISGLHQVTELGSELVRDEYEPIDR	R	T	0.997	43.2	32.1	0	6.15	0	1	1	0	2	2 755,3900			1593380	84	107	Empty	true
Uncategorized Sample	HA-Alba3 Exp3	Ingel15066.RAW (F028278)	| hypothetical protein, conserved | location=Lin.chr34:1034621-1035217(+) | length=198	|LinJ34_V3.2410	LeishPEP_2010_legendes_corrigees.fasta	21 992,2	1	15	20	58	0.00485	0.646	ISGMGGAIYNAVNIAEIVK	K	R	0.997	93.9	33	0	11.6	0	2	0	0	2	1 936,0210			3058900	63	81	Empty	true
Uncategorized Sample	HA-Alba3 Exp3	Ingel15066.RAW (F028278)	| hypothetical protein, conserved | location=Lin.chr34:1034621-1035217(+) | length=198	|LinJ34_V3.2410	LeishPEP_2010_legendes_corrigees.fasta	21 992,2	1	15	20	58	0.00485	0.646	ISGMGGAIYNAVNIAEIVKR	K	R	0.997	94.3	33	0	10.5	0	1	1	0	2	2 092,1221			3036670	63	82	Empty	true
Uncategorized Sample	HA-Alba3 Exp3	Ingel15066.RAW (F028278)	| hypothetical protein, conserved | location=Lin.chr34:1034621-1035217(+) | length=198	|LinJ34_V3.2410	LeishPEP_2010_legendes_corrigees.fasta	21 992,2	1	15	20	58	0.00485	0.646	KVSTILITLSR	R	N	0.997	78.5	34.1	0	5.74	0	6	0	0	2	1 230,7781			6814900	119	129	Empty	true
Uncategorized Sample	HA-Alba3 Exp3	Ingel15066.RAW (F028278)	| hypothetical protein, conserved | location=Lin.chr34:1034621-1035217(+) | length=198	|LinJ34_V3.2410	LeishPEP_2010_legendes_corrigees.fasta	21 992,2	1	15	20	58	0.00485	0.646	NPENVVVER	R	K	0.989	31	33.7	0	1.82	0	1	0	0	2	1 055,5479			6 925,60	110	118	Empty	true
Uncategorized Sample	HA-Alba3 Exp3	Ingel15066.RAW (F028278)	| hypothetical protein, conserved | location=Lin.chr34:1034621-1035217(+) | length=198	|LinJ34_V3.2410	LeishPEP_2010_legendes_corrigees.fasta	21 992,2	1	15	20	58	0.00485	0.646	RISGLHQVTELGSELVR	R	D	0.997	43.2	33.4	0	2.46	0	0	1	0	2	1 894,0506			178554	83	99	Empty	true
Uncategorized Sample	HA-Alba3 Exp3	Ingel15066.RAW (F028278)	| hypothetical protein, conserved | location=Lin.chr34:1034621-1035217(+) | length=198	|LinJ34_V3.2410	LeishPEP_2010_legendes_corrigees.fasta	21 992,2	1	15	20	58	0.00485	0.646	RISGLHQVTELGSELVRDEYEPIDR	R	T	0.997	48.5	31.8	0	9.25	0	0	1	0	2	2 911,4911			276329	83	107	Empty	true
Uncategorized Sample	HA-Alba3 Exp3	Ingel15066.RAW (F028278)	| hypothetical protein, conserved | location=Lin.chr34:1034621-1035217(+) | length=198	|LinJ34_V3.2410	LeishPEP_2010_legendes_corrigees.fasta	21 992,2	1	15	20	58	0.00485	0.646	SNPGYQEPIPDSEVTEQER	K	R	0.997	65.9	32.8	0	7.89	0	2	1	0	2	2 174,9838			195034	135	153	Empty	true
Uncategorized Sample	HA-Alba3 Exp3	Ingel15066.RAW (F028278)	| hypothetical protein, conserved | location=Lin.chr34:1034621-1035217(+) | length=198	|LinJ34_V3.2410	LeishPEP_2010_legendes_corrigees.fasta	21 992,2	1	15	20	58	0.00485	0.646	TRNPENVVVER	R	K	0.997	48.2	33.9	0	6.85	0	30	0	0	2	1 312,6967			839293	108	118	Empty	true
Uncategorized Sample	HA-Alba3 Exp3	Ingel15066.RAW (F028278)	| hypothetical protein, conserved | location=Lin.chr34:1034621-1035217(+) | length=198	|LinJ34_V3.2410	LeishPEP_2010_legendes_corrigees.fasta	21 992,2	1	15	20	58	0.00485	0.646	VSTILITLSR	K	N	0.997	80.3	34.4	0	3.96	0	1	0	0	2	1 102,6831			259131	120	129	Empty	true
Uncategorized Sample	HA-Alba3 Exp3	Ingel15066.RAW (F028278)	| hypothetical protein, conserved | location=Lin.chr34:1034621-1035217(+) | length=198	|LinJ34_V3.2410	LeishPEP_2010_legendes_corrigees.fasta	21 992,2	1	15	20	58	0.00485	0.646	VTATHGQHSYISYVIAVLNGEDGK	R	T	0.997	82.7	32.4	0	10.6	0	2	0	0	2	2 559,2839			488141	32	55	Empty	true
Uncategorized Sample	HA-Alba3 Exp3	Ingel15066.RAW (F028278)	| hypothetical protein, conserved | location=Lin.chr34:1034621-1035217(+) | length=198	|LinJ34_V3.2410	LeishPEP_2010_legendes_corrigees.fasta	21 992,2	1	15	20	58	0.00485	0.646	VTATHGQHSYISYVIAVLNGEDGKTR	R	N	0.997	68.9	32.1	0	3.26	0	0	1	0	2	2 816,4327			914577	32	57	Empty	true
Uncategorized Sample	HA-Alba3 Exp3	Ingel15066.RAW (F028278)	| hypothetical protein, conserved | location=Lin.chr34:1034621-1035217(+) | length=198	|LinJ34_V3.2410	LeishPEP_2010_legendes_corrigees.fasta	21 992,2	1	15	20	58	0.00485	0.646	VTATHGQHSYISYVIAVLNGEDGKTRNDTVK	R	I	0.997	37.6	31	0	4.85	0	0	1	0	2	3 373,7137			279820	32	62	Empty	true
Uncategorized Sample	HA-Alba3 Exp3	Ingel15066.RAW (F028278)	| 60S ribosomal protein L6, putative | location=Lin.chr15:425007-425594(-) | length=195	|LinJ15_V3.1060,|LinJ33_V3.0770	LeishPEP_2010_legendes_corrigees.fasta	21 164,6	0.981	1	1	1	8.36e-05	0.0718	SCAPGVIAIILAGR	K	F	0.997	63.4	33.8	0	8.96	0	1	0	0	2	1 397,7935			21 214,5	32	45	Empty	true
Uncategorized Sample	HA-Alba3 Exp3	Ingel15066.RAW (F028278)	| 40S ribosomal protein S6, putative | location=Lin.chr21:735173-735922(+) | length=249	|LinJ21_V3.2150,|LinJ35_V3.2000	LeishPEP_2010_legendes_corrigees.fasta	28 276,7	0.981	1	1	1	8.36e-05	0.0803	LGNEVDGAIFGSEFKGYIFR	R	L	0.997	60.2	32.9	0	1.12	0	0	1	0	2	2 219,1133			141284	33	52	Empty	true
Uncategorized Sample	HA-Alba3 Exp3	Ingel15066.RAW (F028278)	| 40S ribosomal protein S9, putative | location=Lin.chr7:312610-313182(+) | length=190	|LinJ07_V3.0760,|LinJ36_V3.1310	LeishPEP_2010_legendes_corrigees.fasta	22 138,4	1	2	2	2	0.000167	0.116	LLLTLPENHPR	R	R	0.993	33.9	34.2	0	1.72	0	1	0	0	2	1 302,7530			91 671,4	57	67	Empty	true
Uncategorized Sample	HA-Alba3 Exp3	Ingel15066.RAW (F028278)	| 40S ribosomal protein S9, putative | location=Lin.chr7:312610-313182(+) | length=190	|LinJ07_V3.0760,|LinJ36_V3.1310	LeishPEP_2010_legendes_corrigees.fasta	22 138,4	1	2	2	2	0.000167	0.116	QIVTIPSFIVR	K	V	0.972	43.5	34.2	0	0	0	1	0	0	2	1 272,7675			58 472,3	138	148	Empty	true
Uncategorized Sample	HA-Alba3 Exp3	Ingel15066.RAW (F028278)	| ATP-dependent phosphofructokinase;db_xref=PMID:12180974;evidence=inferred from sequence orthology | location=Lin.chr29:1094701-1096161(+) | length=486	|LinJ29_V3.2620	LeishPEP_2010_legendes_corrigees.fasta	54 048,5	0.981	1	1	1	8.36e-05	0.0329	TFGFQTAVEQAVNAVR	R	A	0.997	74.6	33.6	0	5.8	0	1	0	0	2	1 737,8918			18 012,4	236	251	Empty	true
Uncategorized Sample	HA-Alba3 Exp3	Ingel15066.RAW (F028278)	| 60S ribosomal protein L5, putative | location=Lin.chr35:755186-756103(+) | length=305	|LinJ35_V3.1870,|LinJ35_V3.1880	LeishPEP_2010_legendes_corrigees.fasta	34 028,4	0.981	1	1	1	8.36e-05	0.0459	ITNKDIIAQIVQAK	R	I	0.997	48.5	33.8	0	6.46	0	1	0	0	2	1 554,9216			212284	55	68	Empty	true
Uncategorized Sample	HA-Alba3 Exp3	Ingel15066.RAW (F028278)	| mitochondrial RNA binding protein 1,gBP21, MRP1 | location=Lin.chr27_V3:400712-401416(-) | length=234	|LinJ27_V3.0980	LeishPEP_2010_legendes_corrigees.fasta	26 646,0	0.999	1	1	1	8.36e-05	0.0556	QLLVSQFPQLGPR	K	K	0.997	91.2	33.6	0	7.85	0	1	0	0	2	1 482,8429			256774	74	86	Empty	true

## Sheet: Spectrum report Alba Pro
My Experiment, Spectrum report created on 07/14/2015
Experiment: My Experiment
	Peak List Generator: unknown
		Version: unknown
		Charge States Calculated: unknown
		Deisotoped: unknown
		Textual Annotation: unknown
	Database Set: 1 Database
		Database Name: the LeishPEP_2010_legendes_corrigees database
			Version: unknown
			Taxonomy: All Entries
			Number of Proteins: 8216
		Does database contain common contaminants?: unknown
	Search Engine Set: 2 Search Engines
		Search Engine: Mascot
			Version: Mascot
			Samples: All Samples
			Fragment Tolerance: 0,50 Da (Monoisotopic)
			Parent Tolerance: 2,0 Da (Monoisotopic)
			Fixed Modifications: +57 on C (Carbamidomethyl)
			Variable Modifications: +16 on M (Oxidation)
			Database: the LeishPEP_2010_legendes_corrigees database (unknown version, 8216 entries)
			Digestion Enzyme: Trypsin
			Max Missed Cleavages: 2
			Probability Model:
				Ingel14726.RAW (F025777): Peptide Prophet [+1,+2,+3 and above]
				Ingel14727.RAW (F025769): Peptide Prophet [+1,+2,+3 and above]
				Ingel14992.RAW (F027655): Peptide Prophet [+1,+2,+3 and above]
				Ingel14993.RAW (F027659): Peptide Prophet [+1,+2,+3 and above]
				Ingel15065.RAW (F028282): Peptide Prophet [+1,+2,+3 and above]
				Ingel15066.RAW (F028278): Peptide Prophet [+1,+2,+3 and above]
		Search Engine: X! Tandem
			Version: 2007.01.01.1
			Samples: Ingel15065.RAW (F028282), Ingel15066.RAW (F028278)
			Fragment Tolerance: 0,50 Da (Monoisotopic)
			Parent Tolerance: 2,0 Da (Monoisotopic)
			Fixed Modifications: +57 on C (Carbamidomethyl)
			Variable Modifications: +16 on M (Oxidation)
			Database: the LeishPEP_2010_legendes_corrigees database (unknown version, 8216 entries)
			Digestion Enzyme: Trypsin
			Max Missed Cleavages: 2
			Probability Model:
				Ingel15065.RAW (F028282): Peptide Prophet [+1,+2,+3 and above]
				Ingel15066.RAW (F028278): Peptide Prophet [+1,+2,+3 and above]
	Scaffold: Version: Scaffold_4.0.5
		Modification Metadata Set: Unknown modifications
			Source: Unknown
			Comment:
		Protein Grouping Strategy: Experiment-wide grouping with binary peptide-protein weights
		Peptide Thresholds: 95,0 % minimum
		Protein Thresholds: 99,0 % minimum and 2 peptides minimum
		Peptide FDR: 0,6 % (Prophet)
		Protein FDR: 0,0 % (Prophet)
		GO Annotation Source(s):
Biological sample category	Biological sample name	MS/MS sample name	Protein name	Protein accession numbers	Database sources	Protein molecular weight (Da)	Protein identification probability	Exclusive unique peptide count	Exclusive unique spectrum count	Total spectrum count	Percentage of total spectra	Percentage sequence coverage	Manual validation	Assigned	Spectrum name	Peptide sequence	Previous amino acid	Next amino acid	Peptide identification probability	Mascot Ion score	Mascot Identity score	Mascot Delta Ion Score	X! Tandem -log(e) score	Number of enzymatic termini	Fixed modifications identified by spectrum	Variable modifications identified by spectrum	Observed m/z	Actual peptide mass (AMU)	Calculated +1H Peptide Mass (AMU)	Spectrum charge	Actual minus calculated peptide mass (AMU)	Actual minus calculated peptide mass (PPM)	Total Ion Current	Peptide start index	Peptide stop index	Exclusive	Other Proteins
Uncategorized Sample	Alba1-HA Exp1	Ingel14726.RAW (F025777)	| 40S ribosomal protein S3A, putative | location=Lin.chr35:113793-114587(+) | length=264	|LinJ35_V3.0400,|LinJ35_V3.0410	LeishPEP_2010_legendes_corrigees.fasta	30 038,0	0.99	1	1	1	7.46e-05	0.0341	possibly correct	true	Ingel14726.5685.5685.2.dta	FTVQEVQGR	R	N	0.997	52.5	33.6	0	0	2			533.155	1 064,295848	1 063,553146	2	1.75	-239.8	15 263,9	89	97	true
Uncategorized Sample	Alba1-HA Exp1	Ingel14726.RAW (F025777)	| heat shock protein 83-1 | location=Lin.chr33:117665-119767(-) | length=700	|LinJ33_V3.0360,|LinJ33_V3.0370	LeishPEP_2010_legendes_corrigees.fasta	80 552,7	1	3	3	3	0.000224	0.0643	possibly correct	true	Ingel14726.6843.6843.2.dta	ADLVNNLGTIAR	K	S	0.992	45.1	34	0	0	2			628.946	1 255,877848	1 256,695846	2	0.1893	150.6	14 206,3	86	97	true
Uncategorized Sample	Alba1-HA Exp1	Ingel14726.RAW (F025777)	| heat shock protein 83-1 | location=Lin.chr33:117665-119767(-) | length=700	|LinJ33_V3.0360,|LinJ33_V3.0370	LeishPEP_2010_legendes_corrigees.fasta	80 552,7	1	3	3	3	0.000224	0.0643	possibly correct	true	Ingel14726.6579.6579.3.dta	FYSTESGEEmTTLKDYVTR	R	M	0.992	38.3	33	0	0	2		m10: Oxidation (+15,99)	758.932	2 273,774772	2 273,027961	3	1.754	-110.5	29 671,5	437	455	true
Uncategorized Sample	Alba1-HA Exp1	Ingel14726.RAW (F025777)	| heat shock protein 83-1 | location=Lin.chr33:117665-119767(-) | length=700	|LinJ33_V3.0360,|LinJ33_V3.0370	LeishPEP_2010_legendes_corrigees.fasta	80 552,7	1	3	3	3	0.000224	0.0643	possibly correct	true	Ingel14726.7121.7121.2.dta	GVVDSEDLPLNISR	K	E	0.992	45.3	34.1	0	0	2			757.646	1 513,277848	1 513,785846	2	0.4993	329.7	27 065,5	359	372	true
Uncategorized Sample	Alba1-HA Exp1	Ingel14726.RAW (F025777)	| chaperonin Hsp60, mitochondrial precursor | location=Lin.chr36:793828-795516(+) | length=562	|LinJ36_V3.2140	LeishPEP_2010_legendes_corrigees.fasta	59 358,4	1	2	2	2	0.000149	0.0569	possibly correct	true	Ingel14726.6955.6955.2.dta	AAVQEGIVAGGGTALLR	R	A	0.997	85.4	33.7	0	0	2			792.36	1 582,705848	1 582,891346	2	0.8218	-114.3	45 289,9	415	431	true
Uncategorized Sample	Alba1-HA Exp1	Ingel14726.RAW (F025777)	| chaperonin Hsp60, mitochondrial precursor | location=Lin.chr36:793828-795516(+) | length=562	|LinJ36_V3.2140	LeishPEP_2010_legendes_corrigees.fasta	59 358,4	1	2	2	2	0.000149	0.0569	possibly correct	true	Ingel14726.5519.5519.3.dta	IAANAGKEGAVIVEK	K	V	0.997	44.8	33.8	0	0	2			491.157	1 470,449772	1 469,832346	3	1.625	-258.8	13 583,2	467	481	true
Uncategorized Sample	Alba1-HA Exp1	Ingel14726.RAW (F025777)	| ATPase alpha subunit | location=Lin.chr5:160705-162429(+) | length=574	|LinJ05_V3.0500,|LinJ05_V3.0510	LeishPEP_2010_legendes_corrigees.fasta	62 550,1	0.982	1	1	1	7.46e-05	0.0192	possibly correct	true	Ingel14726.1754.1754.2.dta	VGSSAQNVAmK	R	A	0.995	47.2	34.2	0	0	2		m10: Oxidation (+15,99)	553.654	1 105,292848	1 107,546261	2	-1.246	-220	1 082,60	401	411	true
Uncategorized Sample	Alba1-HA Exp1	Ingel14726.RAW (F025777)	| 40S ribosomal protein S24e | location=Lin.chr36:1167588-1168001(-) | length=137	|LinJ36_V3.3010,|LinJ36_V3.3020	LeishPEP_2010_legendes_corrigees.fasta	15 770,4	0.99	1	1	1	7.46e-05	0.109	possibly correct	true	Ingel14726.8618.8618.2.dta	TTGFGLIYDDLASLK	K	R	0.997	57	33.6	0	0	2			808.373	1 614,730848	1 613,842446	2	1.896	-67.94	9 350,70	76	90	true
Uncategorized Sample	Alba1-HA Exp1	Ingel14726.RAW (F025777)	| RNA-binding protein, putative, UPB1 | location=Lin.chr25:157608-158309(-) | length=233	|LinJ25_V3.0500,|LinJ25_V3.0510	LeishPEP_2010_legendes_corrigees.fasta	26 669,6	1	2	2	4	0.000299	0.0773	possibly correct	true	Ingel14726.6114.6114.2.dta	FGPIEGVK	R	I	0.98	40.9	34.8	0	0	2			424.31	846.605	846.472	2	1.14	161.7	8 417,60	118	125	true
Uncategorized Sample	Alba1-HA Exp1	Ingel14726.RAW (F025777)	| RNA-binding protein, putative, UPB1 | location=Lin.chr25:157608-158309(-) | length=233	|LinJ25_V3.0500,|LinJ25_V3.0510	LeishPEP_2010_legendes_corrigees.fasta	26 669,6	1	2	2	4	0.000299	0.0773	possibly correct	true	Ingel14726.2519.2519.2.dta	VALAASGNQR	K	Q	0.947	35.6	34.5	0	0	2			493.708	985.402	986.538	2	-0.1288	-130.6	2 244,70	168	177	true
Uncategorized Sample	Alba1-HA Exp1	Ingel14726.RAW (F025777)	| RNA-binding protein, putative, UPB1 | location=Lin.chr25:157608-158309(-) | length=233	|LinJ25_V3.0500,|LinJ25_V3.0510	LeishPEP_2010_legendes_corrigees.fasta	26 669,6	1	2	2	4	0.000299	0.0773	possibly correct	true	Ingel14726.2651.2651.2.dta	VALAASGNQR	K	Q	0.992	46.1	35	0	0	2			493.987	985.959	986.538	2	0.4282	433.8	3 547,80	168	177	true
Uncategorized Sample	Alba1-HA Exp1	Ingel14726.RAW (F025777)	| RNA-binding protein, putative, UPB1 | location=Lin.chr25:157608-158309(-) | length=233	|LinJ25_V3.0500,|LinJ25_V3.0510	LeishPEP_2010_legendes_corrigees.fasta	26 669,6	1	2	2	4	0.000299	0.0773	possibly correct	true	Ingel14726.2584.2584.2.dta	VALAASGNQR	K	Q	0.997	79.9	35	0	0	2			493.916	985.818	986.538	2	0.2872	291	6 465,60	168	177	true
Uncategorized Sample	Alba1-HA Exp1	Ingel14726.RAW (F025777)	| 40S ribosomal protein S14 | location=Lin.chr28_V3:359351-359785(+) | length=144	|LinJ28_V3.1050,|LinJ30_V3.3650	LeishPEP_2010_legendes_corrigees.fasta	15 578,8	1	2	2	3	0.000224	0.0903	possibly correct	true	Ingel14726.4611.4611.2.dta	SPGPGAQAALR	K	A	0.997	68.2	33.4	0	0	2			512.976	1 023,936648	1 024,553546	2	0.3904	380.9	1 461,90	100	110	true
Uncategorized Sample	Alba1-HA Exp1	Ingel14726.RAW (F025777)	| 40S ribosomal protein S14 | location=Lin.chr28_V3:359351-359785(+) | length=144	|LinJ28_V3.1050,|LinJ30_V3.3650	LeishPEP_2010_legendes_corrigees.fasta	15 578,8	1	2	2	3	0.000224	0.0903	possibly correct	true	Ingel14726.3974.3974.3.dta	TKSPGPGAQAALR	R	A	0.997	46.2	33.7	0	0	2			418.739	1 253,194872	1 253,696246	3	0.5059	-396.1	7 109,00	98	110	true
Uncategorized Sample	Alba1-HA Exp1	Ingel14726.RAW (F025777)	| 40S ribosomal protein S14 | location=Lin.chr28_V3:359351-359785(+) | length=144	|LinJ28_V3.1050,|LinJ30_V3.3650	LeishPEP_2010_legendes_corrigees.fasta	15 578,8	1	2	2	3	0.000224	0.0903	possibly correct	true	Ingel14726.3912.3912.3.dta	TKSPGPGAQAALR	R	A	0.997	55.7	33.7	0	0	2			418.754	1 253,240772	1 253,696246	3	0.5518	-359.5	6 066,30	98	110	true
Uncategorized Sample	Alba1-HA Exp1	Ingel14726.RAW (F025777)	| inosine-5'-monophosphate dehydrogenase | location=Lin.chr19:659903-661447(+) | length=514	|LinJ19_V3.1590	LeishPEP_2010_legendes_corrigees.fasta	55 552,0	1	1	1	1	7.46e-05	0.0389	possibly correct	true	Ingel14726.6726.6726.3.dta	STYPHLEVVAGNVVTQDQAK	K	N	0.982	34.3	32.8	0	0	2			719.725	2 156,153772	2 156,098346	3	1.063	27.8	17 254,8	288	307	true
Uncategorized Sample	Alba1-HA Exp1	Ingel14726.RAW (F025777)	| chaperonin Hsp60, mitochondrial precursor | location=Lin.chr36:789694-791394(+) | length=566	|LinJ36_V3.2130	LeishPEP_2010_legendes_corrigees.fasta	60 554,2	0.363	0	0	0	0	0.0565	possibly correct	false	Ingel14726.6955.6955.2.dta	AAVQEGIVAGGGTALLR	R	A	0.997	85.4	33.7	0	0	2			792.36	1 582,705848	1 582,891346	2	0.8218	-114.3	45 289,9	415	431	false	|LinJ36_V3.2140
Uncategorized Sample	Alba1-HA Exp1	Ingel14726.RAW (F025777)	| chaperonin Hsp60, mitochondrial precursor | location=Lin.chr36:789694-791394(+) | length=566	|LinJ36_V3.2130	LeishPEP_2010_legendes_corrigees.fasta	60 554,2	0.363	0	0	0	0	0.0565	possibly correct	false	Ingel14726.5519.5519.3.dta	IAANAGKEGAVIVEK	K	V	0.997	44.8	33.8	0	0	2			491.157	1 470,449772	1 469,832346	3	1.625	-258.8	13 583,2	467	481	false	|LinJ36_V3.2140
Uncategorized Sample	Alba1-HA Exp1	Ingel14726.RAW (F025777)	| fructose-1,6-bisphosphate aldolase;db_xref=PMID:10551371;evidence=Inferred from Sequence Orthology | location=Lin.chr36:464822-465937(+) | length=371	|LinJ36_V3.1320	LeishPEP_2010_legendes_corrigees.fasta	40 719,9	1	1	1	1	7.46e-05	0.0701	possibly correct	true	Ingel14726.8809.8809.3.dta	ALmLEAEGFEQYISGVILHEETVGQK	R	A	0.997	51.7	31.9	0	0	2		m3: Oxidation (+15,99)	970.412	2 908,212672	2 907,444761	3	1.775	-79.15	7 877,70	70	95	true
Uncategorized Sample	Alba1-HA Exp1	Ingel14726.RAW (F025777)	| endoribonuclease L-PSP (pb5), putative | location=Lin.chr23_V3:65306-65797(+) | length=163	|LinJ23_V3.0220	LeishPEP_2010_legendes_corrigees.fasta	16 975,3	1	2	2	2	0.000149	0.135	possibly correct	true	Ingel14726.2797.2798.3.dta	AAAGGDLDKVKR	K	V	0.994	41	34.6	0	0	2			401.218	1 200,631872	1 200,669746	3	0.9694	-27.73	21 637,3	81	92	true
Uncategorized Sample	Alba1-HA Exp1	Ingel14726.RAW (F025777)	| endoribonuclease L-PSP (pb5), putative | location=Lin.chr23_V3:65306-65797(+) | length=163	|LinJ23_V3.0220	LeishPEP_2010_legendes_corrigees.fasta	16 975,3	1	2	2	2	0.000149	0.135	possibly correct	true	Ingel14726.5413.5414.2.dta	PGVVEANLQK	M	L	0.986	42	34.1	0	0	1			528.741	1 055,466848	1 054,589246	2	1.885	-114.1	12 904,3	2	11	true
Uncategorized Sample	Alba1-HA Exp1	Ingel14726.RAW (F025777)	| elongation factor 1-alpha | location=Lin.chr17:23993-25342(-) | length=449	|LinJ17_V3.0090,|LinJ17_V3.0100,|LinJ17_V3.0110,|LinJ17_V3.0170,|LinJ17_V3.0190,|LinJ17_V3.0200	LeishPEP_2010_legendes_corrigees.fasta	49 129,0	1	11	11	14	0.00104	0.287	possibly correct	true	Ingel14726.5387.5387.2.dta	EAAEIGKASFK	K	Y	0.985	41.3	33.7	0	0	2			576.234	1 150,452648	1 150,610346	2	0.8496	-133	7 546,50	45	55	true
Uncategorized Sample	Alba1-HA Exp1	Ingel14726.RAW (F025777)	| elongation factor 1-alpha | location=Lin.chr17:23993-25342(-) | length=449	|LinJ17_V3.0090,|LinJ17_V3.0100,|LinJ17_V3.0110,|LinJ17_V3.0170,|LinJ17_V3.0190,|LinJ17_V3.0200	LeishPEP_2010_legendes_corrigees.fasta	49 129,0	1	11	11	14	0.00104	0.287	possibly correct	true	Ingel14726.4493.4493.2.dta	FAEIESK	R	I	0.96	35.9	33.3	0	0	2			412.607	823.2	823.42	2	0.7873	-261.4	92 243,7	360	366	true
Uncategorized Sample	Alba1-HA Exp1	Ingel14726.RAW (F025777)	| elongation factor 1-alpha | location=Lin.chr17:23993-25342(-) | length=449	|LinJ17_V3.0090,|LinJ17_V3.0100,|LinJ17_V3.0110,|LinJ17_V3.0170,|LinJ17_V3.0190,|LinJ17_V3.0200	LeishPEP_2010_legendes_corrigees.fasta	49 129,0	1	11	11	14	0.00104	0.287	possibly correct	true	Ingel14726.4557.4557.2.dta	FAEIESK	R	I	0.98	39.4	33.3	0	0	2			412.657	823.299	823.42	2	0.8863	-141.3	10 741,7	360	366	true
Uncategorized Sample	Alba1-HA Exp1	Ingel14726.RAW (F025777)	| elongation factor 1-alpha | location=Lin.chr17:23993-25342(-) | length=449	|LinJ17_V3.0090,|LinJ17_V3.0100,|LinJ17_V3.0110,|LinJ17_V3.0170,|LinJ17_V3.0190,|LinJ17_V3.0200	LeishPEP_2010_legendes_corrigees.fasta	49 129,0	1	11	11	14	0.00104	0.287	possibly correct	true	Ingel14726.7312.7312.2.dta	FIPISGWQGDNmIER	R	S	0.996	48	33.4	0	0	2		m12: Oxidation (+15,99)	890.77	1 779,525648	1 778,853261	2	1.68	-183	3 054,70	190	204	true
Uncategorized Sample	Alba1-HA Exp1	Ingel14726.RAW (F025777)	| elongation factor 1-alpha | location=Lin.chr17:23993-25342(-) | length=449	|LinJ17_V3.0090,|LinJ17_V3.0100,|LinJ17_V3.0110,|LinJ17_V3.0170,|LinJ17_V3.0190,|LinJ17_V3.0200	LeishPEP_2010_legendes_corrigees.fasta	49 129,0	1	11	11	14	0.00104	0.287	possibly correct	true	Ingel14726.6138.6138.2.dta	IGGIGTVPVGR	K	V	0.997	73.1	33.4	0	0	2			512.999	1 023,982848	1 025,610446	2	-0.6203	373.1	73 860,5	244	254	true
Uncategorized Sample	Alba1-HA Exp1	Ingel14726.RAW (F025777)	| elongation factor 1-alpha | location=Lin.chr17:23993-25342(-) | length=449	|LinJ17_V3.0090,|LinJ17_V3.0100,|LinJ17_V3.0110,|LinJ17_V3.0170,|LinJ17_V3.0190,|LinJ17_V3.0200	LeishPEP_2010_legendes_corrigees.fasta	49 129,0	1	11	11	14	0.00104	0.287	possibly correct	true	Ingel14726.6118.6118.2.dta	IGGIGTVPVGR	K	V	0.997	75.8	33.7	0	0	2			513.909	1 025,803848	1 025,610446	2	1.201	192.8	15 254,8	244	254	true
Uncategorized Sample	Alba1-HA Exp1	Ingel14726.RAW (F025777)	| elongation factor 1-alpha | location=Lin.chr17:23993-25342(-) | length=449	|LinJ17_V3.0090,|LinJ17_V3.0100,|LinJ17_V3.0110,|LinJ17_V3.0170,|LinJ17_V3.0190,|LinJ17_V3.0200	LeishPEP_2010_legendes_corrigees.fasta	49 129,0	1	11	11	14	0.00104	0.287	possibly correct	true	Ingel14726.6346.6346.2.dta	LPLQDVYK	R	I	0.997	60	34.8	0	0	2			488.669	975.323	975.551	2	0.7788	-229.4	66 420,6	236	243	true
Uncategorized Sample	Alba1-HA Exp1	Ingel14726.RAW (F025777)	| elongation factor 1-alpha | location=Lin.chr17:23993-25342(-) | length=449	|LinJ17_V3.0090,|LinJ17_V3.0100,|LinJ17_V3.0110,|LinJ17_V3.0170,|LinJ17_V3.0190,|LinJ17_V3.0200	LeishPEP_2010_legendes_corrigees.fasta	49 129,0	1	11	11	14	0.00104	0.287	possibly correct	true	Ingel14726.6190.6190.2.dta	QTVAVGIIK	R	G	0.982	41.2	34.7	0	0	2			464.998	927.982	928.583	2	0.4062	437.2	47 902,2	419	427	true
Uncategorized Sample	Alba1-HA Exp1	Ingel14726.RAW (F025777)	| elongation factor 1-alpha | location=Lin.chr17:23993-25342(-) | length=449	|LinJ17_V3.0090,|LinJ17_V3.0100,|LinJ17_V3.0110,|LinJ17_V3.0170,|LinJ17_V3.0190,|LinJ17_V3.0200	LeishPEP_2010_legendes_corrigees.fasta	49 129,0	1	11	11	14	0.00104	0.287	possibly correct	true	Ingel14726.6223.6223.3.dta	SIEmHHEQLAEAQPGDNVGFNVK	K	N	0.997	54.5	32.5	0	0	2		m4: Oxidation (+15,99)	856.628	2 566,862772	2 566,199261	3	1.671	-130.3	17 683,2	279	301	true
Uncategorized Sample	Alba1-HA Exp1	Ingel14726.RAW (F025777)	| elongation factor 1-alpha | location=Lin.chr17:23993-25342(-) | length=449	|LinJ17_V3.0090,|LinJ17_V3.0100,|LinJ17_V3.0110,|LinJ17_V3.0170,|LinJ17_V3.0190,|LinJ17_V3.0200	LeishPEP_2010_legendes_corrigees.fasta	49 129,0	1	11	11	14	0.00104	0.287	possibly correct	true	Ingel14726.7063.7063.3.dta	SVFTIIDAPGHR	K	D	0.997	43.2	34.1	0	0	2			438.812	1 313,414772	1 312,700946	3	1.721	-216.3	41 218,3	85	96	true
Uncategorized Sample	Alba1-HA Exp1	Ingel14726.RAW (F025777)	| elongation factor 1-alpha | location=Lin.chr17:23993-25342(-) | length=449	|LinJ17_V3.0090,|LinJ17_V3.0100,|LinJ17_V3.0110,|LinJ17_V3.0170,|LinJ17_V3.0190,|LinJ17_V3.0200	LeishPEP_2010_legendes_corrigees.fasta	49 129,0	1	11	11	14	0.00104	0.287	possibly correct	true	Ingel14726.7038.7038.3.dta	VETGImKPGDVVTFAPANVTTEVK	R	S	0.99	36.6	32.5	0	0	2		m6: Oxidation (+15,99)	840.934	2 519,780772	2 519,306461	3	1.482	190	78 164,6	255	278	true
Uncategorized Sample	Alba1-HA Exp1	Ingel14726.RAW (F025777)	| elongation factor 1-alpha | location=Lin.chr17:23993-25342(-) | length=449	|LinJ17_V3.0090,|LinJ17_V3.0100,|LinJ17_V3.0110,|LinJ17_V3.0170,|LinJ17_V3.0190,|LinJ17_V3.0200	LeishPEP_2010_legendes_corrigees.fasta	49 129,0	1	11	11	14	0.00104	0.287	possibly correct	true	Ingel14726.2237.2237.2.dta	VGYNPEK	R	V	0.984	41.5	34.2	0	0	2			404.17	806.326	806.404	2	0.9286	-91.85	7 759,40	181	187	true
Uncategorized Sample	Alba1-HA Exp1	Ingel14726.RAW (F025777)	| elongation factor 1-alpha | location=Lin.chr17:23993-25342(-) | length=449	|LinJ17_V3.0090,|LinJ17_V3.0100,|LinJ17_V3.0110,|LinJ17_V3.0170,|LinJ17_V3.0190,|LinJ17_V3.0200	LeishPEP_2010_legendes_corrigees.fasta	49 129,0	1	11	11	14	0.00104	0.287	possibly correct	true	Ingel14726.4478.4478.2.dta	VGYNPEKVR	R	F	0.982	41.1	34.5	0	0	2			531.453	1 060,891848	1 061,573846	2	0.3253	306.3	9 002,40	181	189	true
Uncategorized Sample	Alba1-HA Exp1	Ingel14726.RAW (F025777)	| elongation factor 1-alpha | location=Lin.chr17:23993-25342(-) | length=449	|LinJ17_V3.0090,|LinJ17_V3.0100,|LinJ17_V3.0110,|LinJ17_V3.0170,|LinJ17_V3.0190,|LinJ17_V3.0200	LeishPEP_2010_legendes_corrigees.fasta	49 129,0	1	11	11	14	0.00104	0.287	possibly correct	true	Ingel14726.4417.4417.2.dta	VGYNPEKVR	R	F	0.991	44.8	34.5	0	0	2			531.507	1 060,999648	1 061,573846	2	0.4331	407.8	5 195,20	181	189	true
Uncategorized Sample	Alba1-HA Exp1	Ingel14726.RAW (F025777)	| beta tubulin | location=Lin.chr8:484341-485672(+) | length=443	|LinJ08_V3.1280,|LinJ21_V3.2240	LeishPEP_2010_legendes_corrigees.fasta	49 753,2	1	1	1	1	7.46e-05	0.0203	possibly correct	true	Ingel14726.7464.7464.2.dta	YLTASALFR	R	G	0.997	66.3	34.1	0	0	2			521.673	1 041,330848	1 041,572746	2	0.7654	-227.7	87 508,4	310	318	true
Uncategorized Sample	Alba1-HA Exp1	Ingel14726.RAW (F025777)	| 60S ribosomal protein L5, putative | location=Lin.chr35:755186-756103(+) | length=305	|LinJ35_V3.1870,|LinJ35_V3.1880	LeishPEP_2010_legendes_corrigees.fasta	34 028,4	0.913	1	1	1	7.46e-05	0.0328	possibly correct	true	Ingel14726.2571.2571.2.dta	EADGSYSAVR	K	T	0.974	38.3	33.6	0	0	2			527.726	1 053,437648	1 054,479946	2	-0.03502	-33.21	3 596,50	124	133	true
Uncategorized Sample	Alba1-HA Exp1	Ingel14726.RAW (F025777)	| ATPase beta subunit, putative | location=Lin.chr25:456378-457955(-) | length=525	|LinJ25_V3.1210	LeishPEP_2010_legendes_corrigees.fasta	56 292,5	0.998	1	1	1	7.46e-05	0.0248	possibly correct	true	Ingel14726.8624.8624.2.dta	TVIIMELINNVAK	K	G	0.974	38.7	34.1	0	0	2			730.365	1 458,715848	1 457,839746	2	1.883	-83.63	8 541,20	193	205	true
Uncategorized Sample	Alba1-HA Exp1	Ingel14726.RAW (F025777)	| ATP-dependent phosphofructokinase;db_xref=PMID:12180974;evidence=inferred from sequence orthology | location=Lin.chr29:1094701-1096161(+) | length=486	|LinJ29_V3.2620	LeishPEP_2010_legendes_corrigees.fasta	54 048,5	1	7	7	7	0.000522	0.179	possibly correct	true	Ingel14726.7342.7342.3.dta	EITVGLSDDVQQWNEQDLRR	R	H	0.997	47.8	32.7	0	0	2			801.435	2 401,283772	2 401,174546	3	1.117	47.36	73 434,2	447	466	true
Uncategorized Sample	Alba1-HA Exp1	Ingel14726.RAW (F025777)	| ATP-dependent phosphofructokinase;db_xref=PMID:12180974;evidence=inferred from sequence orthology | location=Lin.chr29:1094701-1096161(+) | length=486	|LinJ29_V3.2620	LeishPEP_2010_legendes_corrigees.fasta	54 048,5	1	7	7	7	0.000522	0.179	possibly correct	true	Ingel14726.6166.6166.2.dta	FGGTILGSSR	R	G	0.995	47	33.5	0	0	2			497.847	993.679	994.532	2	0.1542	155	255366	162	171	true
Uncategorized Sample	Alba1-HA Exp1	Ingel14726.RAW (F025777)	| ATP-dependent phosphofructokinase;db_xref=PMID:12180974;evidence=inferred from sequence orthology | location=Lin.chr29:1094701-1096161(+) | length=486	|LinJ29_V3.2620	LeishPEP_2010_legendes_corrigees.fasta	54 048,5	1	7	7	7	0.000522	0.179	possibly correct	true	Ingel14726.6241.6241.2.dta	GALTIYEEAK	R	R	0.997	61.6	33.7	0	0	2			548.202	1 094,388848	1 094,572946	2	0.8232	-163.9	33 618,3	202	211	true
Uncategorized Sample	Alba1-HA Exp1	Ingel14726.RAW (F025777)	| ATP-dependent phosphofructokinase;db_xref=PMID:12180974;evidence=inferred from sequence orthology | location=Lin.chr29:1094701-1096161(+) | length=486	|LinJ29_V3.2620	LeishPEP_2010_legendes_corrigees.fasta	54 048,5	1	7	7	7	0.000522	0.179	possibly correct	true	Ingel14726.5792.5792.2.dta	LVcELAAAR	K	K	0.991	45.2	34.9	0	0	2		c3: Carbamidomethyl (+57,02)	501.902	1 001,788648	1 002,540111	2	0.2558	255.1	28 875,2	78	86	true
Uncategorized Sample	Alba1-HA Exp1	Ingel14726.RAW (F025777)	| ATP-dependent phosphofructokinase;db_xref=PMID:12180974;evidence=inferred from sequence orthology | location=Lin.chr29:1094701-1096161(+) | length=486	|LinJ29_V3.2620	LeishPEP_2010_legendes_corrigees.fasta	54 048,5	1	7	7	7	0.000522	0.179	possibly correct	true	Ingel14726.6554.6554.2.dta	RGENIAVFGVPK	R	T	0.984	41.5	34.3	0	0	2			644.343	1 286,671648	1 286,721646	2	0.9573	-35.3	102580	213	224	true
Uncategorized Sample	Alba1-HA Exp1	Ingel14726.RAW (F025777)	| ATP-dependent phosphofructokinase;db_xref=PMID:12180974;evidence=inferred from sequence orthology | location=Lin.chr29:1094701-1096161(+) | length=486	|LinJ29_V3.2620	LeishPEP_2010_legendes_corrigees.fasta	54 048,5	1	7	7	7	0.000522	0.179	possibly correct	true	Ingel14726.8266.8266.2.dta	TFGFQTAVEQAVNAVR	R	A	0.997	80.4	33.6	0	0	2			870.37	1 738,724848	1 737,891846	2	1.84	-94.95	5 351,00	236	251	true
Uncategorized Sample	Alba1-HA Exp1	Ingel14726.RAW (F025777)	| ATP-dependent phosphofructokinase;db_xref=PMID:12180974;evidence=inferred from sequence orthology | location=Lin.chr29:1094701-1096161(+) | length=486	|LinJ29_V3.2620	LeishPEP_2010_legendes_corrigees.fasta	54 048,5	1	7	7	7	0.000522	0.179	possibly correct	true	Ingel14726.5879.5879.2.dta	VTAADLTVER	K	L	0.997	79.4	34.7	0	0	2			537.754	1 073,493848	1 074,579046	2	-0.07792	-72.52	31 709,7	22	31	true
Uncategorized Sample	Alba1-HA Exp1	Ingel14726.RAW (F025777)	| heat-shock protein hsp70, putative | location=Lin.chr28_V3:1066959-1068923(-) | length=654	|LinJ28_V3.2960,|LinJ28_V3.3000,|LinJ28_V3.3060	LeishPEP_2010_legendes_corrigees.fasta	71 269,8	1	7	8	9	0.000672	0.141	possibly correct	true	Ingel14726.6922.6922.2.dta	AVVTVPAYFNDSQR	K	Q	0.995	47.2	33.7	0	0	2			784.249	1 566,482848	1 566,791046	2	0.6991	-193.7	31 530,2	143	156	true
Uncategorized Sample	Alba1-HA Exp1	Ingel14726.RAW (F025777)	| heat-shock protein hsp70, putative | location=Lin.chr28_V3:1066959-1068923(-) | length=654	|LinJ28_V3.2960,|LinJ28_V3.3000,|LinJ28_V3.3060	LeishPEP_2010_legendes_corrigees.fasta	71 269,8	1	7	8	9	0.000672	0.141	possibly correct	true	Ingel14726.2947.2947.2.dta	LSKDEIER	R	M	0.982	41.5	34.8	0	0	2			495.381	988.747	989.526	2	0.2276	229.9	4 299,00	513	520	true
Uncategorized Sample	Alba1-HA Exp1	Ingel14726.RAW (F025777)	| heat-shock protein hsp70, putative | location=Lin.chr28_V3:1066959-1068923(-) | length=654	|LinJ28_V3.2960,|LinJ28_V3.3000,|LinJ28_V3.3060	LeishPEP_2010_legendes_corrigees.fasta	71 269,8	1	7	8	9	0.000672	0.141	possibly correct	true	Ingel14726.3018.3018.2.dta	LSKDEIER	R	M	0.997	52.7	34.8	0	0	2			495.34	988.665	989.526	2	0.1456	147.1	4 871,50	513	520	true
Uncategorized Sample	Alba1-HA Exp1	Ingel14726.RAW (F025777)	| heat-shock protein hsp70, putative | location=Lin.chr28_V3:1066959-1068923(-) | length=654	|LinJ28_V3.2960,|LinJ28_V3.3000,|LinJ28_V3.3060	LeishPEP_2010_legendes_corrigees.fasta	71 269,8	1	7	8	9	0.000672	0.141	possibly correct	true	Ingel14726.5296.5296.3.dta	mKETAEAYLGK	K	Q	0.976	34.1	34	0	0	2		m1: Oxidation (+15,99)	419.688	1 256,041572	1 256,619261	3	0.4296	341.7	2 334,60	128	138	true
Uncategorized Sample	Alba1-HA Exp1	Ingel14726.RAW (F025777)	| heat-shock protein hsp70, putative | location=Lin.chr28_V3:1066959-1068923(-) | length=654	|LinJ28_V3.2960,|LinJ28_V3.3000,|LinJ28_V3.3060	LeishPEP_2010_legendes_corrigees.fasta	71 269,8	1	7	8	9	0.000672	0.141	possibly correct	true	Ingel14726.2393.2393.2.dta	NTLGDSNVSGK	K	L	0.997	54.1	34.3	0	0	2			546.647	1 091,279848	1 091,532846	2	0.7543	-227.5	11 290,7	554	564	true
Uncategorized Sample	Alba1-HA Exp1	Ingel14726.RAW (F025777)	| heat-shock protein hsp70, putative | location=Lin.chr28_V3:1066959-1068923(-) | length=654	|LinJ28_V3.2960,|LinJ28_V3.3000,|LinJ28_V3.3060	LeishPEP_2010_legendes_corrigees.fasta	71 269,8	1	7	8	9	0.000672	0.141	possibly correct	true	Ingel14726.8757.8757.3.dta	SINPDEAVAYGAAVQAFILTGGK	K	S	0.997	52.4	32.8	0	0	2			765.365	2 293,072872	2 292,187246	3	1.893	-49.06	12 615,1	365	387	true
Uncategorized Sample	Alba1-HA Exp1	Ingel14726.RAW (F025777)	| heat-shock protein hsp70, putative | location=Lin.chr28_V3:1066959-1068923(-) | length=654	|LinJ28_V3.2960,|LinJ28_V3.3000,|LinJ28_V3.3060	LeishPEP_2010_legendes_corrigees.fasta	71 269,8	1	7	8	9	0.000672	0.141	possibly correct	true	Ingel14726.8741.8741.2.dta	SINPDEAVAYGAAVQAFILTGGK	K	S	0.997	103	32.8	0	0	2			1 147,045000	2 292,075448	2 292,187246	2	0.8955	-46.77	20 674,7	365	387	true
Uncategorized Sample	Alba1-HA Exp1	Ingel14726.RAW (F025777)	| heat-shock protein hsp70, putative | location=Lin.chr28_V3:1066959-1068923(-) | length=654	|LinJ28_V3.2960,|LinJ28_V3.3000,|LinJ28_V3.3060	LeishPEP_2010_legendes_corrigees.fasta	71 269,8	1	7	8	9	0.000672	0.141	possibly correct	true	Ingel14726.6375.6375.2.dta	TTPSYVAFTDSER	R	L	0.997	91.5	33.8	0	0	2			737.779	1 473,542848	1 473,685646	2	0.8645	-93.76	116127	37	49	true
Uncategorized Sample	Alba1-HA Exp1	Ingel14726.RAW (F025777)	| heat-shock protein hsp70, putative | location=Lin.chr28_V3:1066959-1068923(-) | length=654	|LinJ28_V3.2960,|LinJ28_V3.3000,|LinJ28_V3.3060	LeishPEP_2010_legendes_corrigees.fasta	71 269,8	1	7	8	9	0.000672	0.141	possibly correct	true	Ingel14726.8070.8070.2.dta	VQSLVSDFFGGK	K	E	0.997	55.8	33.7	0	0	2			642.836	1 283,656648	1 283,663146	2	1.001	-1.518	14 343,2	349	360	true
Uncategorized Sample	Alba1-HA Exp1	Ingel14726.RAW (F025777)	| hypothetical protein, conserved | location=Lin.chr34:1034621-1035217(+) | length=198	|LinJ34_V3.2410	LeishPEP_2010_legendes_corrigees.fasta	21 992,2	1	16	21	28	0.00209	0.646	possibly correct	true	Ingel14726.2182.2182.3.dta	DRPEGAENEVR	R	V	0.948	30.6	34.2	0	0	2			424.943	1 271,806572	1 271,597546	3	1.216	167.8	8 380,10	21	31	true
Uncategorized Sample	Alba1-HA Exp1	Ingel14726.RAW (F025777)	| hypothetical protein, conserved | location=Lin.chr34:1034621-1035217(+) | length=198	|LinJ34_V3.2410	LeishPEP_2010_legendes_corrigees.fasta	21 992,2	1	16	21	28	0.00209	0.646	possibly correct	true	Ingel14726.2246.2246.3.dta	DRPEGAENEVR	R	V	0.95	30.8	34.2	0	0	2			425.115	1 272,324672	1 271,597546	3	1.734	-212.9	8 400,90	21	31	true
Uncategorized Sample	Alba1-HA Exp1	Ingel14726.RAW (F025777)	| hypothetical protein, conserved | location=Lin.chr34:1034621-1035217(+) | length=198	|LinJ34_V3.2410	LeishPEP_2010_legendes_corrigees.fasta	21 992,2	1	16	21	28	0.00209	0.646	possibly correct	true	Ingel14726.2309.2309.3.dta	DRPEGAENEVR	R	V	0.961	31.9	34.2	0	0	2			425.077	1 272,209772	1 271,597546	3	1.62	-303.1	7 959,10	21	31	true
Uncategorized Sample	Alba1-HA Exp1	Ingel14726.RAW (F025777)	| hypothetical protein, conserved | location=Lin.chr34:1034621-1035217(+) | length=198	|LinJ34_V3.2410	LeishPEP_2010_legendes_corrigees.fasta	21 992,2	1	16	21	28	0.00209	0.646	possibly correct	true	Ingel14726.2117.2117.3.dta	DRPEGAENEVR	R	V	0.99	38	34.2	0	0	2			424.954	1 271,838672	1 271,597546	3	1.248	193	13 782,6	21	31	true
Uncategorized Sample	Alba1-HA Exp1	Ingel14726.RAW (F025777)	| hypothetical protein, conserved | location=Lin.chr34:1034621-1035217(+) | length=198	|LinJ34_V3.2410	LeishPEP_2010_legendes_corrigees.fasta	21 992,2	1	16	21	28	0.00209	0.646	possibly correct	true	Ingel14726.2053.2053.3.dta	DRPEGAENEVR	R	V	0.991	38.6	34.2	0	0	2			425.138	1 272,391872	1 271,597546	3	1.802	-160.1	19 205,7	21	31	true
Uncategorized Sample	Alba1-HA Exp1	Ingel14726.RAW (F025777)	| hypothetical protein, conserved | location=Lin.chr34:1034621-1035217(+) | length=198	|LinJ34_V3.2410	LeishPEP_2010_legendes_corrigees.fasta	21 992,2	1	16	21	28	0.00209	0.646	possibly correct	true	Ingel14726.1990.1990.3.dta	DRPEGAENEVR	R	V	0.993	39.7	34.2	0	0	2			425.102	1 272,284772	1 271,597546	3	1.695	-244.2	44 648,7	21	31	true
Uncategorized Sample	Alba1-HA Exp1	Ingel14726.RAW (F025777)	| hypothetical protein, conserved | location=Lin.chr34:1034621-1035217(+) | length=198	|LinJ34_V3.2410	LeishPEP_2010_legendes_corrigees.fasta	21 992,2	1	16	21	28	0.00209	0.646	possibly correct	true	Ingel14726.1926.1926.2.dta	DRPEGAENEVR	R	V	0.997	50.7	34.2	0	0	2			636.631	1 271,246848	1 271,597546	2	0.6566	-272.1	341004	21	31	true
Uncategorized Sample	Alba1-HA Exp1	Ingel14726.RAW (F025777)	| hypothetical protein, conserved | location=Lin.chr34:1034621-1035217(+) | length=198	|LinJ34_V3.2410	LeishPEP_2010_legendes_corrigees.fasta	21 992,2	1	16	21	28	0.00209	0.646	possibly correct	true	Ingel14726.1925.1925.3.dta	DRPEGAENEVR	R	V	0.997	47	34.2	0	0	2			424.965	1 271,872572	1 271,597546	3	1.282	219.6	510645	21	31	true
Uncategorized Sample	Alba1-HA Exp1	Ingel14726.RAW (F025777)	| hypothetical protein, conserved | location=Lin.chr34:1034621-1035217(+) | length=198	|LinJ34_V3.2410	LeishPEP_2010_legendes_corrigees.fasta	21 992,2	1	16	21	28	0.00209	0.646	possibly correct	true	Ingel14726.7518.7518.3.dta	ISGLHQVTELGSELVR	R	D	0.997	48.4	33.6	0	0	2			580.54	1 738,598772	1 737,949546	3	1.657	-200.6	43 054,0	84	99	true
Uncategorized Sample	Alba1-HA Exp1	Ingel14726.RAW (F025777)	| hypothetical protein, conserved | location=Lin.chr34:1034621-1035217(+) | length=198	|LinJ34_V3.2410	LeishPEP_2010_legendes_corrigees.fasta	21 992,2	1	16	21	28	0.00209	0.646	possibly correct	true	Ingel14726.7528.7528.2.dta	ISGLHQVTELGSELVR	R	D	0.997	63.9	33.6	0	0	2			870.361	1 738,707648	1 737,949546	2	1.765	-138	16 820,3	84	99	true
Uncategorized Sample	Alba1-HA Exp1	Ingel14726.RAW (F025777)	| hypothetical protein, conserved | location=Lin.chr34:1034621-1035217(+) | length=198	|LinJ34_V3.2410	LeishPEP_2010_legendes_corrigees.fasta	21 992,2	1	16	21	28	0.00209	0.646	possibly correct	true	Ingel14726.7867.7867.3.dta	ISGLHQVTELGSELVRDEYEPIDR	R	T	0.997	52.4	32.1	0	0	2			918.978	2 753,911572	2 755,390046	3	-0.4712	-171	932304	84	107	true
Uncategorized Sample	Alba1-HA Exp1	Ingel14726.RAW (F025777)	| hypothetical protein, conserved | location=Lin.chr34:1034621-1035217(+) | length=198	|LinJ34_V3.2410	LeishPEP_2010_legendes_corrigees.fasta	21 992,2	1	16	21	28	0.00209	0.646	possibly correct	true	Ingel14726.8301.8301.2.dta	ISGMGGAIYNAVNIAEIVK	K	R	0.997	79.4	33.2	0	0	2			961.391	1 920,766848	1 920,026046	2	1.748	-133.9	45 080,4	63	81	true
Uncategorized Sample	Alba1-HA Exp1	Ingel14726.RAW (F025777)	| hypothetical protein, conserved | location=Lin.chr34:1034621-1035217(+) | length=198	|LinJ34_V3.2410	LeishPEP_2010_legendes_corrigees.fasta	21 992,2	1	16	21	28	0.00209	0.646	possibly correct	true	Ingel14726.7925.7925.2.dta	ISGmGGAIYNAVNIAEIVK	K	R	0.997	79.7	33	0	0	2		m4: Oxidation (+15,99)	968.881	1 935,746848	1 936,020961	2	0.7332	-139.2	134045	63	81	true
Uncategorized Sample	Alba1-HA Exp1	Ingel14726.RAW (F025777)	| hypothetical protein, conserved | location=Lin.chr34:1034621-1035217(+) | length=198	|LinJ34_V3.2410	LeishPEP_2010_legendes_corrigees.fasta	21 992,2	1	16	21	28	0.00209	0.646	possibly correct	true	Ingel14726.8113.8113.3.dta	ISGMGGAIYNAVNIAEIVKR	K	R	0.992	38.3	33.1	0	0	2			693.347	2 077,018572	2 076,127146	3	1.899	-51.37	45 797,7	63	82	true
Uncategorized Sample	Alba1-HA Exp1	Ingel14726.RAW (F025777)	| hypothetical protein, conserved | location=Lin.chr34:1034621-1035217(+) | length=198	|LinJ34_V3.2410	LeishPEP_2010_legendes_corrigees.fasta	21 992,2	1	16	21	28	0.00209	0.646	possibly correct	true	Ingel14726.7072.7072.2.dta	KVSTILITLSR	R	N	0.997	76.5	34.1	0	0	2			616.242	1 230,469848	1 230,778146	2	0.699	-246.7	12 975,6	119	129	true
Uncategorized Sample	Alba1-HA Exp1	Ingel14726.RAW (F025777)	| hypothetical protein, conserved | location=Lin.chr34:1034621-1035217(+) | length=198	|LinJ34_V3.2410	LeishPEP_2010_legendes_corrigees.fasta	21 992,2	1	16	21	28	0.00209	0.646	possibly correct	true	Ingel14726.7106.7106.2.dta	KVSTILITLSR	R	N	0.997	104	34.2	0	0	2			615.409	1 228,803848	1 230,778146	2	-0.967	29.03	248955	119	129	true
Uncategorized Sample	Alba1-HA Exp1	Ingel14726.RAW (F025777)	| hypothetical protein, conserved | location=Lin.chr34:1034621-1035217(+) | length=198	|LinJ34_V3.2410	LeishPEP_2010_legendes_corrigees.fasta	21 992,2	1	16	21	28	0.00209	0.646	possibly correct	true	Ingel14726.6171.6171.3.dta	NcLDKSNPGYQEPIPDSEVTEQER	R	R	0.997	88.9	32	0	0	2		c2: Carbamidomethyl (+57,02)	936.306	2 805,896772	2 805,263511	3	1.641	-130	203348	130	153	true
Uncategorized Sample	Alba1-HA Exp1	Ingel14726.RAW (F025777)	| hypothetical protein, conserved | location=Lin.chr34:1034621-1035217(+) | length=198	|LinJ34_V3.2410	LeishPEP_2010_legendes_corrigees.fasta	21 992,2	1	16	21	28	0.00209	0.646	possibly correct	true	Ingel14726.5149.5149.2.dta	NPENVVVER	R	K	0.997	51.5	34.1	0	0	2			528.488	1 054,961848	1 055,547946	2	0.4212	398.9	271670	110	118	true
Uncategorized Sample	Alba1-HA Exp1	Ingel14726.RAW (F025777)	| hypothetical protein, conserved | location=Lin.chr34:1034621-1035217(+) | length=198	|LinJ34_V3.2410	LeishPEP_2010_legendes_corrigees.fasta	21 992,2	1	16	21	28	0.00209	0.646	possibly correct	true	Ingel14726.4335.4335.2.dta	NPENVVVERK	R	V	0.997	49.5	33.6	0	0	2			592.787	1 183,559848	1 183,642946	2	0.9242	-66.31	7 653,80	110	119	true
Uncategorized Sample	Alba1-HA Exp1	Ingel14726.RAW (F025777)	| hypothetical protein, conserved | location=Lin.chr34:1034621-1035217(+) | length=198	|LinJ34_V3.2410	LeishPEP_2010_legendes_corrigees.fasta	21 992,2	1	16	21	28	0.00209	0.646	possibly correct	true	Ingel14726.7225.7225.3.dta	RISGLHQVTELGSELVR	R	D	0.997	55.4	33.1	0	0	2			632.358	1 894,051572	1 894,050646	3	1.008	2.888	8 746,80	83	99	true
Uncategorized Sample	Alba1-HA Exp1	Ingel14726.RAW (F025777)	| hypothetical protein, conserved | location=Lin.chr34:1034621-1035217(+) | length=198	|LinJ34_V3.2410	LeishPEP_2010_legendes_corrigees.fasta	21 992,2	1	16	21	28	0.00209	0.646	possibly correct	true	Ingel14726.6119.6119.3.dta	SNPGYQEPIPDSEVTEQER	K	R	0.997	42.6	32.9	0	0	2			726.032	2 175,074772	2 174,983846	3	1.098	43.87	36 597,9	135	153	true
Uncategorized Sample	Alba1-HA Exp1	Ingel14726.RAW (F025777)	| hypothetical protein, conserved | location=Lin.chr34:1034621-1035217(+) | length=198	|LinJ34_V3.2410	LeishPEP_2010_legendes_corrigees.fasta	21 992,2	1	16	21	28	0.00209	0.646	possibly correct	true	Ingel14726.6117.6117.2.dta	SNPGYQEPIPDSEVTEQER	K	R	0.997	86.1	32.8	0	0	2			1 088,369000	2 174,723448	2 174,983846	2	0.7469	-117.6	371631	135	153	true
Uncategorized Sample	Alba1-HA Exp1	Ingel14726.RAW (F025777)	| hypothetical protein, conserved | location=Lin.chr34:1034621-1035217(+) | length=198	|LinJ34_V3.2410	LeishPEP_2010_legendes_corrigees.fasta	21 992,2	1	16	21	28	0.00209	0.646	possibly correct	true	Ingel14726.5181.5181.3.dta	TRNPENVVVER	R	K	0.981	35.2	34.1	0	0	2			438.762	1 313,263572	1 312,696746	3	1.574	-328.2	131903	108	118	true
Uncategorized Sample	Alba1-HA Exp1	Ingel14726.RAW (F025777)	| hypothetical protein, conserved | location=Lin.chr34:1034621-1035217(+) | length=198	|LinJ34_V3.2410	LeishPEP_2010_legendes_corrigees.fasta	21 992,2	1	16	21	28	0.00209	0.646	possibly correct	true	Ingel14726.5126.5126.2.dta	TRNPENVVVER	R	K	0.997	50.9	34	0	0	2			656.962	1 311,909848	1 312,696746	2	0.2204	167.9	61 909,1	108	118	true
Uncategorized Sample	Alba1-HA Exp1	Ingel14726.RAW (F025777)	| hypothetical protein, conserved | location=Lin.chr34:1034621-1035217(+) | length=198	|LinJ34_V3.2410	LeishPEP_2010_legendes_corrigees.fasta	21 992,2	1	16	21	28	0.00209	0.646	possibly correct	true	Ingel14726.4501.4501.3.dta	TRNPENVVVERK	R	V	0.993	39.4	33.9	0	0	2			481.437	1 441,287672	1 440,791746	3	1.503	347	141405	108	119	true
Uncategorized Sample	Alba1-HA Exp1	Ingel14726.RAW (F025777)	| hypothetical protein, conserved | location=Lin.chr34:1034621-1035217(+) | length=198	|LinJ34_V3.2410	LeishPEP_2010_legendes_corrigees.fasta	21 992,2	1	16	21	28	0.00209	0.646	possibly correct	true	Ingel14726.7473.7473.2.dta	VSTILITLSR	K	N	0.997	66.3	34.4	0	0	2			552.809	1 103,603648	1 102,683146	2	1.928	-70.32	33 335,2	120	129	true
Uncategorized Sample	Alba1-HA Exp1	Ingel14726.RAW (F025777)	| hypothetical protein, conserved | location=Lin.chr34:1034621-1035217(+) | length=198	|LinJ34_V3.2410	LeishPEP_2010_legendes_corrigees.fasta	21 992,2	1	16	21	28	0.00209	0.646	possibly correct	true	Ingel14726.8355.8355.3.dta	VTATHGQHSYISYVIAVLNGEDGK	R	T	0.997	59.7	32.4	0	0	2			854.114	2 559,319572	2 559,283946	3	1.043	15.69	11 700,2	32	55	true
Uncategorized Sample	Alba1-HA Exp1	Ingel14726.RAW (F025777)	| hypothetical protein, conserved | location=Lin.chr34:1034621-1035217(+) | length=198	|LinJ34_V3.2410	LeishPEP_2010_legendes_corrigees.fasta	21 992,2	1	16	21	28	0.00209	0.646	possibly correct	true	Ingel14726.8192.8192.3.dta	VTATHGQHSYISYVIAVLNGEDGKTR	R	N	0.997	53.3	32.1	0	0	2			940.068	2 817,183672	2 816,432746	3	1.758	-87.74	7 811,80	32	57	true
Uncategorized Sample	Alba1-HA Exp1	Ingel14726.RAW (F025777)	| mitochondrial RNA binding protein 1,gBP21, MRP1 | location=Lin.chr27_V3:400712-401416(-) | length=234	|LinJ27_V3.0980	LeishPEP_2010_legendes_corrigees.fasta	26 646,0	1	2	2	2	0.000149	0.137	possibly correct	true	Ingel14726.3243.3243.3.dta	ALARGDSPPSDSPQNNQDR	R	N	0.982	34.5	33	0	0	2			676.13	2 025,369672	2 024,938246	3	1.439	215.1	3 550,90	193	211	true
Uncategorized Sample	Alba1-HA Exp1	Ingel14726.RAW (F025777)	| mitochondrial RNA binding protein 1,gBP21, MRP1 | location=Lin.chr27_V3:400712-401416(-) | length=234	|LinJ27_V3.0980	LeishPEP_2010_legendes_corrigees.fasta	26 646,0	1	2	2	2	0.000149	0.137	possibly correct	true	Ingel14726.7674.7674.2.dta	QLLVSQFPQLGPR	K	K	0.997	67.9	33.5	0	0	2			742.357	1 482,699848	1 482,842946	2	0.8642	-93.38	42 400,9	74	86	true
Uncategorized Sample	Alba1-HA Exp1	Ingel14726.RAW (F025777)	| actin | location=Lin.chr4:462092-463222(-) | length=376	|LinJ04_V3.1250	LeishPEP_2010_legendes_corrigees.fasta	42 049,2	1	1	1	2	0.000149	0.0266	possibly correct	true	Ingel14726.3985.3985.2.dta	AGFSGDDAPR	K	H	0.959	36.6	34.2	0	0	2			496.795	991.575	992.443	2	0.1386	139.6	2 465,60	20	29	true
Uncategorized Sample	Alba1-HA Exp1	Ingel14726.RAW (F025777)	| actin | location=Lin.chr4:462092-463222(-) | length=376	|LinJ04_V3.1250	LeishPEP_2010_legendes_corrigees.fasta	42 049,2	1	1	1	2	0.000149	0.0266	possibly correct	true	Ingel14726.4047.4047.2.dta	AGFSGDDAPR	K	H	0.997	55.2	34.2	0	0	2			496.954	991.894	992.443	2	0.4576	460.8	2 897,70	20	29	true
Uncategorized Sample	Alba1-HA Exp1	Ingel14726.RAW (F025777)	| 60S ribosomal protein L2, putative | location=Lin.chr32_V3:1500756-1501538(+) | length=260	|LinJ32_V3.4050,|LinJ35_V3.1440,|LinJ35_V3.1450	LeishPEP_2010_legendes_corrigees.fasta	28 272,5	1	2	2	6	0.000448	0.0538	possibly correct	true	Ingel14726.3704.3704.2.dta	AGNSFYR	K	F	0.97	38.2	34.3	0	0	2			407.708	813.401	814.384	2	0.02378	29.2	2 428,40	182	188	true
Uncategorized Sample	Alba1-HA Exp1	Ingel14726.RAW (F025777)	| 60S ribosomal protein L2, putative | location=Lin.chr32_V3:1500756-1501538(+) | length=260	|LinJ32_V3.4050,|LinJ35_V3.1440,|LinJ35_V3.1450	LeishPEP_2010_legendes_corrigees.fasta	28 272,5	1	2	2	6	0.000448	0.0538	possibly correct	true	Ingel14726.3509.3510.2.dta	AGNSFYR	K	F	0.994	47.1	34.6	0	0	2			407.738	813.461	814.384	2	0.08378	102.9	11 252,5	182	188	true
Uncategorized Sample	Alba1-HA Exp1	Ingel14726.RAW (F025777)	| 60S ribosomal protein L2, putative | location=Lin.chr32_V3:1500756-1501538(+) | length=260	|LinJ32_V3.4050,|LinJ35_V3.1440,|LinJ35_V3.1450	LeishPEP_2010_legendes_corrigees.fasta	28 272,5	1	2	2	6	0.000448	0.0538	possibly correct	true	Ingel14726.3637.3637.2.dta	AGNSFYR	K	F	0.994	47.4	34.8	0	0	2			407.746	813.477	814.384	2	0.09978	122.5	5 566,50	182	188	true
Uncategorized Sample	Alba1-HA Exp1	Ingel14726.RAW (F025777)	| 60S ribosomal protein L2, putative | location=Lin.chr32_V3:1500756-1501538(+) | length=260	|LinJ32_V3.4050,|LinJ35_V3.1440,|LinJ35_V3.1450	LeishPEP_2010_legendes_corrigees.fasta	28 272,5	1	2	2	6	0.000448	0.0538	possibly correct	true	Ingel14726.3445.3445.2.dta	AGNSFYR	K	F	0.994	47.7	34.9	0	0	2			407.826	813.637	814.384	2	0.2598	318.9	5 122,30	182	188	true
Uncategorized Sample	Alba1-HA Exp1	Ingel14726.RAW (F025777)	| 60S ribosomal protein L2, putative | location=Lin.chr32_V3:1500756-1501538(+) | length=260	|LinJ32_V3.4050,|LinJ35_V3.1440,|LinJ35_V3.1450	LeishPEP_2010_legendes_corrigees.fasta	28 272,5	1	2	2	6	0.000448	0.0538	possibly correct	true	Ingel14726.3573.3573.2.dta	AGNSFYR	K	F	0.995	48.5	34.8	0	0	2			408.187	814.359	814.384	2	0.9818	-25.69	9 902,70	182	188	true
Uncategorized Sample	Alba1-HA Exp1	Ingel14726.RAW (F025777)	| 60S ribosomal protein L2, putative | location=Lin.chr32_V3:1500756-1501538(+) | length=260	|LinJ32_V3.4050,|LinJ35_V3.1440,|LinJ35_V3.1450	LeishPEP_2010_legendes_corrigees.fasta	28 272,5	1	2	2	6	0.000448	0.0538	possibly correct	true	Ingel14726.5455.5455.2.dta	ILDYAER	R	H	0.947	34.5	33.4	0	0	2			440.485	878.956	879.457	2	0.5058	-564.7	6 601,30	31	37	true
Uncategorized Sample	Alba1-HA Exp1	Ingel14726.RAW (F025777)	| mitochondrial RNA binding protein 2,MRP2, gBP25 | location=Lin.chr09_V3.tab:442415-443143(-) | length=242	|LinJ09_V3.1180	LeishPEP_2010_legendes_corrigees.fasta	26 963,6	1	2	2	2	0.000149	0.0826	possibly correct	true	Ingel14726.6887.6887.2.dta	FLGVLEGR	R	M	0.997	53.9	34.6	0	0	2			446.278	890.542	890.51	2	1.039	41.11	29 274,8	150	157	true
Uncategorized Sample	Alba1-HA Exp1	Ingel14726.RAW (F025777)	| mitochondrial RNA binding protein 2,MRP2, gBP25 | location=Lin.chr09_V3.tab:442415-443143(-) | length=242	|LinJ09_V3.1180	LeishPEP_2010_legendes_corrigees.fasta	26 963,6	1	2	2	2	0.000149	0.0826	possibly correct	true	Ingel14726.5719.5719.2.dta	FTNASFSPNAAK	R	G	0.997	56.5	33.9	0	0	2			628.184	1 254,353648	1 254,611246	2	0.7497	-201.6	21 213,5	167	178	true
Uncategorized Sample	Alba1-HA Exp1	Ingel14726.RAW (F025777)	| 40S ribosomal protein SA, putative | location=Lin.chr36:1935533-1936273(-) | length=246	|LinJ36_V3.5240,|LinJ36_V3.5350	LeishPEP_2010_legendes_corrigees.fasta	27 527,8	1	4	4	4	0.000299	0.179	possibly correct	true	Ingel14726.6633.6633.2.dta	FIPGTFTNQIQK	R	K	0.997	58.5	33.9	0	0	2			698.097	1 394,179848	1 393,747646	2	1.439	313	250867	106	117	true
Uncategorized Sample	Alba1-HA Exp1	Ingel14726.RAW (F025777)	| 40S ribosomal protein SA, putative | location=Lin.chr36:1935533-1936273(-) | length=246	|LinJ36_V3.5240,|LinJ36_V3.5350	LeishPEP_2010_legendes_corrigees.fasta	27 527,8	1	4	4	4	0.000299	0.179	possibly correct	true	Ingel14726.5117.5117.3.dta	FSQHVGTSFHGGR	K	F	0.991	38.5	33.9	0	0	2			473.358	1 417,051572	1 416,676746	3	1.382	267.5	12 575,9	93	105	true
Uncategorized Sample	Alba1-HA Exp1	Ingel14726.RAW (F025777)	| 40S ribosomal protein SA, putative | location=Lin.chr36:1935533-1936273(-) | length=246	|LinJ36_V3.5240,|LinJ36_V3.5350	LeishPEP_2010_legendes_corrigees.fasta	27 527,8	1	4	4	4	0.000299	0.179	possibly correct	true	Ingel14726.7688.7688.2.dta	SIGmmYWLLAR	K	E	0.997	49.3	33.8	0	0	2		m4: Oxidation (+15,99), m5: Oxidation (+15,99)	686.978	1 371,941648	1 372,675276	2	0.2736	199.3	8 123,10	173	183	true
Uncategorized Sample	Alba1-HA Exp1	Ingel14726.RAW (F025777)	| 40S ribosomal protein SA, putative | location=Lin.chr36:1935533-1936273(-) | length=246	|LinJ36_V3.5240,|LinJ36_V3.5350	LeishPEP_2010_legendes_corrigees.fasta	27 527,8	1	4	4	4	0.000299	0.179	possibly correct	true	Ingel14726.5639.5639.2.dta	VLVVTDPR	R	T	0.975	38.8	33.8	0	0	2			449.954	897.893	898.536	2	0.3642	405.1	6 791,80	124	131	true
Uncategorized Sample	Alba1-HA Exp1	Ingel14726.RAW (F025777)	| glycosomal phosphoenolpyruvate carboxykinase, putative | location=Lin.chr27_V3:699493-701070(-) | length=525	|LinJ27_V3.1710,|LinJ27_V3.2500	LeishPEP_2010_legendes_corrigees.fasta	58 273,3	0.84	1	1	1	7.46e-05	0.0171	possibly correct	false	Ingel14726.2670.2670.2.dta	TTLSADPNR	K	M	0.949	36	34.8	0	0	2			488.363	974.711	974.49	2	1.228	230.5	6 211,00	228	236	true
Uncategorized Sample	Alba1-HA Exp1	Ingel14726.RAW (F025777)	| GP63, leishmanolysin,metallo-peptidase, Clan MA(M), Family M8 | location=Lin.chr10:206843-208642(+) | length=599	|LinJ10_V3.0490,|LinJ10_V3.0500	LeishPEP_2010_legendes_corrigees.fasta	63 811,0	1	2	2	2	0.000149	0.0367	possibly correct	true	Ingel14726.6440.6440.3.dta	HLIPQALQLHTER	K	L	0.997	43.1	33.8	0	0	2			519.737	1 556,189772	1 555,870546	3	1.327	207.9	76 618,4	156	168	true
Uncategorized Sample	Alba1-HA Exp1	Ingel14726.RAW (F025777)	| GP63, leishmanolysin,metallo-peptidase, Clan MA(M), Family M8 | location=Lin.chr10:206843-208642(+) | length=599	|LinJ10_V3.0490,|LinJ10_V3.0500	LeishPEP_2010_legendes_corrigees.fasta	63 811,0	1	2	2	2	0.000149	0.0367	possibly correct	true	Ingel14726.6098.6098.2.dta	ILESISNVR	R	H	0.997	57	34.6	0	0	2			515.847	1 029,678848	1 030,589146	2	0.09698	94.09	29 515,2	279	287	true
Uncategorized Sample	Alba1-HA Exp1	Ingel14726.RAW (F025777)	| 40S ribosomal protein S4, putative | location=Lin.chr13:402294-403736(-) | length=480	|LinJ13_V3.1130	LeishPEP_2010_legendes_corrigees.fasta	53 478,5	1	3	3	8	0.000597	0.0583	possibly correct	true	Ingel14726.3478.3478.2.dta	AVIVTGGANR	K	G	0.995	47.7	34.7	0	0	2			479.463	956.912	957.548	2	0.3713	387.6	5 480,70	384	393	true
Uncategorized Sample	Alba1-HA Exp1	Ingel14726.RAW (F025777)	| 40S ribosomal protein S4, putative | location=Lin.chr13:402294-403736(-) | length=480	|LinJ13_V3.1130	LeishPEP_2010_legendes_corrigees.fasta	53 478,5	1	3	3	8	0.000597	0.0583	possibly correct	true	Ingel14726.3413.3413.2.dta	AVIVTGGANR	K	G	0.997	59.8	34.7	0	0	2			479.649	957.284	957.548	2	0.7433	-270.7	25 801,3	384	393	true
Uncategorized Sample	Alba1-HA Exp1	Ingel14726.RAW (F025777)	| 40S ribosomal protein S4, putative | location=Lin.chr13:402294-403736(-) | length=480	|LinJ13_V3.1130	LeishPEP_2010_legendes_corrigees.fasta	53 478,5	1	3	3	8	0.000597	0.0583	possibly correct	true	Ingel14726.3352.3352.2.dta	AVIVTGGANR	K	G	0.997	63.7	34.7	0	0	2			479.462	956.91	957.548	2	0.3693	385.5	5 397,00	384	393	true
Uncategorized Sample	Alba1-HA Exp1	Ingel14726.RAW (F025777)	| 40S ribosomal protein S4, putative | location=Lin.chr13:402294-403736(-) | length=480	|LinJ13_V3.1130	LeishPEP_2010_legendes_corrigees.fasta	53 478,5	1	3	3	8	0.000597	0.0583	possibly correct	true	Ingel14726.4082.4082.2.dta	DASGAEFATR	K	A	0.992	44.2	33.3	0	0	2			513.299	1 024,583648	1 024,469446	2	1.121	115.8	2 789,60	416	425	true
Uncategorized Sample	Alba1-HA Exp1	Ingel14726.RAW (F025777)	| 40S ribosomal protein S4, putative | location=Lin.chr13:402294-403736(-) | length=480	|LinJ13_V3.1130	LeishPEP_2010_legendes_corrigees.fasta	53 478,5	1	3	3	8	0.000597	0.0583	possibly correct	true	Ingel14726.4315.4315.2.dta	DASGAEFATR	K	A	0.997	56.5	33.6	0	0	2			513.619	1 025,223648	1 024,469446	2	1.761	-237.7	5 600,80	416	425	true
Uncategorized Sample	Alba1-HA Exp1	Ingel14726.RAW (F025777)	| 40S ribosomal protein S4, putative | location=Lin.chr13:402294-403736(-) | length=480	|LinJ13_V3.1130	LeishPEP_2010_legendes_corrigees.fasta	53 478,5	1	3	3	8	0.000597	0.0583	possibly correct	true	Ingel14726.4175.4175.2.dta	DASGAEFATR	K	A	0.997	63.5	33.4	0	0	2			512.992	1 023,968648	1 024,469446	2	0.5065	-484.2	14 389,2	416	425	true
Uncategorized Sample	Alba1-HA Exp1	Ingel14726.RAW (F025777)	| 40S ribosomal protein S4, putative | location=Lin.chr13:402294-403736(-) | length=480	|LinJ13_V3.1130	LeishPEP_2010_legendes_corrigees.fasta	53 478,5	1	3	3	8	0.000597	0.0583	possibly correct	true	Ingel14726.4237.4237.2.dta	DASGAEFATR	K	A	0.997	82.1	33.4	0	0	2			512.913	1 023,811648	1 024,469446	2	0.3495	341	13 986,7	416	425	true
Uncategorized Sample	Alba1-HA Exp1	Ingel14726.RAW (F025777)	| 40S ribosomal protein S4, putative | location=Lin.chr13:402294-403736(-) | length=480	|LinJ13_V3.1130	LeishPEP_2010_legendes_corrigees.fasta	53 478,5	1	3	3	8	0.000597	0.0583	possibly correct	true	Ingel14726.1943.1943.2.dta	LIAAEARK	R	N	0.996	48.7	34.6	0	0	2			436.376	870.737	871.536	2	0.2079	238.5	6 300,40	461	468	true
Uncategorized Sample	Alba1-HA Exp1	Ingel14726.RAW (F025777)	| hypothetical protein, conserved | location=Lin.chr13:87920-88285(+) | length=121	|LinJ13_V3.0270	LeishPEP_2010_legendes_corrigees.fasta	13 405,6	1	11	12	17	0.00127	0.463	possibly correct	true	Ingel14726.4581.4581.2.dta	AQFDDVR	R	S	0.979	39.9	34.1	0	0	2			425.624	849.233	850.405	2	-0.1655	-194.7	141672	72	78	true
Uncategorized Sample	Alba1-HA Exp1	Ingel14726.RAW (F025777)	| hypothetical protein, conserved | location=Lin.chr13:87920-88285(+) | length=121	|LinJ13_V3.0270	LeishPEP_2010_legendes_corrigees.fasta	13 405,6	1	11	12	17	0.00127	0.463	possibly correct	true	Ingel14726.6701.6701.3.dta	AQFDDVRSTTTDKIEVVVVK	R	S	0.997	45.5	32.9	0	0	2			751.096	2 250,266472	2 250,197846	3	1.076	32.5	87 081,3	72	91	true
Uncategorized Sample	Alba1-HA Exp1	Ingel14726.RAW (F025777)	| hypothetical protein, conserved | location=Lin.chr13:87920-88285(+) | length=121	|LinJ13_V3.0270	LeishPEP_2010_legendes_corrigees.fasta	13 405,6	1	11	12	17	0.00127	0.463	possibly correct	true	Ingel14726.6025.6025.2.dta	FGYVDYTK	K	H	0.979	40	34.2	0	0	2			496.889	991.764	992.472	2	0.2985	300.7	9 934,40	20	27	true
Uncategorized Sample	Alba1-HA Exp1	Ingel14726.RAW (F025777)	| hypothetical protein, conserved | location=Lin.chr13:87920-88285(+) | length=121	|LinJ13_V3.0270	LeishPEP_2010_legendes_corrigees.fasta	13 405,6	1	11	12	17	0.00127	0.463	possibly correct	true	Ingel14726.5650.5650.3.dta	FGYVDYTKHR	K	L	0.976	33.9	33.7	0	0	2			428.858	1 283,550672	1 285,632446	3	-1.074	-55.87	10 122,5	20	29	true
Uncategorized Sample	Alba1-HA Exp1	Ingel14726.RAW (F025777)	| hypothetical protein, conserved | location=Lin.chr13:87920-88285(+) | length=121	|LinJ13_V3.0270	LeishPEP_2010_legendes_corrigees.fasta	13 405,6	1	11	12	17	0.00127	0.463	possibly correct	true	Ingel14726.2973.2973.2.dta	NQGVVEVK	K	K	0.995	48.5	35.4	0	0	2			437.265	872.515	872.484	2	1.038	40.7	111258	58	65	true
Uncategorized Sample	Alba1-HA Exp1	Ingel14726.RAW (F025777)	| hypothetical protein, conserved | location=Lin.chr13:87920-88285(+) | length=121	|LinJ13_V3.0270	LeishPEP_2010_legendes_corrigees.fasta	13 405,6	1	11	12	17	0.00127	0.463	possibly correct	true	Ingel14726.3038.3039.2.dta	NQGVVEVK	K	K	0.997	50.2	35	0	0	2			436.872	871.729	872.484	2	0.2523	289.1	8 166,30	58	65	true
Uncategorized Sample	Alba1-HA Exp1	Ingel14726.RAW (F025777)	| hypothetical protein, conserved | location=Lin.chr13:87920-88285(+) | length=121	|LinJ13_V3.0270	LeishPEP_2010_legendes_corrigees.fasta	13 405,6	1	11	12	17	0.00127	0.463	possibly correct	true	Ingel14726.2909.2909.2.dta	NQGVVEVK	K	K	0.997	57.9	35	0	0	2			436.965	871.915	872.484	2	0.4383	502.1	113595	58	65	true
Uncategorized Sample	Alba1-HA Exp1	Ingel14726.RAW (F025777)	| hypothetical protein, conserved | location=Lin.chr13:87920-88285(+) | length=121	|LinJ13_V3.0270	LeishPEP_2010_legendes_corrigees.fasta	13 405,6	1	11	12	17	0.00127	0.463	possibly correct	true	Ingel14726.2054.2054.2.dta	NQGVVEVKK	K	I	0.979	40.6	34.7	0	0	2			500.867	999.719	1 000,578646	2	0.1473	147.2	11 958,4	58	66	true
Uncategorized Sample	Alba1-HA Exp1	Ingel14726.RAW (F025777)	| hypothetical protein, conserved | location=Lin.chr13:87920-88285(+) | length=121	|LinJ13_V3.0270	LeishPEP_2010_legendes_corrigees.fasta	13 405,6	1	11	12	17	0.00127	0.463	possibly correct	true	Ingel14726.1989.1989.2.dta	NQGVVEVKK	K	I	0.984	41.9	34.7	0	0	2			501.152	1 000,289648	1 000,578646	2	0.7183	-284.1	83 921,0	58	66	true
Uncategorized Sample	Alba1-HA Exp1	Ingel14726.RAW (F025777)	| hypothetical protein, conserved | location=Lin.chr13:87920-88285(+) | length=121	|LinJ13_V3.0270	LeishPEP_2010_legendes_corrigees.fasta	13 405,6	1	11	12	17	0.00127	0.463	correct	true	Ingel14726.5526.5526.3.dta	RKFGYVDYTK	K	H	0.995	41.8	34.1	0	0	2			426.721	1 277,141772	1 276,668546	3	1.481	373.8	311724	18	27	true
Uncategorized Sample	Alba1-HA Exp1	Ingel14726.RAW (F025777)	| hypothetical protein, conserved | location=Lin.chr13:87920-88285(+) | length=121	|LinJ13_V3.0270	LeishPEP_2010_legendes_corrigees.fasta	13 405,6	1	11	12	17	0.00127	0.463	possibly correct	true	Ingel14726.6455.6455.2.dta	SPDFDAIYDQQQK	K	D	0.997	76.3	33.8	0	0	2			778.727	1 555,438848	1 554,707346	2	1.739	-171.3	289325	92	104	true
Uncategorized Sample	Alba1-HA Exp1	Ingel14726.RAW (F025777)	| hypothetical protein, conserved | location=Lin.chr13:87920-88285(+) | length=121	|LinJ13_V3.0270	LeishPEP_2010_legendes_corrigees.fasta	13 405,6	1	11	12	17	0.00127	0.463	possibly correct	true	Ingel14726.6457.6457.2.dta	SPDFDAIYDQQQK	K	D	0.997	76.3	33.6	0	0	2			777.918	1 553,820848	1 554,707346	2	0.1208	77.68	252249	92	104	true
Uncategorized Sample	Alba1-HA Exp1	Ingel14726.RAW (F025777)	| hypothetical protein, conserved | location=Lin.chr13:87920-88285(+) | length=121	|LinJ13_V3.0270	LeishPEP_2010_legendes_corrigees.fasta	13 405,6	1	11	12	17	0.00127	0.463	possibly correct	true	Ingel14726.6365.6365.3.dta	SPDFDAIYDQQQKDR	K	E	0.997	47.3	33.3	0	0	2			609.927	1 826,758572	1 825,835446	3	1.93	-41.06	651157	92	106	true
Uncategorized Sample	Alba1-HA Exp1	Ingel14726.RAW (F025777)	| hypothetical protein, conserved | location=Lin.chr13:87920-88285(+) | length=121	|LinJ13_V3.0270	LeishPEP_2010_legendes_corrigees.fasta	13 405,6	1	11	12	17	0.00127	0.463	possibly correct	true	Ingel14726.6353.6353.2.dta	SPDFDAIYDQQQKDR	K	E	0.997	54.4	33.3	0	0	2			914.269	1 826,522848	1 825,835446	2	1.695	-170.1	68 746,6	92	106	true
Uncategorized Sample	Alba1-HA Exp1	Ingel14726.RAW (F025777)	| hypothetical protein, conserved | location=Lin.chr13:87920-88285(+) | length=121	|LinJ13_V3.0270	LeishPEP_2010_legendes_corrigees.fasta	13 405,6	1	11	12	17	0.00127	0.463	possibly correct	true	Ingel14726.6368.6368.3.dta	SPDFDAIYDQQQKDR	K	E	0.997	61.4	33.3	0	0	2			609.112	1 824,315672	1 825,835446	3	-0.5125	268.6	158821	92	106	true
Uncategorized Sample	Alba1-HA Exp1	Ingel14726.RAW (F025777)	| hypothetical protein, conserved | location=Lin.chr13:87920-88285(+) | length=121	|LinJ13_V3.0270	LeishPEP_2010_legendes_corrigees.fasta	13 405,6	1	11	12	17	0.00127	0.463	possibly correct	true	Ingel14726.6173.6173.2.dta	STTTDKIEVVVVK	R	S	0.997	65.9	33.8	0	0	2			709.993	1 417,970848	1 418,810246	2	0.1679	118.3	356056	79	91	true
Uncategorized Sample	Alba1-HA Exp1	Ingel14726.RAW (F025777)	| hypothetical protein, conserved | location=Lin.chr13:87920-88285(+) | length=121	|LinJ13_V3.0270	LeishPEP_2010_legendes_corrigees.fasta	13 405,6	1	11	12	17	0.00127	0.463	possibly correct	true	Ingel14726.7418.7418.3.dta	STTTDKIEVVVVKSPDFDAIYDQQQK	R	D	0.997	62.9	31.7	0	0	2			985.957	2 954,847672	2 954,499746	3	1.355	119.2	37 681,3	79	104	true
Uncategorized Sample	Alba1-HA Exp1	Ingel14726.RAW (F025777)	| poly(a) binding protein, putative | location=Lin.chr35:1630921-1632678(+) | length=585	|LinJ35_V3.4200	LeishPEP_2010_legendes_corrigees.fasta	64 646,3	1	1	1	1	7.46e-05	0.0154	possibly correct	true	Ingel14726.6023.6023.2.dta	SGVNNILVK	R	K	0.997	50.8	34.9	0	0	2			472.699	943.383	943.557	2	0.8328	-180	34 253,5	92	100	true
Uncategorized Sample	Alba1-HA Exp1	Ingel14726.RAW (F025777)	| protein kinase, putative,eukaryotic translation initiation factor 2-alpha kinase precursor, putative | location=Lin.chr34:809477-813880(-) | length=1467	|LinJ34_V3.1910	LeishPEP_2010_legendes_corrigees.fasta	158 321,9	1	9	9	9	0.000672	0.0804	possibly correct	true	Ingel14726.7511.7511.3.dta	AGDTYHmLFIQmEYFPR	K	G	0.988	36.3	33.1	0	0	2		m7: Oxidation (+15,99), m12: Oxidation (+15,99)	718.154	2 151,439872	2 150,967576	3	1.48	221.5	55 474,8	1029	1045	true
Uncategorized Sample	Alba1-HA Exp1	Ingel14726.RAW (F025777)	| protein kinase, putative,eukaryotic translation initiation factor 2-alpha kinase precursor, putative | location=Lin.chr34:809477-813880(-) | length=1467	|LinJ34_V3.1910	LeishPEP_2010_legendes_corrigees.fasta	158 321,9	1	9	9	9	0.000672	0.0804	possibly correct	true	Ingel14726.5689.5689.2.dta	GNANGSAGDLASNVAGGQEER	R	S	0.997	125	33.3	0	0	2			987.859	1 973,702648	1 973,890846	2	0.8191	-93	93 759,3	1112	1132	true
Uncategorized Sample	Alba1-HA Exp1	Ingel14726.RAW (F025777)	| protein kinase, putative,eukaryotic translation initiation factor 2-alpha kinase precursor, putative | location=Lin.chr34:809477-813880(-) | length=1467	|LinJ34_V3.1910	LeishPEP_2010_legendes_corrigees.fasta	158 321,9	1	9	9	9	0.000672	0.0804	possibly correct	true	Ingel14726.7613.7613.2.dta	GTLADWLR	R	L	0.972	39.3	35	0	0	2			466.747	931.48	931.5	2	0.9872	-16.68	18 032,3	1046	1053	true
Uncategorized Sample	Alba1-HA Exp1	Ingel14726.RAW (F025777)	| protein kinase, putative,eukaryotic translation initiation factor 2-alpha kinase precursor, putative | location=Lin.chr34:809477-813880(-) | length=1467	|LinJ34_V3.1910	LeishPEP_2010_legendes_corrigees.fasta	158 321,9	1	9	9	9	0.000672	0.0804	possibly correct	true	Ingel14726.6246.6246.2.dta	IGDFGLAK	K	R	0.996	49	34	0	0	2			411.27	820.526	820.457	2	1.076	89.65	25 213,7	1102	1109	true
Uncategorized Sample	Alba1-HA Exp1	Ingel14726.RAW (F025777)	| protein kinase, putative,eukaryotic translation initiation factor 2-alpha kinase precursor, putative | location=Lin.chr34:809477-813880(-) | length=1467	|LinJ34_V3.1910	LeishPEP_2010_legendes_corrigees.fasta	158 321,9	1	9	9	9	0.000672	0.0804	possibly correct	true	Ingel14726.8010.8010.2.dta	LAFGSVVEEAEQLR	R	I	0.997	80.1	33.8	0	0	2			774.497	1 546,979848	1 547,806446	2	0.1807	116.7	15 112,8	467	480	true
Uncategorized Sample	Alba1-HA Exp1	Ingel14726.RAW (F025777)	| protein kinase, putative,eukaryotic translation initiation factor 2-alpha kinase precursor, putative | location=Lin.chr34:809477-813880(-) | length=1467	|LinJ34_V3.1910	LeishPEP_2010_legendes_corrigees.fasta	158 321,9	1	9	9	9	0.000672	0.0804	possibly correct	true	Ingel14726.5529.5529.3.dta	RGNANGSAGDLASNVAGGQEER	R	S	0.997	59.6	33	0	0	2			711.167	2 130,478872	2 129,991946	3	1.494	230.6	39 743,0	1111	1132	true
Uncategorized Sample	Alba1-HA Exp1	Ingel14726.RAW (F025777)	| protein kinase, putative,eukaryotic translation initiation factor 2-alpha kinase precursor, putative | location=Lin.chr34:809477-813880(-) | length=1467	|LinJ34_V3.1910	LeishPEP_2010_legendes_corrigees.fasta	158 321,9	1	9	9	9	0.000672	0.0804	possibly correct	true	Ingel14726.5888.5888.3.dta	SmLAANPLQRPPIRK	K	L	0.984	35.3	33.3	0	0	2		m2: Oxidation (+15,99)	570.495	1 708,462572	1 707,968861	3	1.501	291.5	20 480,8	1207	1221	true
Uncategorized Sample	Alba1-HA Exp1	Ingel14726.RAW (F025777)	| protein kinase, putative,eukaryotic translation initiation factor 2-alpha kinase precursor, putative | location=Lin.chr34:809477-813880(-) | length=1467	|LinJ34_V3.1910	LeishPEP_2010_legendes_corrigees.fasta	158 321,9	1	9	9	9	0.000672	0.0804	possibly correct	true	Ingel14726.6085.6085.2.dta	SVVGGSPLYSSPEQTR	R	G	0.997	91.6	33.5	0	0	2			832.716	1 663,417848	1 663,828646	2	0.5965	-244.1	176673	1133	1148	true
Uncategorized Sample	Alba1-HA Exp1	Ingel14726.RAW (F025777)	| protein kinase, putative,eukaryotic translation initiation factor 2-alpha kinase precursor, putative | location=Lin.chr34:809477-813880(-) | length=1467	|LinJ34_V3.1910	LeishPEP_2010_legendes_corrigees.fasta	158 321,9	1	9	9	9	0.000672	0.0804	possibly correct	true	Ingel14726.6535.6535.3.dta	VVQEAVLHSSFDNANVVR	R	F	0.997	51.3	33.2	0	0	2			662.536	1 984,586772	1 984,024546	3	1.57	-219.6	49 610,0	952	969	true
Uncategorized Sample	Alba1-HA Exp1	Ingel14726.RAW (F025777)	| heat shock 70-related protein 1, mitochondrial precursor, putative | location=Lin.chr30:922117-924099(-) | length=660	|LinJ30_V3.2480,|LinJ30_V3.2530,|LinJ30_V3.2540	LeishPEP_2010_legendes_corrigees.fasta	71 676,8	1	5	5	6	0.000448	0.0833	possibly correct	true	Ingel14726.7039.7039.2.dta	DAGTIAGLNVIR	K	V	0.949	35.5	34.2	0	0	2			600.505	1 198,995848	1 199,674446	2	0.3287	273.9	36 729,2	181	192	true
Uncategorized Sample	Alba1-HA Exp1	Ingel14726.RAW (F025777)	| heat shock 70-related protein 1, mitochondrial precursor, putative | location=Lin.chr30:922117-924099(-) | length=660	|LinJ30_V3.2480,|LinJ30_V3.2530,|LinJ30_V3.2540	LeishPEP_2010_legendes_corrigees.fasta	71 676,8	1	5	5	6	0.000448	0.0833	possibly correct	true	Ingel14726.4505.4505.2.dta	LVGLAAKR	K	Q	0.968	38.4	34.7	0	0	2			414.802	827.589	827.546	2	1.05	56.66	5 046,50	73	80	true
Uncategorized Sample	Alba1-HA Exp1	Ingel14726.RAW (F025777)	| heat shock 70-related protein 1, mitochondrial precursor, putative | location=Lin.chr30:922117-924099(-) | length=660	|LinJ30_V3.2480,|LinJ30_V3.2530,|LinJ30_V3.2540	LeishPEP_2010_legendes_corrigees.fasta	71 676,8	1	5	5	6	0.000448	0.0833	possibly correct	true	Ingel14726.5207.5207.2.dta	NNAETQLTTAER	R	Q	0.997	84.3	34.1	0	0	2			674.317	1 346,619648	1 347,649946	2	-0.02302	-17.08	13 542,3	557	568	true
Uncategorized Sample	Alba1-HA Exp1	Ingel14726.RAW (F025777)	| heat shock 70-related protein 1, mitochondrial precursor, putative | location=Lin.chr30:922117-924099(-) | length=660	|LinJ30_V3.2480,|LinJ30_V3.2530,|LinJ30_V3.2540	LeishPEP_2010_legendes_corrigees.fasta	71 676,8	1	5	5	6	0.000448	0.0833	possibly correct	true	Ingel14726.7630.7630.2.dta	QYSPSQIGAFVLEK	K	M	0.98	39.8	33.6	0	0	2			784.898	1 567,780648	1 566,816346	2	1.972	-21.6	64 116,4	134	147	true
Uncategorized Sample	Alba1-HA Exp1	Ingel14726.RAW (F025777)	| heat shock 70-related protein 1, mitochondrial precursor, putative | location=Lin.chr30:922117-924099(-) | length=660	|LinJ30_V3.2480,|LinJ30_V3.2530,|LinJ30_V3.2540	LeishPEP_2010_legendes_corrigees.fasta	71 676,8	1	5	5	6	0.000448	0.0833	possibly correct	true	Ingel14726.4936.4936.2.dta	SKFEGITQR	R	L	0.964	36.5	33.4	0	0	2			533.466	1 064,916648	1 065,568846	2	0.3551	333.1	3 939,80	323	331	true
Uncategorized Sample	Alba1-HA Exp1	Ingel14726.RAW (F025777)	| heat shock 70-related protein 1, mitochondrial precursor, putative | location=Lin.chr30:922117-924099(-) | length=660	|LinJ30_V3.2480,|LinJ30_V3.2530,|LinJ30_V3.2540	LeishPEP_2010_legendes_corrigees.fasta	71 676,8	1	5	5	6	0.000448	0.0833	possibly correct	true	Ingel14726.5002.5002.2.dta	SKFEGITQR	R	L	0.997	51.1	33.6	0	0	2			532.849	1 063,682648	1 065,568846	2	-0.8789	116.3	3 834,60	323	331	true
Uncategorized Sample	Alba1-HA Exp1	Ingel14726.RAW (F025777)	| elongation factor 2 | location=Lin.chr36:48610-51147(-) | length=845	|LinJ36_V3.0190,|LinJ36_V3.0200,|LinJ36_V3.0210	LeishPEP_2010_legendes_corrigees.fasta	94 147,3	0.942	1	1	1	7.46e-05	0.0142	possibly correct	false	Ingel14726.4381.4381.3.dta	KQDLYEDKPVQR	K	S	0.983	35.3	33.7	0	0	2			507.457	1 519,348572	1 518,791346	3	1.565	-290	7 482,90	423	434	true
Uncategorized Sample	Alba1-HA Exp1	Ingel14726.RAW (F025777)	| ATP-dependent RNA helicase, putative | location=Lin.chr32_V3:159098-160942(-) | length=614	|LinJ32_V3.0410	LeishPEP_2010_legendes_corrigees.fasta	66 808,9	1	5	5	5	0.000373	0.121	possibly correct	true	Ingel14726.5423.5423.2.dta	AIVQGPDSDmPPPGER	R	Q	0.997	80.5	33.6	0	0	2		m10: Oxidation (+15,99)	841.729	1 681,442648	1 681,785361	2	0.6646	-201	35 707,8	308	323	true
Uncategorized Sample	Alba1-HA Exp1	Ingel14726.RAW (F025777)	| ATP-dependent RNA helicase, putative | location=Lin.chr32_V3:159098-160942(-) | length=614	|LinJ32_V3.0410	LeishPEP_2010_legendes_corrigees.fasta	66 808,9	1	5	5	5	0.000373	0.121	possibly correct	true	Ingel14726.6181.6181.3.dta	AKPTNSQSAPSALVLSPTR	R	E	0.997	43.2	33.3	0	0	2			642.875	1 925,603772	1 925,045146	3	1.566	-228.1	52 874,7	203	221	true
Uncategorized Sample	Alba1-HA Exp1	Ingel14726.RAW (F025777)	| ATP-dependent RNA helicase, putative | location=Lin.chr32_V3:159098-160942(-) | length=614	|LinJ32_V3.0410	LeishPEP_2010_legendes_corrigees.fasta	66 808,9	1	5	5	5	0.000373	0.121	possibly correct	true	Ingel14726.7265.7265.2.dta	ETNQTVLPEVQALAK	R	K	0.95	35.3	34	0	0	2			820.922	1 639,829848	1 640,885546	2	-0.04842	-29.51	31 215,4	508	522	true
Uncategorized Sample	Alba1-HA Exp1	Ingel14726.RAW (F025777)	| ATP-dependent RNA helicase, putative | location=Lin.chr32_V3:159098-160942(-) | length=614	|LinJ32_V3.0410	LeishPEP_2010_legendes_corrigees.fasta	66 808,9	1	5	5	5	0.000373	0.121	possibly correct	true	Ingel14726.8765.8765.2.dta	NIVDDLIPLLR	R	E	0.995	47.1	33.5	0	0	2			641.349	1 280,683848	1 280,757546	2	0.9336	-53.95	5 983,30	497	507	true
Uncategorized Sample	Alba1-HA Exp1	Ingel14726.RAW (F025777)	| ATP-dependent RNA helicase, putative | location=Lin.chr32_V3:159098-160942(-) | length=614	|LinJ32_V3.0410	LeishPEP_2010_legendes_corrigees.fasta	66 808,9	1	5	5	5	0.000373	0.121	possibly correct	true	Ingel14726.5758.5758.2.dta	VGSTTENITQDVR	R	W	0.997	56.3	33.8	0	0	2			710.627	1 419,238648	1 419,707546	2	0.5384	-327	40 607,4	355	367	true
Uncategorized Sample	Alba1-HA Exp1	Ingel14726.RAW (F025777)	| heat shock protein 70-related protein | location=Lin.chr26:406456-408381(+) | length=641	|LinJ26_V3.1220	LeishPEP_2010_legendes_corrigees.fasta	70 466,0	0.99	1	1	1	7.46e-05	0.0172	possibly correct	true	Ingel14726.5426.5426.2.dta	EAITIQNDTGR	K	L	0.997	52.6	34.2	0	0	2			609.57	1 217,125848	1 217,612246	2	0.5209	-395.6	7 055,30	500	510	true
Uncategorized Sample	Alba1-HA Exp1	Ingel14726.RAW (F025777)	| RNA binding protein, putative | location=Lin.chr18:234277-235542(+) | length=421	|LinJ18_V3.0590	LeishPEP_2010_legendes_corrigees.fasta	43 818,4	1	2	2	2	0.000149	0.0689	possibly correct	true	Ingel14726.6234.6234.3.dta	ASPQQQAAVQSAPGKIEYLR	R	S	0.996	41.1	33.1	0	0	2			715.162	2 142,464772	2 142,130346	3	1.342	158.1	101168	329	348	true
Uncategorized Sample	Alba1-HA Exp1	Ingel14726.RAW (F025777)	| RNA binding protein, putative | location=Lin.chr18:234277-235542(+) | length=421	|LinJ18_V3.0590	LeishPEP_2010_legendes_corrigees.fasta	43 818,4	1	2	2	2	0.000149	0.0689	possibly correct	true	Ingel14726.5119.5119.2.dta	YELEESAQR	R	A	0.958	35.9	33.7	0	0	2			563.706	1 125,397848	1 124,521846	2	1.883	-108.5	15 469,4	231	239	true
Uncategorized Sample	Alba1-HA Exp1	Ingel14726.RAW (F025777)	| alpha tubulin | location=Lin.chr13:112108-113463(+) | length=451	|LinJ13_V3.0330,|LinJ13_V3.1460	LeishPEP_2010_legendes_corrigees.fasta	49 759,0	1	1	1	1	7.46e-05	0.031	possibly correct	true	Ingel14726.8240.8240.2.dta	LIGQVVSSLTASLR	R	F	0.997	71.4	34.1	0	0	2			722.565	1 443,115848	1 443,853046	2	0.2701	187	9 877,60	230	243	true
Uncategorized Sample	Alba1-HA Exp1	Ingel14726.RAW (F025777)	| enolase;db_xref=PMID:17382932;evidence=inferred from sequence orthology | location=Lin.chr14:513749-515038(+) | length=429	|LinJ14_V3.1240	LeishPEP_2010_legendes_corrigees.fasta	46 037,4	0.99	1	1	1	7.46e-05	0.0256	possibly correct	true	Ingel14726.2427.2427.2.dta	YcGAGcTQAVK	R	N	0.997	56.1	34.1	0	0	2		c2: Carbamidomethyl (+57,02), c6: Carbamidomethyl (+57,02)	608.198	1 214,381848	1 214,529377	2	0.8597	-117.6	5 192,30	57	67	true
Uncategorized Sample	Alba1-HA Exp1	Ingel14726.RAW (F025777)	| RNA binding protein, putative | location=Lin.chr32_V3:263833-264540(+) | length=235	|LinJ32_V3.0790	LeishPEP_2010_legendes_corrigees.fasta	25 208,8	1	3	3	3	0.000224	0.123	possibly correct	true	Ingel14726.5646.5646.3.dta	ARQEVANVVIAAHR	R	H	0.997	44.2	33.9	0	0	2			512.446	1 534,315872	1 533,860746	3	1.462	299.4	11 025,6	214	227	true
Uncategorized Sample	Alba1-HA Exp1	Ingel14726.RAW (F025777)	| RNA binding protein, putative | location=Lin.chr32_V3:263833-264540(+) | length=235	|LinJ32_V3.0790	LeishPEP_2010_legendes_corrigees.fasta	25 208,8	1	3	3	3	0.000224	0.123	possibly correct	true	Ingel14726.5831.5831.3.dta	QEVANVVIAAHR	R	H	0.997	55.2	33.9	0	0	2			436.708	1 307,102772	1 306,722546	3	1.388	294.1	21 975,8	216	227	true
Uncategorized Sample	Alba1-HA Exp1	Ingel14726.RAW (F025777)	| RNA binding protein, putative | location=Lin.chr32_V3:263833-264540(+) | length=235	|LinJ32_V3.0790	LeishPEP_2010_legendes_corrigees.fasta	25 208,8	1	3	3	3	0.000224	0.123	possibly correct	true	Ingel14726.6947.6947.2.dta	QNFAYAYLDSPAAAK	R	K	0.997	73.2	33.6	0	0	2			815.751	1 629,486848	1 629,790746	2	0.7034	-183.6	46 342,7	170	184	true
Uncategorized Sample	HA-Alba3 Exp1	Ingel14727.RAW (F025769)	| T-complex protein 1, delta subunit, putative | location=Lin.chr21:443238-444893(+) | length=551	|LinJ21_V3.1330	LeishPEP_2010_legendes_corrigees.fasta	59 651,7	1	2	2	3	0.000221	0.0472	possibly correct	true	Ingel14727.6856.6856.2.dta	GETIISNDGATILSR	K	L	0.993	43.7	33.8	0	0	2			774.701	1 547,387848	1 546,807346	2	1.588	-269.7	54 037,4	66	80	true
Uncategorized Sample	HA-Alba3 Exp1	Ingel14727.RAW (F025769)	| T-complex protein 1, delta subunit, putative | location=Lin.chr21:443238-444893(+) | length=551	|LinJ21_V3.1330	LeishPEP_2010_legendes_corrigees.fasta	59 651,7	1	2	2	3	0.000221	0.0472	possibly correct	true	Ingel14727.3897.3898.2.dta	TVIEEGTPSGK	K	V	0.957	35.1	34.5	0	0	2			559.749	1 117,482848	1 117,573746	2	0.9164	-77.2	13 888,6	362	372	true
Uncategorized Sample	HA-Alba3 Exp1	Ingel14727.RAW (F025769)	| T-complex protein 1, delta subunit, putative | location=Lin.chr21:443238-444893(+) | length=551	|LinJ21_V3.1330	LeishPEP_2010_legendes_corrigees.fasta	59 651,7	1	2	2	3	0.000221	0.0472	possibly correct	true	Ingel14727.3833.3833.2.dta	TVIEEGTPSGK	K	V	0.996	47.8	34.4	0	0	2			559.722	1 117,428848	1 117,573746	2	0.8624	-125.5	6 310,60	362	372	true
Uncategorized Sample	HA-Alba3 Exp1	Ingel14727.RAW (F025769)	| prostaglandin f2-alpha synthase | location=LIn.chr31:1034720-1035574(-) | length=284	|LinJ31_V3.2210	LeishPEP_2010_legendes_corrigees.fasta	31 754,5	1	2	2	2	0.000147	0.0775	possibly correct	true	Ingel14727.4458.4458.2.dta	IDALNTNSR	R	Y	0.996	47.7	34.8	0	0	2			502.712	1 003,408648	1 003,516746	2	0.8992	-103.1	8 944,90	266	274	true
Uncategorized Sample	HA-Alba3 Exp1	Ingel14727.RAW (F025769)	| prostaglandin f2-alpha synthase | location=LIn.chr31:1034720-1035574(-) | length=284	|LinJ31_V3.2210	LeishPEP_2010_legendes_corrigees.fasta	31 754,5	1	2	2	2	0.000147	0.0775	possibly correct	true	Ingel14727.8197.8197.2.dta	LLSNPILAAIGAK	K	Y	0.997	73.1	33.4	0	0	2			641.355	1 280,694848	1 280,793846	2	0.9083	-73.69	17 834,9	205	217	true
Uncategorized Sample	HA-Alba3 Exp1	Ingel14727.RAW (F025769)	| hypothetical protein, conserved | location=Lin.chr34:1034621-1035217(+) | length=198	|LinJ34_V3.2410	LeishPEP_2010_legendes_corrigees.fasta	21 992,2	1	14	18	26	0.00192	0.515	correct	true	Ingel14727.2105.2105.2.dta	DRPEGAENEVR	R	V	0.974	37.3	34.2	0	0	2			636.626	1 271,237848	1 271,597546	2	0.6476	-279.2	46 137,8	21	31	true
Uncategorized Sample	HA-Alba3 Exp1	Ingel14727.RAW (F025769)	| hypothetical protein, conserved | location=Lin.chr34:1034621-1035217(+) | length=198	|LinJ34_V3.2410	LeishPEP_2010_legendes_corrigees.fasta	21 992,2	1	14	18	26	0.00192	0.515	possibly correct	true	Ingel14727.2040.2040.2.dta	DRPEGAENEVR	R	V	0.992	43.4	34.2	0	0	2			636.646	1 271,277848	1 271,597546	2	0.6876	-247.7	94 741,4	21	31	true
Uncategorized Sample	HA-Alba3 Exp1	Ingel14727.RAW (F025769)	| hypothetical protein, conserved | location=Lin.chr34:1034621-1035217(+) | length=198	|LinJ34_V3.2410	LeishPEP_2010_legendes_corrigees.fasta	21 992,2	1	14	18	26	0.00192	0.515	possibly correct	true	Ingel14727.2064.2064.3.dta	DRPEGAENEVR	R	V	0.997	42.4	34.2	0	0	2			425.07	1 272,187572	1 271,597546	3	1.597	-320.6	800244	21	31	true
Uncategorized Sample	HA-Alba3 Exp1	Ingel14727.RAW (F025769)	| hypothetical protein, conserved | location=Lin.chr34:1034621-1035217(+) | length=198	|LinJ34_V3.2410	LeishPEP_2010_legendes_corrigees.fasta	21 992,2	1	14	18	26	0.00192	0.515	possibly correct	true	Ingel14727.7536.7536.3.dta	ISGLHQVTELGSELVR	R	D	0.997	50.5	33.6	0	0	2			580.557	1 738,647672	1 737,949546	3	1.705	-172.5	91 831,2	84	99	true
Uncategorized Sample	HA-Alba3 Exp1	Ingel14727.RAW (F025769)	| hypothetical protein, conserved | location=Lin.chr34:1034621-1035217(+) | length=198	|LinJ34_V3.2410	LeishPEP_2010_legendes_corrigees.fasta	21 992,2	1	14	18	26	0.00192	0.515	possibly correct	true	Ingel14727.7558.7558.2.dta	ISGLHQVTELGSELVR	R	D	0.997	59.2	33.6	0	0	2			869.672	1 737,328848	1 737,949546	2	0.3866	222.4	7 925,10	84	99	true
Uncategorized Sample	HA-Alba3 Exp1	Ingel14727.RAW (F025769)	| hypothetical protein, conserved | location=Lin.chr34:1034621-1035217(+) | length=198	|LinJ34_V3.2410	LeishPEP_2010_legendes_corrigees.fasta	21 992,2	1	14	18	26	0.00192	0.515	possibly correct	true	Ingel14727.7905.7905.3.dta	ISGLHQVTELGSELVRDEYEPIDR	R	T	0.997	53.1	32.1	0	0	2			919.754	2 756,240772	2 755,390046	3	1.858	-53.48	260012	84	107	true
Uncategorized Sample	HA-Alba3 Exp1	Ingel14727.RAW (F025769)	| hypothetical protein, conserved | location=Lin.chr34:1034621-1035217(+) | length=198	|LinJ34_V3.2410	LeishPEP_2010_legendes_corrigees.fasta	21 992,2	1	14	18	26	0.00192	0.515	possibly correct	true	Ingel14727.8347.8347.2.dta	ISGMGGAIYNAVNIAEIVK	K	R	0.997	69.3	33.1	0	0	2			960.88	1 919,745848	1 920,026046	2	0.7271	-143.5	6 931,20	63	81	true
Uncategorized Sample	HA-Alba3 Exp1	Ingel14727.RAW (F025769)	| hypothetical protein, conserved | location=Lin.chr34:1034621-1035217(+) | length=198	|LinJ34_V3.2410	LeishPEP_2010_legendes_corrigees.fasta	21 992,2	1	14	18	26	0.00192	0.515	possibly correct	true	Ingel14727.7968.7968.2.dta	ISGmGGAIYNAVNIAEIVK	K	R	0.997	84.1	33.1	0	0	2		m4: Oxidation (+15,99)	969.163	1 936,311648	1 936,020961	2	1.298	152.4	32 426,6	63	81	true
Uncategorized Sample	HA-Alba3 Exp1	Ingel14727.RAW (F025769)	| hypothetical protein, conserved | location=Lin.chr34:1034621-1035217(+) | length=198	|LinJ34_V3.2410	LeishPEP_2010_legendes_corrigees.fasta	21 992,2	1	14	18	26	0.00192	0.515	possibly correct	true	Ingel14727.8154.8154.3.dta	ISGMGGAIYNAVNIAEIVKR	K	R	0.997	49.8	33.1	0	0	2			693.172	2 076,494772	2 076,127146	3	1.375	179.1	53 070,5	63	82	true
Uncategorized Sample	HA-Alba3 Exp1	Ingel14727.RAW (F025769)	| hypothetical protein, conserved | location=Lin.chr34:1034621-1035217(+) | length=198	|LinJ34_V3.2410	LeishPEP_2010_legendes_corrigees.fasta	21 992,2	1	14	18	26	0.00192	0.515	possibly correct	true	Ingel14727.7122.7122.2.dta	KVSTILITLSR	R	N	0.948	33.8	34.1	0	0	2			615.916	1 229,816648	1 230,778146	2	0.04578	37.19	8 166,00	119	129	true
Uncategorized Sample	HA-Alba3 Exp1	Ingel14727.RAW (F025769)	| hypothetical protein, conserved | location=Lin.chr34:1034621-1035217(+) | length=198	|LinJ34_V3.2410	LeishPEP_2010_legendes_corrigees.fasta	21 992,2	1	14	18	26	0.00192	0.515	possibly correct	true	Ingel14727.7056.7056.2.dta	KVSTILITLSR	R	N	0.997	81.5	34.1	0	0	2			616.074	1 230,132848	1 230,778146	2	0.362	294	514320	119	129	true
Uncategorized Sample	HA-Alba3 Exp1	Ingel14727.RAW (F025769)	| hypothetical protein, conserved | location=Lin.chr34:1034621-1035217(+) | length=198	|LinJ34_V3.2410	LeishPEP_2010_legendes_corrigees.fasta	21 992,2	1	14	18	26	0.00192	0.515	possibly correct	true	Ingel14727.7307.7307.3.dta	KVSTILITLSRNcLDK	R	S	0.986	35	33.3	0	0	2		c13: Carbamidomethyl (+57,02)	621.351	1 861,031472	1 861,057811	3	0.9809	-11.7	21 833,2	119	134	true
Uncategorized Sample	HA-Alba3 Exp1	Ingel14727.RAW (F025769)	| hypothetical protein, conserved | location=Lin.chr34:1034621-1035217(+) | length=198	|LinJ34_V3.2410	LeishPEP_2010_legendes_corrigees.fasta	21 992,2	1	14	18	26	0.00192	0.515	possibly correct	true	Ingel14727.6182.6182.3.dta	NcLDKSNPGYQEPIPDSEVTEQER	R	R	0.997	61.1	32	0	0	2		c2: Carbamidomethyl (+57,02)	936.165	2 805,474672	2 805,263511	3	1.218	76.86	12 716,3	130	153	true
Uncategorized Sample	HA-Alba3 Exp1	Ingel14727.RAW (F025769)	| hypothetical protein, conserved | location=Lin.chr34:1034621-1035217(+) | length=198	|LinJ34_V3.2410	LeishPEP_2010_legendes_corrigees.fasta	21 992,2	1	14	18	26	0.00192	0.515	possibly correct	true	Ingel14727.5104.5104.2.dta	NPENVVVER	R	K	0.997	52.4	34.1	0	0	2			528.399	1 054,782848	1 055,547946	2	0.2422	229.4	140753	110	118	true
Uncategorized Sample	HA-Alba3 Exp1	Ingel14727.RAW (F025769)	| hypothetical protein, conserved | location=Lin.chr34:1034621-1035217(+) | length=198	|LinJ34_V3.2410	LeishPEP_2010_legendes_corrigees.fasta	21 992,2	1	14	18	26	0.00192	0.515	possibly correct	true	Ingel14727.5040.5040.2.dta	NPENVVVER	R	K	0.997	55.6	34.4	0	0	2			528.852	1 055,688848	1 055,547946	2	1.148	137.6	90 639,2	110	118	true
Uncategorized Sample	HA-Alba3 Exp1	Ingel14727.RAW (F025769)	| hypothetical protein, conserved | location=Lin.chr34:1034621-1035217(+) | length=198	|LinJ34_V3.2410	LeishPEP_2010_legendes_corrigees.fasta	21 992,2	1	14	18	26	0.00192	0.515	possibly correct	true	Ingel14727.4106.4106.2.dta	NPENVVVERK	R	V	0.995	44.8	33.7	0	0	2			592.472	1 182,928848	1 183,642946	2	0.2932	247.6	10 597,8	110	119	true
Uncategorized Sample	HA-Alba3 Exp1	Ingel14727.RAW (F025769)	| hypothetical protein, conserved | location=Lin.chr34:1034621-1035217(+) | length=198	|LinJ34_V3.2410	LeishPEP_2010_legendes_corrigees.fasta	21 992,2	1	14	18	26	0.00192	0.515	possibly correct	true	Ingel14727.4173.4173.2.dta	NPENVVVERK	R	V	0.997	50.7	33.7	0	0	2			592.516	1 183,016848	1 183,642946	2	0.3812	321.9	9 696,70	110	119	true
Uncategorized Sample	HA-Alba3 Exp1	Ingel14727.RAW (F025769)	| hypothetical protein, conserved | location=Lin.chr34:1034621-1035217(+) | length=198	|LinJ34_V3.2410	LeishPEP_2010_legendes_corrigees.fasta	21 992,2	1	14	18	26	0.00192	0.515	possibly correct	true	Ingel14727.4044.4044.2.dta	NPENVVVERK	R	V	0.997	53.6	33.7	0	0	2			592.729	1 183,443848	1 183,642946	2	0.8082	-164.3	5 598,60	110	119	true
Uncategorized Sample	HA-Alba3 Exp1	Ingel14727.RAW (F025769)	| hypothetical protein, conserved | location=Lin.chr34:1034621-1035217(+) | length=198	|LinJ34_V3.2410	LeishPEP_2010_legendes_corrigees.fasta	21 992,2	1	14	18	26	0.00192	0.515	possibly correct	true	Ingel14727.7204.7204.3.dta	RISGLHQVTELGSELVR	R	D	0.997	65.9	33.1	0	0	2			632.445	1 894,312572	1 894,050646	3	1.269	140.6	48 318,8	83	99	true
Uncategorized Sample	HA-Alba3 Exp1	Ingel14727.RAW (F025769)	| hypothetical protein, conserved | location=Lin.chr34:1034621-1035217(+) | length=198	|LinJ34_V3.2410	LeishPEP_2010_legendes_corrigees.fasta	21 992,2	1	14	18	26	0.00192	0.515	possibly correct	true	Ingel14727.6122.6122.2.dta	SNPGYQEPIPDSEVTEQER	K	R	0.997	73.4	32.9	0	0	2			1 088,792000	2 175,569448	2 174,983846	2	1.593	-189.6	242835	135	153	true
Uncategorized Sample	HA-Alba3 Exp1	Ingel14727.RAW (F025769)	| hypothetical protein, conserved | location=Lin.chr34:1034621-1035217(+) | length=198	|LinJ34_V3.2410	LeishPEP_2010_legendes_corrigees.fasta	21 992,2	1	14	18	26	0.00192	0.515	possibly correct	true	Ingel14727.5128.5128.2.dta	TRNPENVVVER	R	K	0.989	41.6	34	0	0	2			657.264	1 312,512848	1 312,696746	2	0.8234	-136.5	63 235,1	108	118	true
Uncategorized Sample	HA-Alba3 Exp1	Ingel14727.RAW (F025769)	| hypothetical protein, conserved | location=Lin.chr34:1034621-1035217(+) | length=198	|LinJ34_V3.2410	LeishPEP_2010_legendes_corrigees.fasta	21 992,2	1	14	18	26	0.00192	0.515	possibly correct	true	Ingel14727.5066.5066.2.dta	TRNPENVVVER	R	K	0.997	54	34	0	0	2			657.027	1 312,038848	1 312,696746	2	0.3494	266.1	40 107,3	108	118	true
Uncategorized Sample	HA-Alba3 Exp1	Ingel14727.RAW (F025769)	| hypothetical protein, conserved | location=Lin.chr34:1034621-1035217(+) | length=198	|LinJ34_V3.2410	LeishPEP_2010_legendes_corrigees.fasta	21 992,2	1	14	18	26	0.00192	0.515	possibly correct	true	Ingel14727.5120.5120.3.dta	TRNPENVVVER	R	K	0.997	51.1	34.1	0	0	2			438.743	1 313,205672	1 312,696746	3	1.516	-372.3	752088	108	118	true
Uncategorized Sample	HA-Alba3 Exp1	Ingel14727.RAW (F025769)	| hypothetical protein, conserved | location=Lin.chr34:1034621-1035217(+) | length=198	|LinJ34_V3.2410	LeishPEP_2010_legendes_corrigees.fasta	21 992,2	1	14	18	26	0.00192	0.515	possibly correct	true	Ingel14727.4178.4178.3.dta	TRNPENVVVERK	R	V	0.958	30.8	33.9	0	0	2			481.329	1 440,964872	1 440,791746	3	1.18	123.2	3 107,10	108	119	true
Uncategorized Sample	HA-Alba3 Exp1	Ingel14727.RAW (F025769)	| hypothetical protein, conserved | location=Lin.chr34:1034621-1035217(+) | length=198	|LinJ34_V3.2410	LeishPEP_2010_legendes_corrigees.fasta	21 992,2	1	14	18	26	0.00192	0.515	possibly correct	true	Ingel14727.4288.4289.3.dta	TRNPENVVVERK	R	V	0.983	34.5	33.7	0	0	2			481.062	1 440,162672	1 440,791746	3	0.3782	262.4	186503	108	119	true
Uncategorized Sample	HA-Alba3 Exp1	Ingel14727.RAW (F025769)	| hypothetical protein, conserved | location=Lin.chr34:1034621-1035217(+) | length=198	|LinJ34_V3.2410	LeishPEP_2010_legendes_corrigees.fasta	21 992,2	1	14	18	26	0.00192	0.515	possibly correct	true	Ingel14727.4352.4352.3.dta	TRNPENVVVERK	R	V	0.991	37.5	33.9	0	0	2			481.49	1 441,449672	1 440,791746	3	1.665	-235.9	212764	108	119	true
Uncategorized Sample	HA-Alba3 Exp1	Ingel14727.RAW (F025769)	| transketolase;db_xref=PMID:15149284;evidence=inferred from sequence or structural similarity | location=LinJ24_V3:784636-786651(-) | length=671	|LinJ24_V3.2150	LeishPEP_2010_legendes_corrigees.fasta	71 876,0	1	2	2	2	0.000147	0.0402	possibly correct	true	Ingel14727.5274.5274.2.dta	LPTNSSAIATR	K	K	0.953	34.6	34.5	0	0	2			566.345	1 130,674848	1 130,616446	2	1.066	55.62	27 330,7	343	353	true
Uncategorized Sample	HA-Alba3 Exp1	Ingel14727.RAW (F025769)	| transketolase;db_xref=PMID:15149284;evidence=inferred from sequence or structural similarity | location=LinJ24_V3:784636-786651(-) | length=671	|LinJ24_V3.2150	LeishPEP_2010_legendes_corrigees.fasta	71 876,0	1	2	2	2	0.000147	0.0402	possibly correct	true	Ingel14727.5155.5155.3.dta	QNTVPQSGSSIDGVKR	R	G	0.997	46.6	33.7	0	0	2			558.575	1 672,703772	1 672,861446	3	0.8496	-91.49	24 532,3	519	534	true
Uncategorized Sample	HA-Alba3 Exp1	Ingel14727.RAW (F025769)	| NADP-dependent alcohol dehydrogenase, putative | location=Lin.chr23_V3:135086-136144(+) | length=352	|LinJ23_V3.0410	LeishPEP_2010_legendes_corrigees.fasta	38 456,5	1	2	2	2	0.000147	0.0767	possibly correct	true	Ingel14727.6507.6507.2.dta	LANAmGAEVTVFTR	K	S	0.996	46.8	33.5	0	0	2		m5: Oxidation (+15,99)	749.374	1 496,732848	1 495,757361	2	1.983	-15.15	335447	195	208	true
Uncategorized Sample	HA-Alba3 Exp1	Ingel14727.RAW (F025769)	| NADP-dependent alcohol dehydrogenase, putative | location=Lin.chr23_V3:135086-136144(+) | length=352	|LinJ23_V3.0410	LeishPEP_2010_legendes_corrigees.fasta	38 456,5	1	2	2	2	0.000147	0.0767	possibly correct	true	Ingel14727.6018.6018.3.dta	PTEAHGWAALSAK	M	S	0.997	41.7	33.7	0	0	1			447.471	1 339,391772	1 338,680146	3	1.719	-213.8	49 568,2	2	14	true
Uncategorized Sample	HA-Alba3 Exp1	Ingel14727.RAW (F025769)	| 60S ribosomal protein L2, putative | location=Lin.chr32_V3:1500756-1501538(+) | length=260	|LinJ32_V3.4050,|LinJ35_V3.1440,|LinJ35_V3.1450	LeishPEP_2010_legendes_corrigees.fasta	28 272,5	0.977	1	1	1	7.37e-05	0.0269	possibly correct	true	Ingel14727.3506.3506.2.dta	AGNSFYR	K	F	0.995	46.9	34.9	0	0	2			407.817	813.619	814.384	2	0.2418	296.8	4 158,50	182	188	true
Uncategorized Sample	HA-Alba3 Exp1	Ingel14727.RAW (F025769)	| GP63, leishmanolysin,metallo-peptidase, Clan MA(M), Family M8 | location=Lin.chr10:206843-208642(+) | length=599	|LinJ10_V3.0490,|LinJ10_V3.0500	LeishPEP_2010_legendes_corrigees.fasta	63 811,0	1	5	5	6	0.000442	0.0801	possibly correct	true	Ingel14727.7660.7660.3.dta	ASEAGAPFKGFNVFSDAAR	R	C	0.997	47.3	33.3	0	0	2			648.42	1 942,238772	1 941,945346	3	1.301	153.3	57 537,1	467	485	true
Uncategorized Sample	HA-Alba3 Exp1	Ingel14727.RAW (F025769)	| GP63, leishmanolysin,metallo-peptidase, Clan MA(M), Family M8 | location=Lin.chr10:206843-208642(+) | length=599	|LinJ10_V3.0490,|LinJ10_V3.0500	LeishPEP_2010_legendes_corrigees.fasta	63 811,0	1	5	5	6	0.000442	0.0801	possibly correct	true	Ingel14727.6835.6835.2.dta	GFNVFSDAAR	K	C	0.997	54.5	33.8	0	0	2			542.669	1 083,322648	1 083,521746	2	0.8082	-179.4	28 267,5	476	485	true
Uncategorized Sample	HA-Alba3 Exp1	Ingel14727.RAW (F025769)	| GP63, leishmanolysin,metallo-peptidase, Clan MA(M), Family M8 | location=Lin.chr10:206843-208642(+) | length=599	|LinJ10_V3.0490,|LinJ10_V3.0500	LeishPEP_2010_legendes_corrigees.fasta	63 811,0	1	5	5	6	0.000442	0.0801	possibly correct	true	Ingel14727.6440.6440.3.dta	HLIPQALQLHTER	K	L	0.978	33.5	33.8	0	0	2			519.455	1 555,341672	1 555,870546	3	0.4784	307.4	26 381,8	156	168	true
Uncategorized Sample	HA-Alba3 Exp1	Ingel14727.RAW (F025769)	| GP63, leishmanolysin,metallo-peptidase, Clan MA(M), Family M8 | location=Lin.chr10:206843-208642(+) | length=599	|LinJ10_V3.0490,|LinJ10_V3.0500	LeishPEP_2010_legendes_corrigees.fasta	63 811,0	1	5	5	6	0.000442	0.0801	possibly correct	true	Ingel14727.6089.6089.2.dta	ILESISNVR	R	H	0.997	57.2	34.8	0	0	2			516.272	1 030,528848	1 030,589146	2	0.947	-54.05	17 927,9	279	287	true
Uncategorized Sample	HA-Alba3 Exp1	Ingel14727.RAW (F025769)	| GP63, leishmanolysin,metallo-peptidase, Clan MA(M), Family M8 | location=Lin.chr10:206843-208642(+) | length=599	|LinJ10_V3.0490,|LinJ10_V3.0500	LeishPEP_2010_legendes_corrigees.fasta	63 811,0	1	5	5	6	0.000442	0.0801	possibly correct	true	Ingel14727.4720.4720.2.dta	YDQLVTR	R	V	0.984	39.2	33.6	0	0	2			447.965	893.916	894.468	2	0.4549	508.3	16 505,5	251	257	true
Uncategorized Sample	HA-Alba3 Exp1	Ingel14727.RAW (F025769)	| GP63, leishmanolysin,metallo-peptidase, Clan MA(M), Family M8 | location=Lin.chr10:206843-208642(+) | length=599	|LinJ10_V3.0490,|LinJ10_V3.0500	LeishPEP_2010_legendes_corrigees.fasta	63 811,0	1	5	5	6	0.000442	0.0801	possibly correct	true	Ingel14727.4785.4785.2.dta	YDQLVTR	R	V	0.994	44.5	33.6	0	0	2			448.151	894.288	894.468	2	0.8269	-196.4	8 671,10	251	257	true
Uncategorized Sample	HA-Alba3 Exp1	Ingel14727.RAW (F025769)	| seryl-tRNA synthetase, putative | location=Lin.chr11:31671-33095(+) | length=474	|LinJ11_V3.0100	LeishPEP_2010_legendes_corrigees.fasta	53 056,4	1	2	2	2	0.000147	0.0464	possibly correct	true	Ingel14727.6452.6452.2.dta	ALATQVESLAK	K	L	0.997	50.8	34.5	0	0	2			565.92	1 129,824848	1 130,641646	2	0.1905	168.4	46 564,3	110	120	true
Uncategorized Sample	HA-Alba3 Exp1	Ingel14727.RAW (F025769)	| seryl-tRNA synthetase, putative | location=Lin.chr11:31671-33095(+) | length=474	|LinJ11_V3.0100	LeishPEP_2010_legendes_corrigees.fasta	53 056,4	1	2	2	2	0.000147	0.0464	possibly correct	true	Ingel14727.5310.5310.2.dta	FPAEAPTADKE	K	-	0.997	57.3	34.4	0	0	2			588.796	1 175,576848	1 175,558046	2	1.026	19.85	8 380,70	464	474	true
Uncategorized Sample	HA-Alba3 Exp1	Ingel14727.RAW (F025769)	| ATP-dependent RNA helicase, putative | location=Lin.chr32_V3:159098-160942(-) | length=614	|LinJ32_V3.0410	LeishPEP_2010_legendes_corrigees.fasta	66 808,9	0.943	1	1	1	7.37e-05	0.0163	possibly correct	true	Ingel14727.5645.5645.2.dta	VLVATDVASR	R	G	0.988	42.1	34.8	0	0	2			516.284	1 030,552848	1 030,589146	2	0.971	-30.78	39 434,8	440	449	true
Uncategorized Sample	HA-Alba3 Exp1	Ingel14727.RAW (F025769)	| succinyl-CoA ligase [GDP-forming] beta-chain, putative | location=Lin.chr36:1206744-1207985(-) | length=413	|LinJ36_V3.3100	LeishPEP_2010_legendes_corrigees.fasta	44 070,2	1	4	4	4	0.000295	0.0969	possibly correct	true	Ingel14727.5970.5970.2.dta	ELGFAGETAER	K	A	0.997	60.5	33.8	0	0	2			590.542	1 179,069848	1 179,564146	2	0.513	-415	12 242,5	193	203	true
Uncategorized Sample	HA-Alba3 Exp1	Ingel14727.RAW (F025769)	| succinyl-CoA ligase [GDP-forming] beta-chain, putative | location=Lin.chr36:1206744-1207985(-) | length=413	|LinJ36_V3.3100	LeishPEP_2010_legendes_corrigees.fasta	44 070,2	1	4	4	4	0.000295	0.0969	possibly correct	true	Ingel14727.6701.6701.2.dta	LSFDDNAAFR	K	Q	0.954	34.2	33.9	0	0	2			578.557	1 155,099848	1 155,542946	2	0.5642	-379.3	2 587,50	243	252	true
Uncategorized Sample	HA-Alba3 Exp1	Ingel14727.RAW (F025769)	| succinyl-CoA ligase [GDP-forming] beta-chain, putative | location=Lin.chr36:1206744-1207985(-) | length=413	|LinJ36_V3.3100	LeishPEP_2010_legendes_corrigees.fasta	44 070,2	1	4	4	4	0.000295	0.0969	possibly correct	true	Ingel14727.3105.3105.2.dta	SQILAGGR	K	G	0.952	35.6	35.5	0	0	2			402.212	802.41	801.458	2	1.959	-57.73	9 241,40	66	73	true
Uncategorized Sample	HA-Alba3 Exp1	Ingel14727.RAW (F025769)	| succinyl-CoA ligase [GDP-forming] beta-chain, putative | location=Lin.chr36:1206744-1207985(-) | length=413	|LinJ36_V3.3100	LeishPEP_2010_legendes_corrigees.fasta	44 070,2	1	4	4	4	0.000295	0.0969	possibly correct	true	Ingel14727.5413.5413.2.dta	TIEEVEAAcAK	K	I	0.997	53.9	34.1	0	0	2		c9: Carbamidomethyl (+57,02)	611.006	1 219,996848	1 220,582811	2	0.4213	345.1	8 926,30	46	56	true
Uncategorized Sample	HA-Alba3 Exp1	Ingel14727.RAW (F025769)	| heat shock protein 70-related protein | location=Lin.chr26:406456-408381(+) | length=641	|LinJ26_V3.1220	LeishPEP_2010_legendes_corrigees.fasta	70 466,0	1	2	2	2	0.000147	0.0437	possibly correct	true	Ingel14727.6586.6586.3.dta	DAVITVPAYFNDSQR	K	Q	0.978	33	33.4	0	0	2			566.017	1 695,029772	1 695,833746	3	0.2033	119.9	28 972,6	141	155	true
Uncategorized Sample	HA-Alba3 Exp1	Ingel14727.RAW (F025769)	| heat shock protein 70-related protein | location=Lin.chr26:406456-408381(+) | length=641	|LinJ26_V3.1220	LeishPEP_2010_legendes_corrigees.fasta	70 466,0	1	2	2	2	0.000147	0.0437	possibly correct	true	Ingel14727.6490.6490.2.dta	TTPSYVAFTETER	R	L	0.997	54.9	33.7	0	0	2			751.624	1 501,232848	1 501,716946	2	0.5232	-319.2	61 663,7	37	49	true
Uncategorized Sample	HA-Alba3 Exp1	Ingel14727.RAW (F025769)	| heat shock protein 83-1 | location=Lin.chr33:117665-119767(-) | length=700	|LinJ33_V3.0360,|LinJ33_V3.0370	LeishPEP_2010_legendes_corrigees.fasta	80 552,7	1	9	9	11	0.00081	0.144	possibly correct	true	Ingel14727.6816.6816.2.dta	ADLVNNLGTIAR	K	S	0.946	33.7	34.2	0	0	2			629.34	1 256,665648	1 256,695846	2	0.9771	-20.4	10 702,3	86	97	true
Uncategorized Sample	HA-Alba3 Exp1	Ingel14727.RAW (F025769)	| heat shock protein 83-1 | location=Lin.chr33:117665-119767(-) | length=700	|LinJ33_V3.0360,|LinJ33_V3.0370	LeishPEP_2010_legendes_corrigees.fasta	80 552,7	1	9	9	11	0.00081	0.144	possibly correct	true	Ingel14727.6846.6846.2.dta	ADLVNNLGTIAR	K	S	0.993	43.7	34.1	0	0	2			628.404	1 254,792848	1 256,695846	2	-0.8957	85.21	32 851,9	86	97	true
Uncategorized Sample	HA-Alba3 Exp1	Ingel14727.RAW (F025769)	| heat shock protein 83-1 | location=Lin.chr33:117665-119767(-) | length=700	|LinJ33_V3.0360,|LinJ33_V3.0370	LeishPEP_2010_legendes_corrigees.fasta	80 552,7	1	9	9	11	0.00081	0.144	possibly correct	true	Ingel14727.7109.7109.2.dta	GVVDSEDLPLNISR	K	E	0.997	59.5	33.9	0	0	2			756.877	1 511,739648	1 513,785846	2	-1.039	-23.93	55 183,4	359	372	true
Uncategorized Sample	HA-Alba3 Exp1	Ingel14727.RAW (F025769)	| heat shock protein 83-1 | location=Lin.chr33:117665-119767(-) | length=700	|LinJ33_V3.0360,|LinJ33_V3.0370	LeishPEP_2010_legendes_corrigees.fasta	80 552,7	1	9	9	11	0.00081	0.144	possibly correct	true	Ingel14727.7090.7090.2.dta	GVVDSEDLPLNISR	K	E	0.997	67.1	34.1	0	0	2			757.711	1 513,406648	1 513,785846	2	0.6281	-247.4	64 619,8	359	372	true
Uncategorized Sample	HA-Alba3 Exp1	Ingel14727.RAW (F025769)	| heat shock protein 83-1 | location=Lin.chr33:117665-119767(-) | length=700	|LinJ33_V3.0360,|LinJ33_V3.0370	LeishPEP_2010_legendes_corrigees.fasta	80 552,7	1	9	9	11	0.00081	0.144	possibly correct	true	Ingel14727.7220.7220.3.dta	ITLHLKEDQLEYLEPR	R	R	0.997	50.8	33.1	0	0	2			666.507	1 996,498572	1 997,070546	3	0.4353	217.9	44 712,6	171	186	true
Uncategorized Sample	HA-Alba3 Exp1	Ingel14727.RAW (F025769)	| heat shock protein 83-1 | location=Lin.chr33:117665-119767(-) | length=700	|LinJ33_V3.0360,|LinJ33_V3.0370	LeishPEP_2010_legendes_corrigees.fasta	80 552,7	1	9	9	11	0.00081	0.144	possibly correct	true	Ingel14727.5659.5659.3.dta	KKLESSPFIEQAR	K	R	0.997	43.3	33.9	0	0	2			511.135	1 530,384672	1 532,843246	3	-1.451	-292.9	28 060,1	472	484	true
Uncategorized Sample	HA-Alba3 Exp1	Ingel14727.RAW (F025769)	| heat shock protein 83-1 | location=Lin.chr33:117665-119767(-) | length=700	|LinJ33_V3.0360,|LinJ33_V3.0370	LeishPEP_2010_legendes_corrigees.fasta	80 552,7	1	9	9	11	0.00081	0.144	possibly correct	true	Ingel14727.1989.1989.2.dta	KTmELNPR	K	H	0.954	34.9	34.6	0	0	2		m3: Oxidation (+15,99)	503.14	1 004,264648	1 004,519461	2	0.7525	-249	11 781,4	604	611	true
Uncategorized Sample	HA-Alba3 Exp1	Ingel14727.RAW (F025769)	| heat shock protein 83-1 | location=Lin.chr33:117665-119767(-) | length=700	|LinJ33_V3.0360,|LinJ33_V3.0370	LeishPEP_2010_legendes_corrigees.fasta	80 552,7	1	9	9	11	0.00081	0.144	possibly correct	true	Ingel14727.5742.5742.2.dta	SIYYITGDSKK	K	K	0.988	41.6	34.3	0	0	2			637.862	1 273,708648	1 274,662846	2	0.05308	41.64	35 256,5	462	472	true
Uncategorized Sample	HA-Alba3 Exp1	Ingel14727.RAW (F025769)	| heat shock protein 83-1 | location=Lin.chr33:117665-119767(-) | length=700	|LinJ33_V3.0360,|LinJ33_V3.0370	LeishPEP_2010_legendes_corrigees.fasta	80 552,7	1	9	9	11	0.00081	0.144	possibly correct	true	Ingel14727.2256.2256.2.dta	TmELNPR	K	H	0.987	40.9	34.3	0	0	2		m2: Oxidation (+15,99)	439.385	876.755	876.424	2	1.337	381.3	9 039,50	605	611	true
Uncategorized Sample	HA-Alba3 Exp1	Ingel14727.RAW (F025769)	| heat shock protein 83-1 | location=Lin.chr33:117665-119767(-) | length=700	|LinJ33_V3.0360,|LinJ33_V3.0370	LeishPEP_2010_legendes_corrigees.fasta	80 552,7	1	9	9	11	0.00081	0.144	possibly correct	true	Ingel14727.3352.3352.3.dta	VKEVTKEYEVQNK	K	H	0.997	52	33.5	0	0	2			532.186	1 593,534672	1 593,848346	3	0.6936	-193.9	15 916,3	252	264	true
Uncategorized Sample	HA-Alba3 Exp1	Ingel14727.RAW (F025769)	| heat shock protein 83-1 | location=Lin.chr33:117665-119767(-) | length=700	|LinJ33_V3.0360,|LinJ33_V3.0370	LeishPEP_2010_legendes_corrigees.fasta	80 552,7	1	9	9	11	0.00081	0.144	possibly correct	true	Ingel14727.6585.6585.2.dta	YQSLTDPSVLGESPR	R	L	0.997	93.2	33.7	0	0	2			824.94	1 647,865848	1 648,817846	2	0.05528	33.52	419561	46	60	true
Uncategorized Sample	HA-Alba3 Exp1	Ingel14727.RAW (F025769)	| endoribonuclease L-PSP (pb5), putative | location=Lin.chr23_V3:65306-65797(+) | length=163	|LinJ23_V3.0220	LeishPEP_2010_legendes_corrigees.fasta	16 975,3	0.998	1	1	1	7.37e-05	0.0675	possibly correct	true	Ingel14727.5510.5510.2.dta	mPGVVEANLQK	-	L	0.969	36.8	34.6	0	0	2		m1: Oxidation (+15,99)	601.992	1 201,968648	1 201,624661	2	1.351	289.7	5 495,50	1	11	true
Uncategorized Sample	HA-Alba3 Exp1	Ingel14727.RAW (F025769)	| fructose-1,6-bisphosphate aldolase;db_xref=PMID:10551371;evidence=Inferred from Sequence Orthology | location=Lin.chr36:464822-465937(+) | length=371	|LinJ36_V3.1320	LeishPEP_2010_legendes_corrigees.fasta	40 719,9	1	6	6	8	0.000589	0.218	possibly correct	true	Ingel14727.8838.8838.3.dta	ALmLEAEGFEQYISGVILHEETVGQK	R	A	0.997	48.2	31.8	0	0	2		m3: Oxidation (+15,99)	970.321	2 907,939672	2 907,444761	3	1.502	171.7	11 085,9	70	95	true
Uncategorized Sample	HA-Alba3 Exp1	Ingel14727.RAW (F025769)	| fructose-1,6-bisphosphate aldolase;db_xref=PMID:10551371;evidence=Inferred from Sequence Orthology | location=Lin.chr36:464822-465937(+) | length=371	|LinJ36_V3.1320	LeishPEP_2010_legendes_corrigees.fasta	40 719,9	1	6	6	8	0.000589	0.218	possibly correct	true	Ingel14727.6836.6836.2.dta	ASNGQTFPEYLTAR	K	G	0.995	45.5	33.8	0	0	2			778.873	1 555,730848	1 554,754746	2	1.983	-14.18	69 992,3	96	109	true
Uncategorized Sample	HA-Alba3 Exp1	Ingel14727.RAW (F025769)	| fructose-1,6-bisphosphate aldolase;db_xref=PMID:10551371;evidence=Inferred from Sequence Orthology | location=Lin.chr36:464822-465937(+) | length=371	|LinJ36_V3.1320	LeishPEP_2010_legendes_corrigees.fasta	40 719,9	1	6	6	8	0.000589	0.218	possibly correct	true	Ingel14727.6771.6771.2.dta	ASNGQTFPEYLTAR	K	G	0.997	49.7	33.7	0	0	2			778.224	1 554,433848	1 554,754746	2	0.6864	-203.4	110329	96	109	true
Uncategorized Sample	HA-Alba3 Exp1	Ingel14727.RAW (F025769)	| fructose-1,6-bisphosphate aldolase;db_xref=PMID:10551371;evidence=Inferred from Sequence Orthology | location=Lin.chr36:464822-465937(+) | length=371	|LinJ36_V3.1320	LeishPEP_2010_legendes_corrigees.fasta	40 719,9	1	6	6	8	0.000589	0.218	possibly correct	true	Ingel14727.2884.2884.3.dta	AWGGKDSGVAAGRR	K	A	0.997	47.4	34.1	0	0	2			463.409	1 387,203672	1 387,719046	3	0.4919	354.3	7 902,00	322	335	true
Uncategorized Sample	HA-Alba3 Exp1	Ingel14727.RAW (F025769)	| fructose-1,6-bisphosphate aldolase;db_xref=PMID:10551371;evidence=Inferred from Sequence Orthology | location=Lin.chr36:464822-465937(+) | length=371	|LinJ36_V3.1320	LeishPEP_2010_legendes_corrigees.fasta	40 719,9	1	6	6	8	0.000589	0.218	possibly correct	true	Ingel14727.5369.5369.2.dta	EVVAALQR	R	H	0.992	44	35.1	0	0	2			443.772	885.529	885.515	2	1.021	20.25	6 967,80	221	228	true
Uncategorized Sample	HA-Alba3 Exp1	Ingel14727.RAW (F025769)	| fructose-1,6-bisphosphate aldolase;db_xref=PMID:10551371;evidence=Inferred from Sequence Orthology | location=Lin.chr36:464822-465937(+) | length=371	|LinJ36_V3.1320	LeishPEP_2010_legendes_corrigees.fasta	40 719,9	1	6	6	8	0.000589	0.218	possibly correct	true	Ingel14727.4736.4736.2.dta	IQNGTVSESAVR	K	F	0.983	39.7	34.3	0	0	2			630.688	1 259,360848	1 260,654246	2	-0.2861	-227	12 316,3	163	174	true
Uncategorized Sample	HA-Alba3 Exp1	Ingel14727.RAW (F025769)	| fructose-1,6-bisphosphate aldolase;db_xref=PMID:10551371;evidence=Inferred from Sequence Orthology | location=Lin.chr36:464822-465937(+) | length=371	|LinJ36_V3.1320	LeishPEP_2010_legendes_corrigees.fasta	40 719,9	1	6	6	8	0.000589	0.218	possibly correct	true	Ingel14727.4673.4673.2.dta	IQNGTVSESAVR	K	F	0.997	48.4	34.3	0	0	2			630.723	1 259,430848	1 260,654246	2	-0.2161	-171.5	22 809,3	163	174	true
Uncategorized Sample	HA-Alba3 Exp1	Ingel14727.RAW (F025769)	| fructose-1,6-bisphosphate aldolase;db_xref=PMID:10551371;evidence=Inferred from Sequence Orthology | location=Lin.chr36:464822-465937(+) | length=371	|LinJ36_V3.1320	LeishPEP_2010_legendes_corrigees.fasta	40 719,9	1	6	6	8	0.000589	0.218	possibly correct	true	Ingel14727.7732.7732.3.dta	VSEHVWREVVAALQR	R	H	0.997	43.8	33.4	0	0	2			594.193	1 779,558672	1 778,965946	3	1.6	-227.7	8 908,00	214	228	true
Uncategorized Sample	HA-Alba3 Exp1	Ingel14727.RAW (F025769)	| eukaryotic initiation factor 4a, putative;evidence=inferred from sequence orthology | location=Lin.chr1:239135-240346(+) | length=403	|LinJ01_V3.0790,|LinJ01_V3.0800	LeishPEP_2010_legendes_corrigees.fasta	45 327,6	1	4	4	4	0.000295	0.109	possibly correct	true	Ingel14727.6814.6814.2.dta	ELALQTAEVISR	R	I	0.994	45.1	34.1	0	0	2			666.198	1 330,381848	1 329,737346	2	1.652	-265.6	25 291,7	105	116	true
Uncategorized Sample	HA-Alba3 Exp1	Ingel14727.RAW (F025769)	| eukaryotic initiation factor 4a, putative;evidence=inferred from sequence orthology | location=Lin.chr1:239135-240346(+) | length=403	|LinJ01_V3.0790,|LinJ01_V3.0800	LeishPEP_2010_legendes_corrigees.fasta	45 327,6	1	4	4	4	0.000295	0.109	possibly correct	true	Ingel14727.5516.5516.2.dta	GGDIIAQAQSGTGK	R	T	0.989	41.7	34.2	0	0	2			652.301	1 302,586848	1 302,665146	2	0.929	-56.57	28 676,7	63	76	true
Uncategorized Sample	HA-Alba3 Exp1	Ingel14727.RAW (F025769)	| eukaryotic initiation factor 4a, putative;evidence=inferred from sequence orthology | location=Lin.chr1:239135-240346(+) | length=403	|LinJ01_V3.0790,|LinJ01_V3.0800	LeishPEP_2010_legendes_corrigees.fasta	45 327,6	1	4	4	4	0.000295	0.109	possibly correct	true	Ingel14727.7618.7618.2.dta	TGAFSIGLLQR	K	L	0.987	40.8	34	0	0	2			582.181	1 162,346848	1 162,658046	2	0.6961	-263.6	7 825,90	77	87	true
Uncategorized Sample	HA-Alba3 Exp1	Ingel14727.RAW (F025769)	| eukaryotic initiation factor 4a, putative;evidence=inferred from sequence orthology | location=Lin.chr1:239135-240346(+) | length=403	|LinJ01_V3.0790,|LinJ01_V3.0800	LeishPEP_2010_legendes_corrigees.fasta	45 327,6	1	4	4	4	0.000295	0.109	possibly correct	true	Ingel14727.2238.2238.2.dta	VSDVIKR	R	G	0.946	34.6	35.1	0	0	2			409.281	816.548	816.494	2	1.061	71.37	8 260,00	158	164	true
Uncategorized Sample	HA-Alba3 Exp1	Ingel14727.RAW (F025769)	| 3-ketoacyl-coa thiolase-like protein | location=Lin.chr23_V3:329735-331060(-) | length=441	|LinJ23_V3.0860	LeishPEP_2010_legendes_corrigees.fasta	47 337,5	1	2	2	2	0.000147	0.0385	possibly correct	true	Ingel14727.2441.2441.2.dta	NGETTLEGR	R	I	0.997	65.8	34.8	0	0	2			488.728	975.441	976.47	2	-0.02162	-22.14	12 884,0	366	374	true
Uncategorized Sample	HA-Alba3 Exp1	Ingel14727.RAW (F025769)	| 3-ketoacyl-coa thiolase-like protein | location=Lin.chr23_V3:329735-331060(-) | length=441	|LinJ23_V3.0860	LeishPEP_2010_legendes_corrigees.fasta	47 337,5	1	2	2	2	0.000147	0.0385	possibly correct	true	Ingel14727.5065.5065.2.dta	VGGDYLAR	R	A	0.99	42	33.8	0	0	2			425.831	849.648	850.442	2	0.2131	250.5	4 976,00	160	167	true
Uncategorized Sample	HA-Alba3 Exp1	Ingel14727.RAW (F025769)	| 2,3-bisphosphoglycerate-independent phosphoglycerate mutase;db_xref=PMID:15096219;evidence=inferred from sequence orthology | location=Lin.chr36:2562020-2563681(-) | length=553	|LinJ36_V3.6960	LeishPEP_2010_legendes_corrigees.fasta	60 761,2	1	2	2	2	0.000147	0.0488	possibly correct	true	Ingel14727.7626.7626.3.dta	DNQIYSIIEHAAK	R	N	0.989	36.5	33.8	0	0	2			501.8	1 502,379672	1 501,764646	3	1.622	-254.9	50 512,0	139	151	true
Uncategorized Sample	HA-Alba3 Exp1	Ingel14727.RAW (F025769)	| 2,3-bisphosphoglycerate-independent phosphoglycerate mutase;db_xref=PMID:15096219;evidence=inferred from sequence orthology | location=Lin.chr36:2562020-2563681(-) | length=553	|LinJ36_V3.6960	LeishPEP_2010_legendes_corrigees.fasta	60 761,2	1	2	2	2	0.000147	0.0488	possibly correct	true	Ingel14727.7461.7461.2.dta	VALQGASLVDDALK	R	S	0.997	60.9	33.8	0	0	2			700.844	1 399,672848	1 399,779346	2	0.9008	-72.79	22 601,0	87	100	true
Uncategorized Sample	HA-Alba3 Exp1	Ingel14727.RAW (F025769)	| glycosomal phosphoenolpyruvate carboxykinase, putative | location=Lin.chr27_V3:699493-701070(-) | length=525	|LinJ27_V3.1710,|LinJ27_V3.2500	LeishPEP_2010_legendes_corrigees.fasta	58 273,3	1	3	3	3	0.000221	0.061	possibly correct	false	Ingel14727.5442.5442.2.dta	HATYYGEQLAR	R	K	0.997	55.7	33.8	0	0	2			655.216	1 308,417848	1 308,633146	2	0.792	-160.9	46 036,7	391	401	true
Uncategorized Sample	HA-Alba3 Exp1	Ingel14727.RAW (F025769)	| glycosomal phosphoenolpyruvate carboxykinase, putative | location=Lin.chr27_V3:699493-701070(-) | length=525	|LinJ27_V3.1710,|LinJ27_V3.2500	LeishPEP_2010_legendes_corrigees.fasta	58 273,3	1	3	3	3	0.000221	0.061	possibly correct	false	Ingel14727.2633.2633.2.dta	TTLSADPNR	K	M	0.966	36.6	34.7	0	0	2			488.214	974.414	974.49	2	0.9307	-73.87	14 273,8	228	236	true
Uncategorized Sample	HA-Alba3 Exp1	Ingel14727.RAW (F025769)	| glycosomal phosphoenolpyruvate carboxykinase, putative | location=Lin.chr27_V3:699493-701070(-) | length=525	|LinJ27_V3.1710,|LinJ27_V3.2500	LeishPEP_2010_legendes_corrigees.fasta	58 273,3	1	3	3	3	0.000221	0.061	possibly correct	false	Ingel14727.7525.7525.2.dta	VWLLNTGYAGGR	R	A	0.997	58.3	33.9	0	0	2			654.767	1 307,518848	1 306,690346	2	1.836	-129.7	49 645,7	410	421	true
Uncategorized Sample	HA-Alba3 Exp1	Ingel14727.RAW (F025769)	| aconitase, putative | location=Lin.chr18:201939-204629(-) | length=896	|LinJ18_V3.0510	LeishPEP_2010_legendes_corrigees.fasta	97 454,0	1	2	2	2	0.000147	0.0368	possibly correct	true	Ingel14727.9041.9041.3.dta	IHPLTAANYLASPPLVVAFALAGR	R	A	0.997	81.3	32.5	0	0	2			822.103	2 463,287472	2 462,391946	3	1.903	-41.66	10 297,6	552	575	true
Uncategorized Sample	HA-Alba3 Exp1	Ingel14727.RAW (F025769)	| aconitase, putative | location=Lin.chr18:201939-204629(-) | length=896	|LinJ18_V3.0510	LeishPEP_2010_legendes_corrigees.fasta	97 454,0	1	2	2	2	0.000147	0.0368	possibly correct	true	Ingel14727.5296.5296.2.dta	YLENAGLQK	K	S	0.965	35.6	33.9	0	0	2			518.679	1 035,343648	1 035,547046	2	0.8039	-191.9	11 934,5	491	499	true
Uncategorized Sample	HA-Alba3 Exp1	Ingel14727.RAW (F025769)	| elongation factor 1-alpha | location=Lin.chr17:23993-25342(-) | length=449	|LinJ17_V3.0090,|LinJ17_V3.0100,|LinJ17_V3.0110,|LinJ17_V3.0170,|LinJ17_V3.0190,|LinJ17_V3.0200	LeishPEP_2010_legendes_corrigees.fasta	49 129,0	1	8	8	10	0.000737	0.189	possibly correct	true	Ingel14727.4368.4368.2.dta	FAEIESK	R	I	0.961	34.4	33.3	0	0	2			412.466	822.918	823.42	2	0.5053	-603.8	89 823,4	360	366	true
Uncategorized Sample	HA-Alba3 Exp1	Ingel14727.RAW (F025769)	| elongation factor 1-alpha | location=Lin.chr17:23993-25342(-) | length=449	|LinJ17_V3.0090,|LinJ17_V3.0100,|LinJ17_V3.0110,|LinJ17_V3.0170,|LinJ17_V3.0190,|LinJ17_V3.0200	LeishPEP_2010_legendes_corrigees.fasta	49 129,0	1	8	8	10	0.000737	0.189	possibly correct	true	Ingel14727.6112.6112.2.dta	IGGIGTVPVGR	K	V	0.997	47.8	33.6	0	0	2			513.675	1 025,335848	1 025,610446	2	0.7327	-263.1	22 784,7	244	254	true
Uncategorized Sample	HA-Alba3 Exp1	Ingel14727.RAW (F025769)	| elongation factor 1-alpha | location=Lin.chr17:23993-25342(-) | length=449	|LinJ17_V3.0090,|LinJ17_V3.0100,|LinJ17_V3.0110,|LinJ17_V3.0170,|LinJ17_V3.0190,|LinJ17_V3.0200	LeishPEP_2010_legendes_corrigees.fasta	49 129,0	1	8	8	10	0.000737	0.189	possibly correct	true	Ingel14727.6353.6353.2.dta	LPLQDVYK	R	I	0.997	48.6	34.8	0	0	2			488.742	975.469	975.551	2	0.9248	-79.83	44 458,3	236	243	true
Uncategorized Sample	HA-Alba3 Exp1	Ingel14727.RAW (F025769)	| elongation factor 1-alpha | location=Lin.chr17:23993-25342(-) | length=449	|LinJ17_V3.0090,|LinJ17_V3.0100,|LinJ17_V3.0110,|LinJ17_V3.0170,|LinJ17_V3.0190,|LinJ17_V3.0200	LeishPEP_2010_legendes_corrigees.fasta	49 129,0	1	8	8	10	0.000737	0.189	possibly correct	true	Ingel14727.2464.2464.3.dta	mDDKTVTYAQSR	K	Y	0.958	30.8	33.9	0	0	2		m1: Oxidation (+15,99)	478.106	1 431,297672	1 430,658161	3	1.647	-250.4	7 155,80	155	166	true
Uncategorized Sample	HA-Alba3 Exp1	Ingel14727.RAW (F025769)	| elongation factor 1-alpha | location=Lin.chr17:23993-25342(-) | length=449	|LinJ17_V3.0090,|LinJ17_V3.0100,|LinJ17_V3.0110,|LinJ17_V3.0170,|LinJ17_V3.0190,|LinJ17_V3.0200	LeishPEP_2010_legendes_corrigees.fasta	49 129,0	1	8	8	10	0.000737	0.189	possibly correct	true	Ingel14727.7050.7050.2.dta	SVFTIIDAPGHR	K	D	0.961	35.1	34	0	0	2			657.272	1 312,529848	1 312,700946	2	0.8362	-126.8	15 223,8	85	96	true
Uncategorized Sample	HA-Alba3 Exp1	Ingel14727.RAW (F025769)	| elongation factor 1-alpha | location=Lin.chr17:23993-25342(-) | length=449	|LinJ17_V3.0090,|LinJ17_V3.0100,|LinJ17_V3.0110,|LinJ17_V3.0170,|LinJ17_V3.0190,|LinJ17_V3.0200	LeishPEP_2010_legendes_corrigees.fasta	49 129,0	1	8	8	10	0.000737	0.189	possibly correct	true	Ingel14727.6300.6300.3.dta	TIEKFEKEAAEIGK	R	A	0.955	30.1	33.5	0	0	2			531.976	1 592,907672	1 592,853246	3	1.062	37	61 520,8	38	51	true
Uncategorized Sample	HA-Alba3 Exp1	Ingel14727.RAW (F025769)	| elongation factor 1-alpha | location=Lin.chr17:23993-25342(-) | length=449	|LinJ17_V3.0090,|LinJ17_V3.0100,|LinJ17_V3.0110,|LinJ17_V3.0170,|LinJ17_V3.0190,|LinJ17_V3.0200	LeishPEP_2010_legendes_corrigees.fasta	49 129,0	1	8	8	10	0.000737	0.189	possibly correct	true	Ingel14727.4337.4337.2.dta	VGYNPEKVR	R	F	0.97	36.9	34.5	0	0	2			531.493	1 060,971848	1 061,573846	2	0.4053	381.6	5 061,00	181	189	true
Uncategorized Sample	HA-Alba3 Exp1	Ingel14727.RAW (F025769)	| elongation factor 1-alpha | location=Lin.chr17:23993-25342(-) | length=449	|LinJ17_V3.0090,|LinJ17_V3.0100,|LinJ17_V3.0110,|LinJ17_V3.0170,|LinJ17_V3.0190,|LinJ17_V3.0200	LeishPEP_2010_legendes_corrigees.fasta	49 129,0	1	8	8	10	0.000737	0.189	possibly correct	true	Ingel14727.4210.4210.2.dta	VGYNPEKVR	R	F	0.976	38.1	34.5	0	0	2			531.568	1 061,121848	1 061,573846	2	0.5553	-421.3	5 075,90	181	189	true
Uncategorized Sample	HA-Alba3 Exp1	Ingel14727.RAW (F025769)	| elongation factor 1-alpha | location=Lin.chr17:23993-25342(-) | length=449	|LinJ17_V3.0090,|LinJ17_V3.0100,|LinJ17_V3.0110,|LinJ17_V3.0170,|LinJ17_V3.0190,|LinJ17_V3.0200	LeishPEP_2010_legendes_corrigees.fasta	49 129,0	1	8	8	10	0.000737	0.189	possibly correct	true	Ingel14727.4273.4273.2.dta	VGYNPEKVR	R	F	0.997	62	34.5	0	0	2			531.71	1 061,405648	1 061,573846	2	0.8391	-154	13 054,0	181	189	true
Uncategorized Sample	HA-Alba3 Exp1	Ingel14727.RAW (F025769)	| elongation factor 1-alpha | location=Lin.chr17:23993-25342(-) | length=449	|LinJ17_V3.0090,|LinJ17_V3.0100,|LinJ17_V3.0110,|LinJ17_V3.0170,|LinJ17_V3.0190,|LinJ17_V3.0200	LeishPEP_2010_legendes_corrigees.fasta	49 129,0	1	8	8	10	0.000737	0.189	possibly correct	true	Ingel14727.7009.7009.3.dta	YAWVLDKLKAER	K	E	0.997	44.2	33.9	0	0	2			498.262	1 491,762672	1 491,831946	3	0.938	-43.36	90 352,2	56	67	true
Uncategorized Sample	HA-Alba3 Exp1	Ingel14727.RAW (F025769)	| methylthioadenosine phosphorylase, putative | location=Lin.chr5:301361-302281(+) | length=306	|LinJ05_V3.0830	LeishPEP_2010_legendes_corrigees.fasta	33 262,0	1	2	2	2	0.000147	0.0882	possibly correct	true	Ingel14727.5123.5123.3.dta	HGPHHQYNPSEINYR	R	A	0.991	37	33.2	0	0	2			617.389	1 849,145772	1 848,852446	3	1.301	161	12 995,0	61	75	true
Uncategorized Sample	HA-Alba3 Exp1	Ingel14727.RAW (F025769)	| methylthioadenosine phosphorylase, putative | location=Lin.chr5:301361-302281(+) | length=306	|LinJ05_V3.0830	LeishPEP_2010_legendes_corrigees.fasta	33 262,0	1	2	2	2	0.000147	0.0882	possibly correct	true	Ingel14727.7017.7017.3.dta	IFNNIAHEALLR	R	C	0.996	41.2	33.8	0	0	2			471.438	1 411,292772	1 410,785246	3	1.515	-347.4	52 578,0	142	153	true
Uncategorized Sample	HA-Alba3 Exp1	Ingel14727.RAW (F025769)	| delta-1-pyrroline-5-carboxylate dehydrogenase, putative | location=Lin.chr3:50498-52180(+) | length=560	|LinJ03_V3.0190	LeishPEP_2010_legendes_corrigees.fasta	61 955,0	1	3	3	3	0.000221	0.0661	possibly correct	true	Ingel14727.5580.5580.3.dta	APIREADKYLR	R	Y	0.997	45.7	34.1	0	0	2			444.995	1 331,962572	1 331,743146	3	1.227	168	3 602,50	479	489	true
Uncategorized Sample	HA-Alba3 Exp1	Ingel14727.RAW (F025769)	| delta-1-pyrroline-5-carboxylate dehydrogenase, putative | location=Lin.chr3:50498-52180(+) | length=560	|LinJ03_V3.0190	LeishPEP_2010_legendes_corrigees.fasta	61 955,0	1	3	3	3	0.000221	0.0661	possibly correct	true	Ingel14727.5497.5497.2.dta	AYNATPELAR	K	K	0.994	45	34.1	0	0	2			553.338	1 104,661648	1 105,563646	2	0.1053	95.22	29 733,0	80	89	true
Uncategorized Sample	HA-Alba3 Exp1	Ingel14727.RAW (F025769)	| delta-1-pyrroline-5-carboxylate dehydrogenase, putative | location=Lin.chr3:50498-52180(+) | length=560	|LinJ03_V3.0190	LeishPEP_2010_legendes_corrigees.fasta	61 955,0	1	3	3	3	0.000221	0.0661	possibly correct	true	Ingel14727.5381.5381.3.dta	LSGSNDKPGAGQFVTR	R	F	0.997	50	33.6	0	0	2			545.059	1 632,156672	1 633,829446	3	-0.6655	206.5	27 573,3	516	531	true
Uncategorized Sample	HA-Alba3 Exp1	Ingel14727.RAW (F025769)	| hypothetical protein, conserved | location=Lin.chr13:87920-88285(+) | length=121	|LinJ13_V3.0270	LeishPEP_2010_legendes_corrigees.fasta	13 405,6	1	2	2	2	0.000147	0.165	possibly correct	true	Ingel14727.6715.6715.3.dta	AQFDDVRSTTTDKIEVVVVK	R	S	0.997	44.6	32.9	0	0	2			751.082	2 250,224772	2 250,197846	3	1.034	13.98	66 928,9	72	91	true
Uncategorized Sample	HA-Alba3 Exp1	Ingel14727.RAW (F025769)	| hypothetical protein, conserved | location=Lin.chr13:87920-88285(+) | length=121	|LinJ13_V3.0270	LeishPEP_2010_legendes_corrigees.fasta	13 405,6	1	2	2	2	0.000147	0.165	possibly correct	true	Ingel14727.6187.6187.2.dta	STTTDKIEVVVVK	R	S	0.997	50.2	33.8	0	0	2			710.228	1 418,441648	1 418,810246	2	0.6387	-256.5	34 786,1	79	91	true
Uncategorized Sample	HA-Alba3 Exp1	Ingel14727.RAW (F025769)	| 40S ribosomal protein S4, putative | location=Lin.chr13:402294-403736(-) | length=480	|LinJ13_V3.1130	LeishPEP_2010_legendes_corrigees.fasta	53 478,5	1	2	2	3	0.000221	0.0417	possibly correct	true	Ingel14727.3361.3361.2.dta	AVIVTGGANR	K	G	0.947	34.2	34.7	0	0	2			479.416	956.818	957.548	2	0.2773	289.5	3 501,90	384	393	true
Uncategorized Sample	HA-Alba3 Exp1	Ingel14727.RAW (F025769)	| 40S ribosomal protein S4, putative | location=Lin.chr13:402294-403736(-) | length=480	|LinJ13_V3.1130	LeishPEP_2010_legendes_corrigees.fasta	53 478,5	1	2	2	3	0.000221	0.0417	possibly correct	true	Ingel14727.4045.4045.2.dta	DASGAEFATR	K	A	0.996	46	33.4	0	0	2			512.863	1 023,710848	1 024,469446	2	0.2487	242.7	4 467,70	416	425	true
Uncategorized Sample	HA-Alba3 Exp1	Ingel14727.RAW (F025769)	| 40S ribosomal protein S4, putative | location=Lin.chr13:402294-403736(-) | length=480	|LinJ13_V3.1130	LeishPEP_2010_legendes_corrigees.fasta	53 478,5	1	2	2	3	0.000221	0.0417	possibly correct	true	Ingel14727.4105.4105.2.dta	DASGAEFATR	K	A	0.997	62.7	33.4	0	0	2			512.865	1 023,715848	1 024,469446	2	0.2537	247.6	6 346,80	416	425	true
Uncategorized Sample	HA-Alba3 Exp1	Ingel14727.RAW (F025769)	| hypothetical protein, conserved | location=LinJ24_V3:797451-798956(-) | length=501	|LinJ24_V3.2200	LeishPEP_2010_legendes_corrigees.fasta	55 405,8	1	3	3	3	0.000221	0.0719	possibly correct	true	Ingel14727.6120.6120.2.dta	ALENPVNLDK	K	A	0.954	34.1	33.9	0	0	2			557.094	1 112,173848	1 112,594746	2	0.5864	-374	51 248,0	443	452	true
Uncategorized Sample	HA-Alba3 Exp1	Ingel14727.RAW (F025769)	| hypothetical protein, conserved | location=LinJ24_V3:797451-798956(-) | length=501	|LinJ24_V3.2200	LeishPEP_2010_legendes_corrigees.fasta	55 405,8	1	3	3	3	0.000221	0.0719	possibly correct	true	Ingel14727.5997.5997.3.dta	ATSEEHKAYFAELcK	R	Q	0.992	37.5	33.5	0	0	2		c14: Carbamidomethyl (+57,02)	595.776	1 784,305572	1 783,832011	3	1.481	267.8	22 663,7	297	311	true
Uncategorized Sample	HA-Alba3 Exp1	Ingel14727.RAW (F025769)	| hypothetical protein, conserved | location=LinJ24_V3:797451-798956(-) | length=501	|LinJ24_V3.2200	LeishPEP_2010_legendes_corrigees.fasta	55 405,8	1	3	3	3	0.000221	0.0719	possibly correct	true	Ingel14727.5998.5998.2.dta	LIVNNNIDPTK	R	I	0.994	44.7	34	0	0	2			621.208	1 240,400648	1 240,689746	2	0.7182	-229.2	85 261,5	68	78	true
Uncategorized Sample	HA-Alba3 Exp1	Ingel14727.RAW (F025769)	| elongation factor 2 | location=Lin.chr36:48610-51147(-) | length=845	|LinJ36_V3.0190,|LinJ36_V3.0200,|LinJ36_V3.0210	LeishPEP_2010_legendes_corrigees.fasta	94 147,3	1	2	2	3	0.000221	0.0237	possibly correct	false	Ingel14727.3147.3147.2.dta	FANmYAAK	R	F	0.973	37.9	35	0	0	2		m4: Oxidation (+15,99)	466.744	931.473	931.434	2	1.046	46.15	3 690,90	223	230	true
Uncategorized Sample	HA-Alba3 Exp1	Ingel14727.RAW (F025769)	| elongation factor 2 | location=Lin.chr36:48610-51147(-) | length=845	|LinJ36_V3.0190,|LinJ36_V3.0200,|LinJ36_V3.0210	LeishPEP_2010_legendes_corrigees.fasta	94 147,3	1	2	2	3	0.000221	0.0237	possibly correct	false	Ingel14727.4219.4219.3.dta	KQDLYEDKPVQR	K	S	0.986	35.5	33.7	0	0	2			507.363	1 519,068672	1 518,791346	3	1.285	185.4	6 838,80	423	434	true
Uncategorized Sample	HA-Alba3 Exp1	Ingel14727.RAW (F025769)	| elongation factor 2 | location=Lin.chr36:48610-51147(-) | length=845	|LinJ36_V3.0190,|LinJ36_V3.0200,|LinJ36_V3.0210	LeishPEP_2010_legendes_corrigees.fasta	94 147,3	1	2	2	3	0.000221	0.0237	possibly correct	false	Ingel14727.4153.4153.3.dta	KQDLYEDKPVQR	K	S	0.997	42.2	33.8	0	0	2			507.231	1 518,670572	1 518,791346	3	0.8865	-76.48	13 633,5	423	434	true
Uncategorized Sample	HA-Alba3 Exp1	Ingel14727.RAW (F025769)	| heat shock 70-related protein 1, mitochondrial precursor, putative | location=Lin.chr30:922117-924099(-) | length=660	|LinJ30_V3.2480,|LinJ30_V3.2530,|LinJ30_V3.2540	LeishPEP_2010_legendes_corrigees.fasta	71 676,8	1	14	14	16	0.00118	0.282	possibly correct	true	Ingel14727.4435.4435.2.dta	AGNGDAWVQDGNGK	R	Q	0.976	37.5	34	0	0	2			695.331	1 388,646848	1 388,619146	2	1.035	23.21	2 036,00	120	133	true
Uncategorized Sample	HA-Alba3 Exp1	Ingel14727.RAW (F025769)	| heat shock 70-related protein 1, mitochondrial precursor, putative | location=Lin.chr30:922117-924099(-) | length=660	|LinJ30_V3.2480,|LinJ30_V3.2530,|LinJ30_V3.2540	LeishPEP_2010_legendes_corrigees.fasta	71 676,8	1	14	14	16	0.00118	0.282	possibly correct	true	Ingel14727.8707.8707.3.dta	FFQKDPFRGVNPDEAVALGAATLGGVLR	K	G	0.989	34.6	31.7	0	0	2			982.942	2 945,804772	2 945,563546	3	1.249	83.4	7 166,20	376	403	true
Uncategorized Sample	HA-Alba3 Exp1	Ingel14727.RAW (F025769)	| heat shock 70-related protein 1, mitochondrial precursor, putative | location=Lin.chr30:922117-924099(-) | length=660	|LinJ30_V3.2480,|LinJ30_V3.2530,|LinJ30_V3.2540	LeishPEP_2010_legendes_corrigees.fasta	71 676,8	1	14	14	16	0.00118	0.282	possibly correct	true	Ingel14727.8497.8497.3.dta	GVNPDEAVALGAATLGGVLR	R	G	0.985	34.8	33.4	0	0	2			627.808	1 880,401872	1 880,023846	3	1.385	203.3	6 209,40	384	403	true
Uncategorized Sample	HA-Alba3 Exp1	Ingel14727.RAW (F025769)	| heat shock 70-related protein 1, mitochondrial precursor, putative | location=Lin.chr30:922117-924099(-) | length=660	|LinJ30_V3.2480,|LinJ30_V3.2530,|LinJ30_V3.2540	LeishPEP_2010_legendes_corrigees.fasta	71 676,8	1	14	14	16	0.00118	0.282	possibly correct	true	Ingel14727.4332.4332.2.dta	LVGLAAKR	K	Q	0.95	34.6	34.7	0	0	2			415.175	828.335	827.546	2	1.796	-252.9	8 245,10	73	80	true
Uncategorized Sample	HA-Alba3 Exp1	Ingel14727.RAW (F025769)	| heat shock 70-related protein 1, mitochondrial precursor, putative | location=Lin.chr30:922117-924099(-) | length=660	|LinJ30_V3.2480,|LinJ30_V3.2530,|LinJ30_V3.2540	LeishPEP_2010_legendes_corrigees.fasta	71 676,8	1	14	14	16	0.00118	0.282	possibly correct	true	Ingel14727.4393.4393.2.dta	LVGLAAKR	K	Q	0.968	36	33.9	0	0	2			414.685	827.355	827.546	2	0.8157	-225.8	19 649,6	73	80	true
Uncategorized Sample	HA-Alba3 Exp1	Ingel14727.RAW (F025769)	| heat shock 70-related protein 1, mitochondrial precursor, putative | location=Lin.chr30:922117-924099(-) | length=660	|LinJ30_V3.2480,|LinJ30_V3.2530,|LinJ30_V3.2540	LeishPEP_2010_legendes_corrigees.fasta	71 676,8	1	14	14	16	0.00118	0.282	possibly correct	true	Ingel14727.5146.5146.2.dta	NNAETQLTTAER	R	Q	0.997	78.8	34.1	0	0	2			674.654	1 347,292848	1 347,649946	2	0.6502	-261.5	21 332,9	557	568	true
Uncategorized Sample	HA-Alba3 Exp1	Ingel14727.RAW (F025769)	| heat shock 70-related protein 1, mitochondrial precursor, putative | location=Lin.chr30:922117-924099(-) | length=660	|LinJ30_V3.2480,|LinJ30_V3.2530,|LinJ30_V3.2540	LeishPEP_2010_legendes_corrigees.fasta	71 676,8	1	14	14	16	0.00118	0.282	possibly correct	true	Ingel14727.6626.6626.3.dta	QATKDAGTIAGLNVIR	R	V	0.997	41.7	33.6	0	0	2			543.746	1 628,215572	1 627,912846	3	1.31	188.6	84 756,4	177	192	true
Uncategorized Sample	HA-Alba3 Exp1	Ingel14727.RAW (F025769)	| heat shock 70-related protein 1, mitochondrial precursor, putative | location=Lin.chr30:922117-924099(-) | length=660	|LinJ30_V3.2480,|LinJ30_V3.2530,|LinJ30_V3.2540	LeishPEP_2010_legendes_corrigees.fasta	71 676,8	1	14	14	16	0.00118	0.282	possibly correct	true	Ingel14727.7657.7657.2.dta	QYSPSQIGAFVLEK	K	M	0.996	46.6	33.7	0	0	2			784.279	1 566,542848	1 566,816346	2	0.7338	-171.6	73 213,6	134	147	true
Uncategorized Sample	HA-Alba3 Exp1	Ingel14727.RAW (F025769)	| heat shock 70-related protein 1, mitochondrial precursor, putative | location=Lin.chr30:922117-924099(-) | length=660	|LinJ30_V3.2480,|LinJ30_V3.2530,|LinJ30_V3.2540	LeishPEP_2010_legendes_corrigees.fasta	71 676,8	1	14	14	16	0.00118	0.282	possibly correct	true	Ingel14727.4856.4856.2.dta	SKFEGITQR	R	L	0.988	40.5	33.4	0	0	2			533.463	1 064,910648	1 065,568846	2	0.3491	327.5	40 092,7	323	331	true
Uncategorized Sample	HA-Alba3 Exp1	Ingel14727.RAW (F025769)	| heat shock 70-related protein 1, mitochondrial precursor, putative | location=Lin.chr30:922117-924099(-) | length=660	|LinJ30_V3.2480,|LinJ30_V3.2530,|LinJ30_V3.2540	LeishPEP_2010_legendes_corrigees.fasta	71 676,8	1	14	14	16	0.00118	0.282	possibly correct	true	Ingel14727.4923.4923.2.dta	SKFEGITQR	R	L	0.997	47.5	33.9	0	0	2			532.772	1 063,529848	1 065,568846	2	-1.032	-27.24	4 338,70	323	331	true
Uncategorized Sample	HA-Alba3 Exp1	Ingel14727.RAW (F025769)	| heat shock 70-related protein 1, mitochondrial precursor, putative | location=Lin.chr30:922117-924099(-) | length=660	|LinJ30_V3.2480,|LinJ30_V3.2530,|LinJ30_V3.2540	LeishPEP_2010_legendes_corrigees.fasta	71 676,8	1	14	14	16	0.00118	0.282	possibly correct	true	Ingel14727.5939.5939.2.dta	SQTFSTAADNQTQVGIK	K	V	0.997	95.4	33.3	0	0	2			899.241	1 796,467648	1 795,882246	2	1.593	-229.6	103412	443	459	true
Uncategorized Sample	HA-Alba3 Exp1	Ingel14727.RAW (F025769)	| heat shock 70-related protein 1, mitochondrial precursor, putative | location=Lin.chr30:922117-924099(-) | length=660	|LinJ30_V3.2480,|LinJ30_V3.2530,|LinJ30_V3.2540	LeishPEP_2010_legendes_corrigees.fasta	71 676,8	1	14	14	16	0.00118	0.282	possibly correct	true	Ingel14727.6037.6037.2.dta	TQNITITANGGLSK	K	E	0.997	72.3	33.9	0	0	2			709.775	1 417,535648	1 417,764746	2	0.7782	-158.3	33 244,3	516	529	true
Uncategorized Sample	HA-Alba3 Exp1	Ingel14727.RAW (F025769)	| heat shock 70-related protein 1, mitochondrial precursor, putative | location=Lin.chr30:922117-924099(-) | length=660	|LinJ30_V3.2480,|LinJ30_V3.2530,|LinJ30_V3.2540	LeishPEP_2010_legendes_corrigees.fasta	71 676,8	1	14	14	16	0.00118	0.282	possibly correct	true	Ingel14727.5008.5008.2.dta	TSGIDLSKER	K	M	0.997	67.2	34.2	0	0	2			553.668	1 105,320848	1 105,584946	2	0.7432	-234.6	35 005,6	267	276	true
Uncategorized Sample	HA-Alba3 Exp1	Ingel14727.RAW (F025769)	| heat shock 70-related protein 1, mitochondrial precursor, putative | location=Lin.chr30:922117-924099(-) | length=660	|LinJ30_V3.2480,|LinJ30_V3.2530,|LinJ30_V3.2540	LeishPEP_2010_legendes_corrigees.fasta	71 676,8	1	14	14	16	0.00118	0.282	possibly correct	true	Ingel14727.5313.5313.2.dta	VLENSEGFR	R	T	0.976	37.7	34.2	0	0	2			525.771	1 049,527848	1 050,521446	2	0.01368	13.02	15 523,9	51	59	true
Uncategorized Sample	HA-Alba3 Exp1	Ingel14727.RAW (F025769)	| heat shock 70-related protein 1, mitochondrial precursor, putative | location=Lin.chr30:922117-924099(-) | length=660	|LinJ30_V3.2480,|LinJ30_V3.2530,|LinJ30_V3.2540	LeishPEP_2010_legendes_corrigees.fasta	71 676,8	1	14	14	16	0.00118	0.282	possibly correct	true	Ingel14727.6468.6468.2.dta	VSNAVVTcPAYFNDAQR	K	Q	0.997	93.5	33.2	0	0	2		c8: Carbamidomethyl (+57,02)	956.823	1 911,630648	1 911,901711	2	0.7362	-139.3	102010	160	176	true
Uncategorized Sample	HA-Alba3 Exp1	Ingel14727.RAW (F025769)	| heat shock 70-related protein 1, mitochondrial precursor, putative | location=Lin.chr30:922117-924099(-) | length=660	|LinJ30_V3.2480,|LinJ30_V3.2530,|LinJ30_V3.2540	LeishPEP_2010_legendes_corrigees.fasta	71 676,8	1	14	14	16	0.00118	0.282	possibly correct	true	Ingel14727.7194.7194.3.dta	YVSDAEKENVKTLVAELR	K	K	0.969	31.3	33.1	0	0	2			688.841	2 063,501772	2 064,097246	3	0.4118	199.5	11 966,5	575	592	true
Uncategorized Sample	HA-Alba3 Exp1	Ingel14727.RAW (F025769)	| S-adenosylhomocysteine hydrolase | location=Lin.chr36:1483772-1485085(+) | length=437	|LinJ36_V3.4100	LeishPEP_2010_legendes_corrigees.fasta	47 768,0	1	7	7	9	0.000663	0.156	possibly correct	true	Ingel14727.7539.7539.2.dta	AGVFFLPK	K	A	0.987	40.6	33.9	0	0	2			439.92	877.825	878.514	2	0.3184	362.3	67 298,8	386	393	true
Uncategorized Sample	HA-Alba3 Exp1	Ingel14727.RAW (F025769)	| S-adenosylhomocysteine hydrolase | location=Lin.chr36:1483772-1485085(+) | length=437	|LinJ36_V3.4100	LeishPEP_2010_legendes_corrigees.fasta	47 768,0	1	7	7	9	0.000663	0.156	possibly correct	true	Ingel14727.3562.3562.2.dta	ATDVmIAGK	R	T	0.983	39.2	33.8	0	0	2		m5: Oxidation (+15,99)	462.124	922.233	921.471	2	1.769	-256.4	2 355,20	205	213	true
Uncategorized Sample	HA-Alba3 Exp1	Ingel14727.RAW (F025769)	| S-adenosylhomocysteine hydrolase | location=Lin.chr36:1483772-1485085(+) | length=437	|LinJ36_V3.4100	LeishPEP_2010_legendes_corrigees.fasta	47 768,0	1	7	7	9	0.000663	0.156	possibly correct	true	Ingel14727.3496.3496.2.dta	ATDVmIAGK	R	T	0.989	41.8	34.3	0	0	2		m5: Oxidation (+15,99)	461.205	920.395	921.471	2	-0.06924	-75.14	2 012,10	205	213	true
Uncategorized Sample	HA-Alba3 Exp1	Ingel14727.RAW (F025769)	| S-adenosylhomocysteine hydrolase | location=Lin.chr36:1483772-1485085(+) | length=437	|LinJ36_V3.4100	LeishPEP_2010_legendes_corrigees.fasta	47 768,0	1	7	7	9	0.000663	0.156	possibly correct	true	Ingel14727.3451.3451.2.dta	ATDVmIAGK	R	T	0.99	41.9	33.8	0	0	2		m5: Oxidation (+15,99)	462.124	922.233	921.471	2	1.769	-256.4	3 629,70	205	213	true
Uncategorized Sample	HA-Alba3 Exp1	Ingel14727.RAW (F025769)	| S-adenosylhomocysteine hydrolase | location=Lin.chr36:1483772-1485085(+) | length=437	|LinJ36_V3.4100	LeishPEP_2010_legendes_corrigees.fasta	47 768,0	1	7	7	9	0.000663	0.156	possibly correct	true	Ingel14727.5627.5627.2.dta	ESLVDGIKR	R	A	0.995	45.7	34.6	0	0	2			509.428	1 016,841648	1 016,573646	2	1.275	267.8	42 052,8	196	204	true
Uncategorized Sample	HA-Alba3 Exp1	Ingel14727.RAW (F025769)	| S-adenosylhomocysteine hydrolase | location=Lin.chr36:1483772-1485085(+) | length=437	|LinJ36_V3.4100	LeishPEP_2010_legendes_corrigees.fasta	47 768,0	1	7	7	9	0.000663	0.156	possibly correct	true	Ingel14727.6948.6948.2.dta	GNLPISAINVNDSVTK	K	S	0.997	89.7	34.2	0	0	2			821.464	1 640,913848	1 641,880746	2	0.04038	24.59	164816	170	185	true
Uncategorized Sample	HA-Alba3 Exp1	Ingel14727.RAW (F025769)	| S-adenosylhomocysteine hydrolase | location=Lin.chr36:1483772-1485085(+) | length=437	|LinJ36_V3.4100	LeishPEP_2010_legendes_corrigees.fasta	47 768,0	1	7	7	9	0.000663	0.156	possibly correct	true	Ingel14727.6812.6812.2.dta	IFGISEETTTGVK	K	N	0.997	61.1	33.7	0	0	2			691.438	1 380,860848	1 381,721146	2	0.147	106.4	39 130,0	149	161	true
Uncategorized Sample	HA-Alba3 Exp1	Ingel14727.RAW (F025769)	| S-adenosylhomocysteine hydrolase | location=Lin.chr36:1483772-1485085(+) | length=437	|LinJ36_V3.4100	LeishPEP_2010_legendes_corrigees.fasta	47 768,0	1	7	7	9	0.000663	0.156	possibly correct	true	Ingel14727.6800.6800.3.dta	LSKGNLPISAINVNDSVTK	R	S	0.997	61	33.1	0	0	2			657.789	1 970,345772	1 970,091846	3	1.261	131.1	41 953,4	167	185	true
Uncategorized Sample	HA-Alba3 Exp1	Ingel14727.RAW (F025769)	| S-adenosylhomocysteine hydrolase | location=Lin.chr36:1483772-1485085(+) | length=437	|LinJ36_V3.4100	LeishPEP_2010_legendes_corrigees.fasta	47 768,0	1	7	7	9	0.000663	0.156	possibly correct	true	Ingel14727.5734.5734.2.dta	SKFDNLYGcR	K	E	0.988	41.5	34.3	0	0	2		c9: Carbamidomethyl (+57,02)	630.779	1 259,543848	1 259,583811	2	0.9673	-28.1	14 841,9	186	195	true
Uncategorized Sample	HA-Alba3 Exp1	Ingel14727.RAW (F025769)	| tryparedoxin peroxidase | location=Lin.chr15:446143-446742(-) | length=199	|LinJ15_V3.1140	LeishPEP_2010_legendes_corrigees.fasta	22 138,0	1	3	3	3	0.000221	0.176	possibly correct	true	Ingel14727.5933.5933.3.dta	AYGVLAEKQGVAYR	R	G	0.996	40.3	33.6	0	0	2			509.336	1 524,985872	1 524,816946	3	1.176	113.7	77 362,3	115	128	true
Uncategorized Sample	HA-Alba3 Exp1	Ingel14727.RAW (F025769)	| tryparedoxin peroxidase | location=Lin.chr15:446143-446742(-) | length=199	|LinJ15_V3.1140	LeishPEP_2010_legendes_corrigees.fasta	22 138,0	1	3	3	3	0.000221	0.176	possibly correct	true	Ingel14727.7809.7809.2.dta	LLEAFQFVEK	R	H	0.997	54.7	33.7	0	0	2			612.722	1 223,428848	1 223,667146	2	0.769	-190.9	6 211,80	159	168	true
Uncategorized Sample	HA-Alba3 Exp1	Ingel14727.RAW (F025769)	| tryparedoxin peroxidase | location=Lin.chr15:446143-446742(-) | length=199	|LinJ15_V3.1140	LeishPEP_2010_legendes_corrigees.fasta	22 138,0	1	3	3	3	0.000221	0.176	possibly correct	true	Ingel14727.5523.5523.2.dta	QITVNDmPVGR	R	N	0.997	63.8	34.1	0	0	2		m7: Oxidation (+15,99)	623.667	1 245,319848	1 245,625761	2	0.7014	-241.8	67 989,9	141	151	true
Uncategorized Sample	HA-Alba3 Exp1	Ingel14727.RAW (F025769)	| enolase;db_xref=PMID:17382932;evidence=inferred from sequence orthology | location=Lin.chr14:513749-515038(+) | length=429	|LinJ14_V3.1240	LeishPEP_2010_legendes_corrigees.fasta	46 037,4	1	7	7	9	0.000663	0.198	possibly correct	true	Ingel14727.6596.6596.2.dta	AQIVGDDLTVTNVER	K	V	0.997	89.3	33.6	0	0	2			816.29	1 630,565848	1 629,844446	2	1.729	-169.6	411662	313	327	true
Uncategorized Sample	HA-Alba3 Exp1	Ingel14727.RAW (F025769)	| enolase;db_xref=PMID:17382932;evidence=inferred from sequence orthology | location=Lin.chr14:513749-515038(+) | length=429	|LinJ14_V3.1240	LeishPEP_2010_legendes_corrigees.fasta	46 037,4	1	7	7	9	0.000663	0.198	possibly correct	true	Ingel14727.6596.6596.3.dta	AQIVGDDLTVTNVERVKmAIEK	K	S	0.976	32	32.6	0	0	2		m18: Oxidation (+15,99)	816.29	2 445,848772	2 445,302061	3	1.554	-184.5	411662	313	334	true
Uncategorized Sample	HA-Alba3 Exp1	Ingel14727.RAW (F025769)	| enolase;db_xref=PMID:17382932;evidence=inferred from sequence orthology | location=Lin.chr14:513749-515038(+) | length=429	|LinJ14_V3.1240	LeishPEP_2010_legendes_corrigees.fasta	46 037,4	1	7	7	9	0.000663	0.198	possibly correct	true	Ingel14727.6914.6914.2.dta	INQIGTISESIAAAK	K	L	0.997	60.3	34	0	0	2			758.909	1 515,803848	1 515,837846	2	0.9733	-19.42	111665	344	358	true
Uncategorized Sample	HA-Alba3 Exp1	Ingel14727.RAW (F025769)	| enolase;db_xref=PMID:17382932;evidence=inferred from sequence orthology | location=Lin.chr14:513749-515038(+) | length=429	|LinJ14_V3.1240	LeishPEP_2010_legendes_corrigees.fasta	46 037,4	1	7	7	9	0.000663	0.198	possibly correct	true	Ingel14727.6635.6635.2.dta	LGANAILGcSmAISK	K	A	0.997	66.3	33.7	0	0	2		c9: Carbamidomethyl (+57,02), m11: Oxidation (+15,99)	761.749	1 521,483648	1 521,776526	2	0.7144	-189.4	88 821,5	104	118	true
Uncategorized Sample	HA-Alba3 Exp1	Ingel14727.RAW (F025769)	| enolase;db_xref=PMID:17382932;evidence=inferred from sequence orthology | location=Lin.chr14:513749-515038(+) | length=429	|LinJ14_V3.1240	LeishPEP_2010_legendes_corrigees.fasta	46 037,4	1	7	7	9	0.000663	0.198	possibly correct	true	Ingel14727.7540.7540.2.dta	LPVPcFNVINGGK	R	H	0.986	40.2	33.9	0	0	2		c5: Carbamidomethyl (+57,02)	708.781	1 415,547848	1 414,751311	2	1.804	-142.3	68 489,4	143	155	true
Uncategorized Sample	HA-Alba3 Exp1	Ingel14727.RAW (F025769)	| enolase;db_xref=PMID:17382932;evidence=inferred from sequence orthology | location=Lin.chr14:513749-515038(+) | length=429	|LinJ14_V3.1240	LeishPEP_2010_legendes_corrigees.fasta	46 037,4	1	7	7	9	0.000663	0.198	possibly correct	true	Ingel14727.7548.7548.2.dta	LPVPcFNVINGGK	R	H	0.994	45	34	0	0	2		c5: Carbamidomethyl (+57,02)	707.895	1 413,775648	1 414,751311	2	0.03161	22.34	66 105,5	143	155	true
Uncategorized Sample	HA-Alba3 Exp1	Ingel14727.RAW (F025769)	| enolase;db_xref=PMID:17382932;evidence=inferred from sequence orthology | location=Lin.chr14:513749-515038(+) | length=429	|LinJ14_V3.1240	LeishPEP_2010_legendes_corrigees.fasta	46 037,4	1	7	7	9	0.000663	0.198	possibly correct	true	Ingel14727.2454.2454.2.dta	YcGAGcTQAVK	R	N	0.997	49.4	34.1	0	0	2		c2: Carbamidomethyl (+57,02), c6: Carbamidomethyl (+57,02)	608.24	1 214,465848	1 214,529377	2	0.9437	-48.53	8 537,60	57	67	true
Uncategorized Sample	HA-Alba3 Exp1	Ingel14727.RAW (F025769)	| enolase;db_xref=PMID:17382932;evidence=inferred from sequence orthology | location=Lin.chr14:513749-515038(+) | length=429	|LinJ14_V3.1240	LeishPEP_2010_legendes_corrigees.fasta	46 037,4	1	7	7	9	0.000663	0.198	possibly correct	true	Ingel14727.2387.2387.2.dta	YcGAGcTQAVK	R	N	0.997	55.2	34.1	0	0	2		c2: Carbamidomethyl (+57,02), c6: Carbamidomethyl (+57,02)	608.217	1 214,418848	1 214,529377	2	0.8967	-87.2	23 622,6	57	67	true
Uncategorized Sample	HA-Alba3 Exp1	Ingel14727.RAW (F025769)	| enolase;db_xref=PMID:17382932;evidence=inferred from sequence orthology | location=Lin.chr14:513749-515038(+) | length=429	|LinJ14_V3.1240	LeishPEP_2010_legendes_corrigees.fasta	46 037,4	1	7	7	9	0.000663	0.198	possibly correct	true	Ingel14727.5565.5565.2.dta	YIAGLAGTK	R	D	0.97	36.3	34	0	0	2			447.424	892.833	893.509	2	0.3307	370	43 049,2	131	139	true
Uncategorized Sample	HA-Alba3 Exp1	Ingel14727.RAW (F025769)	| 40S ribosomal protein SA, putative | location=Lin.chr36:1935533-1936273(-) | length=246	|LinJ36_V3.5240,|LinJ36_V3.5350	LeishPEP_2010_legendes_corrigees.fasta	27 527,8	1	2	2	2	0.000147	0.102	possibly correct	true	Ingel14727.6642.6642.2.dta	FIPGTFTNQIQK	R	K	0.986	40.3	34	0	0	2			697.762	1 393,508848	1 393,747646	2	0.7685	-168	121777	106	117	true
Uncategorized Sample	HA-Alba3 Exp1	Ingel14727.RAW (F025769)	| 40S ribosomal protein SA, putative | location=Lin.chr36:1935533-1936273(-) | length=246	|LinJ36_V3.5240,|LinJ36_V3.5350	LeishPEP_2010_legendes_corrigees.fasta	27 527,8	1	2	2	2	0.000147	0.102	possibly correct	true	Ingel14727.5072.5072.3.dta	FSQHVGTSFHGGR	K	F	0.976	33.3	33.9	0	0	2			473.281	1 416,820872	1 416,676746	3	1.151	104.9	29 093,2	93	105	true
Uncategorized Sample	HA-Alba3 Exp1	Ingel14727.RAW (F025769)	| protein kinase, putative,eukaryotic translation initiation factor 2-alpha kinase precursor, putative | location=Lin.chr34:809477-813880(-) | length=1467	|LinJ34_V3.1910	LeishPEP_2010_legendes_corrigees.fasta	158 321,9	1	8	8	8	0.000589	0.0654	possibly correct	true	Ingel14727.5676.5676.2.dta	GNANGSAGDLASNVAGGQEER	R	S	0.997	132	33.3	0	0	2			987.771	1 973,526848	1 973,890846	2	0.6433	-182	97 687,3	1112	1132	true
Uncategorized Sample	HA-Alba3 Exp1	Ingel14727.RAW (F025769)	| protein kinase, putative,eukaryotic translation initiation factor 2-alpha kinase precursor, putative | location=Lin.chr34:809477-813880(-) | length=1467	|LinJ34_V3.1910	LeishPEP_2010_legendes_corrigees.fasta	158 321,9	1	8	8	8	0.000589	0.0654	possibly correct	true	Ingel14727.7649.7649.2.dta	GTLADWLR	R	L	0.997	48.5	34.9	0	0	2			466.42	930.825	931.5	2	0.3322	356.5	23 407,1	1046	1053	true
Uncategorized Sample	HA-Alba3 Exp1	Ingel14727.RAW (F025769)	| protein kinase, putative,eukaryotic translation initiation factor 2-alpha kinase precursor, putative | location=Lin.chr34:809477-813880(-) | length=1467	|LinJ34_V3.1910	LeishPEP_2010_legendes_corrigees.fasta	158 321,9	1	8	8	8	0.000589	0.0654	possibly correct	true	Ingel14727.6237.6237.2.dta	IGDFGLAK	K	R	0.997	50	34.4	0	0	2			411.198	820.381	820.457	2	0.9314	-86.87	38 625,7	1102	1109	true
Uncategorized Sample	HA-Alba3 Exp1	Ingel14727.RAW (F025769)	| protein kinase, putative,eukaryotic translation initiation factor 2-alpha kinase precursor, putative | location=Lin.chr34:809477-813880(-) | length=1467	|LinJ34_V3.1910	LeishPEP_2010_legendes_corrigees.fasta	158 321,9	1	8	8	8	0.000589	0.0654	possibly correct	true	Ingel14727.8068.8068.2.dta	LAFGSVVEEAEQLR	R	I	0.997	58.5	33.8	0	0	2			775.248	1 548,481848	1 547,806446	2	1.683	-208.3	17 824,1	467	480	true
Uncategorized Sample	HA-Alba3 Exp1	Ingel14727.RAW (F025769)	| protein kinase, putative,eukaryotic translation initiation factor 2-alpha kinase precursor, putative | location=Lin.chr34:809477-813880(-) | length=1467	|LinJ34_V3.1910	LeishPEP_2010_legendes_corrigees.fasta	158 321,9	1	8	8	8	0.000589	0.0654	possibly correct	true	Ingel14727.5504.5504.3.dta	RGNANGSAGDLASNVAGGQEER	R	S	0.997	79.2	33	0	0	2			711.167	2 130,478872	2 129,991946	3	1.494	230.6	38 396,5	1111	1132	true
Uncategorized Sample	HA-Alba3 Exp1	Ingel14727.RAW (F025769)	| protein kinase, putative,eukaryotic translation initiation factor 2-alpha kinase precursor, putative | location=Lin.chr34:809477-813880(-) | length=1467	|LinJ34_V3.1910	LeishPEP_2010_legendes_corrigees.fasta	158 321,9	1	8	8	8	0.000589	0.0654	possibly correct	true	Ingel14727.7664.7664.3.dta	SGFFRLEVLR	R	Y	0.98	33.9	33.7	0	0	2			409.036	1 224,085872	1 223,689546	3	1.404	327.2	15 293,5	1056	1065	true
Uncategorized Sample	HA-Alba3 Exp1	Ingel14727.RAW (F025769)	| protein kinase, putative,eukaryotic translation initiation factor 2-alpha kinase precursor, putative | location=Lin.chr34:809477-813880(-) | length=1467	|LinJ34_V3.1910	LeishPEP_2010_legendes_corrigees.fasta	158 321,9	1	8	8	8	0.000589	0.0654	possibly correct	true	Ingel14727.6082.6082.2.dta	SVVGGSPLYSSPEQTR	R	G	0.997	103	33.5	0	0	2			832.79	1 663,564848	1 663,828646	2	0.7435	-155.7	248653	1133	1148	true
Uncategorized Sample	HA-Alba3 Exp1	Ingel14727.RAW (F025769)	| protein kinase, putative,eukaryotic translation initiation factor 2-alpha kinase precursor, putative | location=Lin.chr34:809477-813880(-) | length=1467	|LinJ34_V3.1910	LeishPEP_2010_legendes_corrigees.fasta	158 321,9	1	8	8	8	0.000589	0.0654	possibly correct	true	Ingel14727.6536.6536.3.dta	VVQEAVLHSSFDNANVVR	R	F	0.996	40.6	33.2	0	0	2			662.608	1 984,802772	1 984,024546	3	1.786	-110.8	67 553,9	952	969	true
Uncategorized Sample	HA-Alba3 Exp1	Ingel14727.RAW (F025769)	| 60S ribosomal protein L5, putative | location=Lin.chr35:755186-756103(+) | length=305	|LinJ35_V3.1870,|LinJ35_V3.1880	LeishPEP_2010_legendes_corrigees.fasta	34 028,4	0.975	1	1	1	7.37e-05	0.0328	possibly correct	true	Ingel14727.2502.2502.2.dta	EADGSYSAVR	K	T	0.995	45.1	33.6	0	0	2			528.236	1 054,456848	1 054,479946	2	0.9842	-17.58	6 710,00	124	133	true
Uncategorized Sample	HA-Alba3 Exp1	Ingel14727.RAW (F025769)	| alpha tubulin | location=Lin.chr13:112108-113463(+) | length=451	|LinJ13_V3.0330,|LinJ13_V3.1460	LeishPEP_2010_legendes_corrigees.fasta	49 759,0	0.917	1	1	1	7.37e-05	0.0466	possibly correct	true	Ingel14727.7412.7412.3.dta	QLFNPEQLVSGKEDAANNYAR	R	G	0.983	33.8	32.9	0	0	2			789.327	2 364,960672	2 364,157946	3	1.81	-82.61	24 762,6	85	105	true
Uncategorized Sample	HA-Alba3 Exp1	Ingel14727.RAW (F025769)	| carboxypeptidase, putative,metallo-peptidase, Clan MA(E), family 32 | location=Lin.chr13:24497-26008(-) | length=503	|LinJ13_V3.0090	LeishPEP_2010_legendes_corrigees.fasta	57 139,6	1	4	4	5	0.000368	0.117	possibly correct	true	Ingel14727.7305.7305.2.dta	DAGLEVVAPEAPFPK	R	D	0.997	58.4	33.7	0	0	2			771.395	1 540,775648	1 539,805546	2	1.977	-18.21	102519	193	207	true
Uncategorized Sample	HA-Alba3 Exp1	Ingel14727.RAW (F025769)	| carboxypeptidase, putative,metallo-peptidase, Clan MA(E), family 32 | location=Lin.chr13:24497-26008(-) | length=503	|LinJ13_V3.0090	LeishPEP_2010_legendes_corrigees.fasta	57 139,6	1	4	4	5	0.000368	0.117	possibly correct	true	Ingel14727.7308.7308.2.dta	DAGLEVVAPEAPFPK	R	D	0.997	58.8	33.6	0	0	2			770.474	1 538,933848	1 539,805546	2	0.1356	88.04	65 509,2	193	207	true
Uncategorized Sample	HA-Alba3 Exp1	Ingel14727.RAW (F025769)	| carboxypeptidase, putative,metallo-peptidase, Clan MA(E), family 32 | location=Lin.chr13:24497-26008(-) | length=503	|LinJ13_V3.0090	LeishPEP_2010_legendes_corrigees.fasta	57 139,6	1	4	4	5	0.000368	0.117	possibly correct	true	Ingel14727.7019.7019.2.dta	ITTAYDLQDFTK	R	G	0.997	56.1	33.8	0	0	2			709.339	1 416,662848	1 415,705546	2	1.965	-28.84	124915	247	258	true
Uncategorized Sample	HA-Alba3 Exp1	Ingel14727.RAW (F025769)	| carboxypeptidase, putative,metallo-peptidase, Clan MA(E), family 32 | location=Lin.chr13:24497-26008(-) | length=503	|LinJ13_V3.0090	LeishPEP_2010_legendes_corrigees.fasta	57 139,6	1	4	4	5	0.000368	0.117	possibly correct	true	Ingel14727.5921.5921.3.dta	LmNQTVKPGFIR	R	I	0.997	41.6	33.7	0	0	2		m2: Oxidation (+15,99)	474.34	1 419,998772	1 419,777861	3	1.228	158.7	35 111,1	337	348	true
Uncategorized Sample	HA-Alba3 Exp1	Ingel14727.RAW (F025769)	| carboxypeptidase, putative,metallo-peptidase, Clan MA(E), family 32 | location=Lin.chr13:24497-26008(-) | length=503	|LinJ13_V3.0090	LeishPEP_2010_legendes_corrigees.fasta	57 139,6	1	4	4	5	0.000368	0.117	possibly correct	true	Ingel14727.9194.9194.3.dta	SNNDFATFLPALKEMIALAR	R	R	0.997	40.6	32.8	0	0	2			741.92	2 222,738772	2 222,163946	3	1.582	-190.4	9 289,40	119	138	true
Uncategorized Sample	HA-Alba3 Exp1	Ingel14727.RAW (F025769)	| ATPase beta subunit, putative | location=Lin.chr25:456378-457955(-) | length=525	|LinJ25_V3.1210	LeishPEP_2010_legendes_corrigees.fasta	56 292,5	1	8	8	9	0.000663	0.181	possibly correct	true	Ingel14727.7291.7291.2.dta	FTQANSEVSALLGR	R	I	0.997	48.7	33.7	0	0	2			747.686	1 493,357848	1 492,775446	2	1.59	-278.2	121639	290	303	true
Uncategorized Sample	HA-Alba3 Exp1	Ingel14727.RAW (F025769)	| ATPase beta subunit, putative | location=Lin.chr25:456378-457955(-) | length=525	|LinJ25_V3.1210	LeishPEP_2010_legendes_corrigees.fasta	56 292,5	1	8	8	9	0.000663	0.181	possibly correct	true	Ingel14727.7691.7691.2.dta	IFNVLGDAIDQR	R	G	0.997	80.4	34.1	0	0	2			680.972	1 359,928848	1 360,722146	2	0.214	157.2	118720	124	135	true
Uncategorized Sample	HA-Alba3 Exp1	Ingel14727.RAW (F025769)	| ATPase beta subunit, putative | location=Lin.chr25:456378-457955(-) | length=525	|LinJ25_V3.1210	LeishPEP_2010_legendes_corrigees.fasta	56 292,5	1	8	8	9	0.000663	0.181	possibly correct	true	Ingel14727.7545.7545.3.dta	IFNVLGDAIDQRGPVGEK	R	M	0.995	39.4	33.3	0	0	2			643.783	1 928,325672	1 928,023946	3	1.309	158.7	21 970,4	124	141	true
Uncategorized Sample	HA-Alba3 Exp1	Ingel14727.RAW (F025769)	| ATPase beta subunit, putative | location=Lin.chr25:456378-457955(-) | length=525	|LinJ25_V3.1210	LeishPEP_2010_legendes_corrigees.fasta	56 292,5	1	8	8	9	0.000663	0.181	possibly correct	true	Ingel14727.6865.6865.2.dta	IGLFGGAGVGK	K	T	0.997	48.5	34.5	0	0	2			488.823	975.631	975.562	2	1.075	74.49	53 055,8	182	192	true
Uncategorized Sample	HA-Alba3 Exp1	Ingel14727.RAW (F025769)	| ATPase beta subunit, putative | location=Lin.chr25:456378-457955(-) | length=525	|LinJ25_V3.1210	LeishPEP_2010_legendes_corrigees.fasta	56 292,5	1	8	8	9	0.000663	0.181	possibly correct	true	Ingel14727.7072.7072.2.dta	LADQAAEDTILTTGIK	K	V	0.997	101	33.7	0	0	2			831.401	1 660,786648	1 659,880346	2	1.914	-55.29	136203	153	168	true
Uncategorized Sample	HA-Alba3 Exp1	Ingel14727.RAW (F025769)	| ATPase beta subunit, putative | location=Lin.chr25:456378-457955(-) | length=525	|LinJ25_V3.1210	LeishPEP_2010_legendes_corrigees.fasta	56 292,5	1	8	8	9	0.000663	0.181	possibly correct	true	Ingel14727.7083.7083.2.dta	LADQAAEDTILTTGIK	K	V	0.997	99.5	33.7	0	0	2			830.393	1 658,770648	1 659,880346	2	-0.1024	-61.71	72 398,0	153	168	true
Uncategorized Sample	HA-Alba3 Exp1	Ingel14727.RAW (F025769)	| ATPase beta subunit, putative | location=Lin.chr25:456378-457955(-) | length=525	|LinJ25_V3.1210	LeishPEP_2010_legendes_corrigees.fasta	56 292,5	1	8	8	9	0.000663	0.181	possibly correct	true	Ingel14727.8659.8659.2.dta	TVIIMELINNVAK	K	G	0.997	70.7	33.7	0	0	2			729.295	1 456,575848	1 457,839746	2	-0.2566	-176.1	7 782,50	193	205	true
Uncategorized Sample	HA-Alba3 Exp1	Ingel14727.RAW (F025769)	| ATPase beta subunit, putative | location=Lin.chr25:456378-457955(-) | length=525	|LinJ25_V3.1210	LeishPEP_2010_legendes_corrigees.fasta	56 292,5	1	8	8	9	0.000663	0.181	possibly correct	true	Ingel14727.4139.4139.2.dta	VIDLKGESK	K	C	0.993	45	34.9	0	0	2			495.194	988.374	988.568	2	0.8134	-191.4	5 269,60	235	243	true
Uncategorized Sample	HA-Alba3 Exp1	Ingel14727.RAW (F025769)	| ATPase beta subunit, putative | location=Lin.chr25:456378-457955(-) | length=525	|LinJ25_V3.1210	LeishPEP_2010_legendes_corrigees.fasta	56 292,5	1	8	8	9	0.000663	0.181	possibly correct	true	Ingel14727.6036.6036.2.dta	VVSTGGNISVPVGR	K	E	0.997	70.3	33.9	0	0	2			671.673	1 341,330848	1 341,748546	2	0.5896	-307.8	65 370,5	105	118	true
Uncategorized Sample	HA-Alba3 Exp1	Ingel14727.RAW (F025769)	| heat-shock protein hsp70, putative | location=Lin.chr28_V3:1066959-1068923(-) | length=654	|LinJ28_V3.2960,|LinJ28_V3.3000,|LinJ28_V3.3060	LeishPEP_2010_legendes_corrigees.fasta	71 269,8	1	17	18	22	0.00162	0.307	possibly correct	true	Ingel14727.7411.7411.3.dta	ARFEELcGDLFR	R	S	0.947	30	34.1	0	0	2		c7: Carbamidomethyl (+57,02)	505.427	1 513,259772	1 512,726511	3	1.541	-307	30 749,6	303	314	true
Uncategorized Sample	HA-Alba3 Exp1	Ingel14727.RAW (F025769)	| heat-shock protein hsp70, putative | location=Lin.chr28_V3:1066959-1068923(-) | length=654	|LinJ28_V3.2960,|LinJ28_V3.3000,|LinJ28_V3.3060	LeishPEP_2010_legendes_corrigees.fasta	71 269,8	1	17	18	22	0.00162	0.307	possibly correct	true	Ingel14727.7436.7436.2.dta	ARFEELcGDLFR	R	S	0.988	41.1	34.1	0	0	2		c7: Carbamidomethyl (+57,02)	757.694	1 513,372848	1 512,726511	2	1.654	-232.3	57 705,5	303	314	true
Uncategorized Sample	HA-Alba3 Exp1	Ingel14727.RAW (F025769)	| heat-shock protein hsp70, putative | location=Lin.chr28_V3:1066959-1068923(-) | length=654	|LinJ28_V3.2960,|LinJ28_V3.3000,|LinJ28_V3.3060	LeishPEP_2010_legendes_corrigees.fasta	71 269,8	1	17	18	22	0.00162	0.307	possibly correct	true	Ingel14727.6909.6909.2.dta	AVVTVPAYFNDSQR	K	Q	0.984	39.4	33.7	0	0	2			783.988	1 565,960848	1 566,791046	2	0.1771	113	165966	143	156	true
Uncategorized Sample	HA-Alba3 Exp1	Ingel14727.RAW (F025769)	| heat-shock protein hsp70, putative | location=Lin.chr28_V3:1066959-1068923(-) | length=654	|LinJ28_V3.2960,|LinJ28_V3.3000,|LinJ28_V3.3060	LeishPEP_2010_legendes_corrigees.fasta	71 269,8	1	17	18	22	0.00162	0.307	possibly correct	true	Ingel14727.6905.6905.2.dta	AVVTVPAYFNDSQR	K	Q	0.99	41.8	33.6	0	0	2			784.898	1 567,781648	1 566,791046	2	1.998	-4.831	387791	143	156	true
Uncategorized Sample	HA-Alba3 Exp1	Ingel14727.RAW (F025769)	| heat-shock protein hsp70, putative | location=Lin.chr28_V3:1066959-1068923(-) | length=654	|LinJ28_V3.2960,|LinJ28_V3.3000,|LinJ28_V3.3060	LeishPEP_2010_legendes_corrigees.fasta	71 269,8	1	17	18	22	0.00162	0.307	possibly correct	true	Ingel14727.7465.7465.2.dta	DAGTIAGLEVLR	K	I	0.997	75.9	34.1	0	0	2			608.197	1 214,378848	1 214,674146	2	0.712	-239.2	107586	161	172	true
Uncategorized Sample	HA-Alba3 Exp1	Ingel14727.RAW (F025769)	| heat-shock protein hsp70, putative | location=Lin.chr28_V3:1066959-1068923(-) | length=654	|LinJ28_V3.2960,|LinJ28_V3.3000,|LinJ28_V3.3060	LeishPEP_2010_legendes_corrigees.fasta	71 269,8	1	17	18	22	0.00162	0.307	possibly correct	true	Ingel14727.2858.2858.2.dta	LSKDEIER	R	M	0.996	47.9	34.8	0	0	2			495.485	988.956	989.526	2	0.4366	441	12 671,9	513	520	true
Uncategorized Sample	HA-Alba3 Exp1	Ingel14727.RAW (F025769)	| heat-shock protein hsp70, putative | location=Lin.chr28_V3:1066959-1068923(-) | length=654	|LinJ28_V3.2960,|LinJ28_V3.3000,|LinJ28_V3.3060	LeishPEP_2010_legendes_corrigees.fasta	71 269,8	1	17	18	22	0.00162	0.307	possibly correct	true	Ingel14727.2790.2790.2.dta	LSKDEIER	R	M	0.997	54.4	34.8	0	0	2			495.387	988.76	989.526	2	0.2406	243.1	6 583,90	513	520	true
Uncategorized Sample	HA-Alba3 Exp1	Ingel14727.RAW (F025769)	| heat-shock protein hsp70, putative | location=Lin.chr28_V3:1066959-1068923(-) | length=654	|LinJ28_V3.2960,|LinJ28_V3.3000,|LinJ28_V3.3060	LeishPEP_2010_legendes_corrigees.fasta	71 269,8	1	17	18	22	0.00162	0.307	possibly correct	true	Ingel14727.7702.7702.3.dta	LVTFFTEEFKR	R	K	0.99	36.9	33.9	0	0	2			473.4	1 417,177872	1 416,752246	3	1.433	303.3	74 432,7	239	249	true
Uncategorized Sample	HA-Alba3 Exp1	Ingel14727.RAW (F025769)	| heat-shock protein hsp70, putative | location=Lin.chr28_V3:1066959-1068923(-) | length=654	|LinJ28_V3.2960,|LinJ28_V3.3000,|LinJ28_V3.3060	LeishPEP_2010_legendes_corrigees.fasta	71 269,8	1	17	18	22	0.00162	0.307	possibly correct	true	Ingel14727.5237.5237.3.dta	mKETAEAYLGK	K	Q	0.989	36.9	34.2	0	0	2		m1: Oxidation (+15,99)	419.94	1 256,797872	1 256,619261	3	1.186	145.6	13 340,8	128	138	true
Uncategorized Sample	HA-Alba3 Exp1	Ingel14727.RAW (F025769)	| heat-shock protein hsp70, putative | location=Lin.chr28_V3:1066959-1068923(-) | length=654	|LinJ28_V3.2960,|LinJ28_V3.3000,|LinJ28_V3.3060	LeishPEP_2010_legendes_corrigees.fasta	71 269,8	1	17	18	22	0.00162	0.307	possibly correct	true	Ingel14727.3294.3294.2.dta	NQITITNDKGR	R	L	0.992	43.6	34.4	0	0	2			631.262	1 260,509648	1 259,670446	2	1.846	-126	8 666,80	502	512	true
Uncategorized Sample	HA-Alba3 Exp1	Ingel14727.RAW (F025769)	| heat-shock protein hsp70, putative | location=Lin.chr28_V3:1066959-1068923(-) | length=654	|LinJ28_V3.2960,|LinJ28_V3.3000,|LinJ28_V3.3060	LeishPEP_2010_legendes_corrigees.fasta	71 269,8	1	17	18	22	0.00162	0.307	possibly correct	true	Ingel14727.2410.2410.2.dta	NTLGDSNVSGK	K	L	0.969	36.6	34.3	0	0	2			546.408	1 090,801648	1 091,532846	2	0.2761	252.9	14 796,4	554	564	true
Uncategorized Sample	HA-Alba3 Exp1	Ingel14727.RAW (F025769)	| heat-shock protein hsp70, putative | location=Lin.chr28_V3:1066959-1068923(-) | length=654	|LinJ28_V3.2960,|LinJ28_V3.3000,|LinJ28_V3.3060	LeishPEP_2010_legendes_corrigees.fasta	71 269,8	1	17	18	22	0.00162	0.307	possibly correct	true	Ingel14727.2404.2404.2.dta	NTLGDSNVSGK	K	L	0.98	38.7	34.2	0	0	2			547.23	1 092,445848	1 091,532846	2	1.92	-77.9	26 012,2	554	564	true
Uncategorized Sample	HA-Alba3 Exp1	Ingel14727.RAW (F025769)	| heat-shock protein hsp70, putative | location=Lin.chr28_V3:1066959-1068923(-) | length=654	|LinJ28_V3.2960,|LinJ28_V3.3000,|LinJ28_V3.3060	LeishPEP_2010_legendes_corrigees.fasta	71 269,8	1	17	18	22	0.00162	0.307	possibly correct	true	Ingel14727.2473.2473.2.dta	NTLGDSNVSGK	K	L	0.997	55.5	34.3	0	0	2			546.628	1 091,240848	1 091,532846	2	0.7153	-263.2	15 013,0	554	564	true
Uncategorized Sample	HA-Alba3 Exp1	Ingel14727.RAW (F025769)	| heat-shock protein hsp70, putative | location=Lin.chr28_V3:1066959-1068923(-) | length=654	|LinJ28_V3.2960,|LinJ28_V3.3000,|LinJ28_V3.3060	LeishPEP_2010_legendes_corrigees.fasta	71 269,8	1	17	18	22	0.00162	0.307	possibly correct	true	Ingel14727.2673.2673.3.dta	RNQITITNDKGR	K	L	0.997	47.6	33.9	0	0	2			473.154	1 416,441672	1 415,771546	3	1.677	-231.4	7 005,70	501	512	true
Uncategorized Sample	HA-Alba3 Exp1	Ingel14727.RAW (F025769)	| heat-shock protein hsp70, putative | location=Lin.chr28_V3:1066959-1068923(-) | length=654	|LinJ28_V3.2960,|LinJ28_V3.3000,|LinJ28_V3.3060	LeishPEP_2010_legendes_corrigees.fasta	71 269,8	1	17	18	22	0.00162	0.307	possibly correct	true	Ingel14727.8778.8778.2.dta	SINPDEAVAYGAAVQAFILTGGK	K	S	0.997	101	32.8	0	0	2			1 147,306000	2 292,597448	2 292,187246	2	1.417	180.8	22 931,4	365	387	true
Uncategorized Sample	HA-Alba3 Exp1	Ingel14727.RAW (F025769)	| heat-shock protein hsp70, putative | location=Lin.chr28_V3:1066959-1068923(-) | length=654	|LinJ28_V3.2960,|LinJ28_V3.3000,|LinJ28_V3.3060	LeishPEP_2010_legendes_corrigees.fasta	71 269,8	1	17	18	22	0.00162	0.307	possibly correct	true	Ingel14727.7529.7529.3.dta	SQIFSTYADNQPGVHIQVFEGER	K	A	0.997	58.2	32.4	0	0	2			875.337	2 622,989772	2 622,258446	3	1.739	-101.7	67 715,8	428	450	true
Uncategorized Sample	HA-Alba3 Exp1	Ingel14727.RAW (F025769)	| heat-shock protein hsp70, putative | location=Lin.chr28_V3:1066959-1068923(-) | length=654	|LinJ28_V3.2960,|LinJ28_V3.3000,|LinJ28_V3.3060	LeishPEP_2010_legendes_corrigees.fasta	71 269,8	1	17	18	22	0.00162	0.307	possibly correct	true	Ingel14727.3080.3080.2.dta	STIQPVER	R	V	0.985	40.9	35.1	0	0	2			465.692	929.37	929.505	2	0.8718	-140.8	116038	315	322	true
Uncategorized Sample	HA-Alba3 Exp1	Ingel14727.RAW (F025769)	| heat-shock protein hsp70, putative | location=Lin.chr28_V3:1066959-1068923(-) | length=654	|LinJ28_V3.2960,|LinJ28_V3.3000,|LinJ28_V3.3060	LeishPEP_2010_legendes_corrigees.fasta	71 269,8	1	17	18	22	0.00162	0.307	possibly correct	true	Ingel14727.6204.6204.3.dta	SVHDVVLVGGSTRIPK	R	V	0.979	33.5	33.5	0	0	2			555.87	1 664,586672	1 663,949146	3	1.645	-216.5	24 163,4	333	348	true
Uncategorized Sample	HA-Alba3 Exp1	Ingel14727.RAW (F025769)	| heat-shock protein hsp70, putative | location=Lin.chr28_V3:1066959-1068923(-) | length=654	|LinJ28_V3.2960,|LinJ28_V3.3000,|LinJ28_V3.3060	LeishPEP_2010_legendes_corrigees.fasta	71 269,8	1	17	18	22	0.00162	0.307	possibly correct	true	Ingel14727.6384.6384.2.dta	TTPSYVAFTDSER	R	L	0.997	86.5	33.8	0	0	2			738.286	1 474,556648	1 473,685646	2	1.878	-86.19	511511	37	49	true
Uncategorized Sample	HA-Alba3 Exp1	Ingel14727.RAW (F025769)	| heat-shock protein hsp70, putative | location=Lin.chr28_V3:1066959-1068923(-) | length=654	|LinJ28_V3.2960,|LinJ28_V3.3000,|LinJ28_V3.3060	LeishPEP_2010_legendes_corrigees.fasta	71 269,8	1	17	18	22	0.00162	0.307	possibly correct	true	Ingel14727.5277.5277.2.dta	VDIIANDQGNR	R	T	0.997	57.9	34.1	0	0	2			608.009	1 214,002848	1 214,612546	2	0.3976	327.2	13 764,4	26	36	true
Uncategorized Sample	HA-Alba3 Exp1	Ingel14727.RAW (F025769)	| heat-shock protein hsp70, putative | location=Lin.chr28_V3:1066959-1068923(-) | length=654	|LinJ28_V3.2960,|LinJ28_V3.3000,|LinJ28_V3.3060	LeishPEP_2010_legendes_corrigees.fasta	71 269,8	1	17	18	22	0.00162	0.307	possibly correct	true	Ingel14727.8112.8112.2.dta	VQSLVSDFFGGK	K	E	0.997	61.9	33.7	0	0	2			642.79	1 283,564848	1 283,663146	2	0.909	-72.98	64 468,1	349	360	true
Uncategorized Sample	HA-Alba3 Exp1	Ingel14727.RAW (F025769)	| heat-shock protein hsp70, putative | location=Lin.chr28_V3:1066959-1068923(-) | length=654	|LinJ28_V3.2960,|LinJ28_V3.3000,|LinJ28_V3.3060	LeishPEP_2010_legendes_corrigees.fasta	71 269,8	1	17	18	22	0.00162	0.307	possibly correct	true	Ingel14727.7933.7933.3.dta	VQSLVSDFFGGKELNK	K	S	0.997	42	33.3	0	0	2			590.273	1 767,796572	1 767,927746	3	0.8761	-71.59	115889	349	364	true
Uncategorized Sample	HA-Alba3 Exp1	Ingel14727.RAW (F025769)	| dipeptidyl-peptidase III, putative,metallo-peptidase, Clan M-, Family M49 | location=Lin.chr5:354927-356966(+) | length=679	|LinJ05_V3.0960	LeishPEP_2010_legendes_corrigees.fasta	75 993,4	1	3	3	3	0.000221	0.0633	possibly correct	true	Ingel14727.8474.8474.2.dta	EFAGSVEGVVESFVTR	R	H	0.997	65.8	33.5	0	0	2			857.041	1 712,066648	1 712,848946	2	0.225	131.3	2 954,60	658	673	true
Uncategorized Sample	HA-Alba3 Exp1	Ingel14727.RAW (F025769)	| dipeptidyl-peptidase III, putative,metallo-peptidase, Clan M-, Family M49 | location=Lin.chr5:354927-356966(+) | length=679	|LinJ05_V3.0960	LeishPEP_2010_legendes_corrigees.fasta	75 993,4	1	3	3	3	0.000221	0.0633	possibly correct	true	Ingel14727.8616.8616.2.dta	FFFQVLSAQPLDTFK	R	A	0.997	74	33.5	0	0	2			894.963	1 787,910648	1 787,936846	2	0.9811	-12.1	8 498,00	63	77	true
Uncategorized Sample	HA-Alba3 Exp1	Ingel14727.RAW (F025769)	| dipeptidyl-peptidase III, putative,metallo-peptidase, Clan M-, Family M49 | location=Lin.chr5:354927-356966(+) | length=679	|LinJ05_V3.0960	LeishPEP_2010_legendes_corrigees.fasta	75 993,4	1	3	3	3	0.000221	0.0633	possibly correct	true	Ingel14727.6349.6349.3.dta	VFKEEDGTLVIR	R	V	0.993	38.3	33.8	0	0	2			469.628	1 405,863672	1 405,768746	3	1.102	70.71	50 162,0	194	205	true
Uncategorized Sample	HA-Alba3 Exp1	Ingel14727.RAW (F025769)	| actin | location=Lin.chr4:462092-463222(-) | length=376	|LinJ04_V3.1250	LeishPEP_2010_legendes_corrigees.fasta	42 049,2	1	2	2	5	0.000368	0.0559	possibly correct	true	Ingel14727.3826.3826.2.dta	AGFSGDDAPR	K	H	0.997	51.1	34.2	0	0	2			497.079	992.144	992.443	2	0.7076	-297.2	5 739,80	20	29	true
Uncategorized Sample	HA-Alba3 Exp1	Ingel14727.RAW (F025769)	| actin | location=Lin.chr4:462092-463222(-) | length=376	|LinJ04_V3.1250	LeishPEP_2010_legendes_corrigees.fasta	42 049,2	1	2	2	5	0.000368	0.0559	possibly correct	true	Ingel14727.3953.3953.2.dta	AGFSGDDAPR	K	H	0.997	68.4	34.2	0	0	2			496.908	991.801	992.443	2	0.3646	367.2	2 842,50	20	29	true
Uncategorized Sample	HA-Alba3 Exp1	Ingel14727.RAW (F025769)	| actin | location=Lin.chr4:462092-463222(-) | length=376	|LinJ04_V3.1250	LeishPEP_2010_legendes_corrigees.fasta	42 049,2	1	2	2	5	0.000368	0.0559	possibly correct	true	Ingel14727.3888.3888.2.dta	AGFSGDDAPR	K	H	0.997	70.8	34.2	0	0	2			496.94	991.865	992.443	2	0.4286	431.7	4 226,30	20	29	true
Uncategorized Sample	HA-Alba3 Exp1	Ingel14727.RAW (F025769)	| actin | location=Lin.chr4:462092-463222(-) | length=376	|LinJ04_V3.1250	LeishPEP_2010_legendes_corrigees.fasta	42 049,2	1	2	2	5	0.000368	0.0559	possibly correct	true	Ingel14727.3648.3648.2.dta	TVYVGDEAQSK	K	R	0.997	51.7	33.6	0	0	2			599.305	1 196,594848	1 196,579446	2	1.023	16.66	3 445,40	52	62	true
Uncategorized Sample	HA-Alba3 Exp1	Ingel14727.RAW (F025769)	| actin | location=Lin.chr4:462092-463222(-) | length=376	|LinJ04_V3.1250	LeishPEP_2010_legendes_corrigees.fasta	42 049,2	1	2	2	5	0.000368	0.0559	possibly correct	true	Ingel14727.3715.3715.2.dta	TVYVGDEAQSK	K	R	0.997	57.8	33.5	0	0	2			598.804	1 195,592648	1 196,579446	2	0.02048	17.11	3 763,30	52	62	true
Uncategorized Sample	HA-Alba3 Exp1	Ingel14727.RAW (F025769)	| chaperonin Hsp60, mitochondrial precursor | location=Lin.chr36:793828-795516(+) | length=562	|LinJ36_V3.2140	LeishPEP_2010_legendes_corrigees.fasta	59 358,4	1	8	8	8	0.000589	0.19	possibly correct	true	Ingel14727.6932.6932.2.dta	AAVQEGIVAGGGTALLR	R	A	0.997	82.5	33.9	0	0	2			792.451	1 582,886848	1 582,891346	2	1.003	0.0312	88 924,4	415	431	true
Uncategorized Sample	HA-Alba3 Exp1	Ingel14727.RAW (F025769)	| chaperonin Hsp60, mitochondrial precursor | location=Lin.chr36:793828-795516(+) | length=562	|LinJ36_V3.2140	LeishPEP_2010_legendes_corrigees.fasta	59 358,4	1	8	8	8	0.000589	0.19	possibly correct	true	Ingel14727.2408.2408.2.dta	APGFGDNK	K	T	0.959	35.5	34.6	0	0	2			403.304	804.594	805.384	2	0.2169	269.2	17 055,7	285	292	true
Uncategorized Sample	HA-Alba3 Exp1	Ingel14727.RAW (F025769)	| chaperonin Hsp60, mitochondrial precursor | location=Lin.chr36:793828-795516(+) | length=562	|LinJ36_V3.2140	LeishPEP_2010_legendes_corrigees.fasta	59 358,4	1	8	8	8	0.000589	0.19	possibly correct	true	Ingel14727.2624.2624.2.dta	DGVITAQDGK	R	T	0.992	43.9	34.8	0	0	2			502.466	1 002,917648	1 003,505746	2	0.4192	417.5	6 960,90	179	188	true
Uncategorized Sample	HA-Alba3 Exp1	Ingel14727.RAW (F025769)	| chaperonin Hsp60, mitochondrial precursor | location=Lin.chr36:793828-795516(+) | length=562	|LinJ36_V3.2140	LeishPEP_2010_legendes_corrigees.fasta	59 358,4	1	8	8	8	0.000589	0.19	possibly correct	true	Ingel14727.4996.4996.3.dta	ELIKNETSDYNRDK	R	L	0.997	60.7	33.4	0	0	2			575.645	1 723,913772	1 724,845146	3	0.0759	44	19 399,7	361	374	true
Uncategorized Sample	HA-Alba3 Exp1	Ingel14727.RAW (F025769)	| chaperonin Hsp60, mitochondrial precursor | location=Lin.chr36:793828-795516(+) | length=562	|LinJ36_V3.2140	LeishPEP_2010_legendes_corrigees.fasta	59 358,4	1	8	8	8	0.000589	0.19	possibly correct	true	Ingel14727.6769.6769.2.dta	GYVSPYFVTDAK	R	A	0.997	53.8	34.1	0	0	2			674.156	1 346,296648	1 346,662746	2	0.6412	-268.4	45 868,8	205	216	true
Uncategorized Sample	HA-Alba3 Exp1	Ingel14727.RAW (F025769)	| chaperonin Hsp60, mitochondrial precursor | location=Lin.chr36:793828-795516(+) | length=562	|LinJ36_V3.2140	LeishPEP_2010_legendes_corrigees.fasta	59 358,4	1	8	8	8	0.000589	0.19	possibly correct	true	Ingel14727.5650.5650.2.dta	LSGGVAVIK	K	V	0.994	46.1	35.1	0	0	2			422.607	843.2	843.53	2	0.677	-385.9	83 155,3	382	390	true
Uncategorized Sample	HA-Alba3 Exp1	Ingel14727.RAW (F025769)	| chaperonin Hsp60, mitochondrial precursor | location=Lin.chr36:793828-795516(+) | length=562	|LinJ36_V3.2140	LeishPEP_2010_legendes_corrigees.fasta	59 358,4	1	8	8	8	0.000589	0.19	possibly correct	true	Ingel14727.8571.8571.3.dta	TNDLAGDGTTTSAVLVDSIFGEGLK	K	C	0.997	61.9	32.6	0	0	2			828.291	2 481,850572	2 481,235946	3	1.622	-154.5	13 440,5	88	112	true
Uncategorized Sample	HA-Alba3 Exp1	Ingel14727.RAW (F025769)	| chaperonin Hsp60, mitochondrial precursor | location=Lin.chr36:793828-795516(+) | length=562	|LinJ36_V3.2140	LeishPEP_2010_legendes_corrigees.fasta	59 358,4	1	8	8	8	0.000589	0.19	possibly correct	true	Ingel14727.3324.3324.2.dta	VGGGSEVEVNEK	K	K	0.997	70.3	34.5	0	0	2			602.628	1 203,240848	1 203,585246	2	0.6629	-282.2	6 779,40	391	402	true
Uncategorized Sample	HA-Alba3 Exp1	Ingel14727.RAW (F025769)	| RNA binding protein, putative | location=Lin.chr32_V3:263833-264540(+) | length=235	|LinJ32_V3.0790	LeishPEP_2010_legendes_corrigees.fasta	25 208,8	0.986	1	1	1	7.37e-05	0.0596	possibly correct	true	Ingel14727.5628.5628.3.dta	ARQEVANVVIAAHR	R	H	0.997	53.6	34	0	0	2			512.308	1 533,900672	1 533,860746	3	1.047	28.97	50 089,1	214	227	true
Uncategorized Sample	HA-Alba3 Exp1	Ingel14727.RAW (F025769)	| chaperonin Hsp60, mitochondrial precursor | location=Lin.chr36:789694-791394(+) | length=566	|LinJ36_V3.2130	LeishPEP_2010_legendes_corrigees.fasta	60 554,2	1	3	3	3	0.000221	0.127	possibly correct	false	Ingel14727.6932.6932.2.dta	AAVQEGIVAGGGTALLR	R	A	0.997	82.5	33.9	0	0	2			792.451	1 582,886848	1 582,891346	2	1.003	0.0312	88 924,4	415	431	false	|LinJ36_V3.2140
Uncategorized Sample	HA-Alba3 Exp1	Ingel14727.RAW (F025769)	| chaperonin Hsp60, mitochondrial precursor | location=Lin.chr36:789694-791394(+) | length=566	|LinJ36_V3.2130	LeishPEP_2010_legendes_corrigees.fasta	60 554,2	1	3	3	3	0.000221	0.127	possibly correct	false	Ingel14727.2624.2624.2.dta	DGVITAQDGK	R	T	0.992	43.9	34.8	0	0	2			502.466	1 002,917648	1 003,505746	2	0.4192	417.5	6 960,90	179	188	false	|LinJ36_V3.2140
Uncategorized Sample	HA-Alba3 Exp1	Ingel14727.RAW (F025769)	| chaperonin Hsp60, mitochondrial precursor | location=Lin.chr36:789694-791394(+) | length=566	|LinJ36_V3.2130	LeishPEP_2010_legendes_corrigees.fasta	60 554,2	1	3	3	3	0.000221	0.127	possibly correct	true	Ingel14727.7792.7792.2.dta	GFLSPYFVTDAK	R	A	0.997	54.8	34.1	0	0	2			673.428	1 344,840848	1 344,683546	2	1.165	120.3	15 957,8	205	216	true
Uncategorized Sample	HA-Alba3 Exp1	Ingel14727.RAW (F025769)	| chaperonin Hsp60, mitochondrial precursor | location=Lin.chr36:789694-791394(+) | length=566	|LinJ36_V3.2130	LeishPEP_2010_legendes_corrigees.fasta	60 554,2	1	3	3	3	0.000221	0.127	possibly correct	false	Ingel14727.5650.5650.2.dta	LSGGVAVIK	K	V	0.994	46.1	35.1	0	0	2			422.607	843.2	843.53	2	0.677	-385.9	83 155,3	382	390	false	|LinJ36_V3.2140
Uncategorized Sample	HA-Alba3 Exp1	Ingel14727.RAW (F025769)	| chaperonin Hsp60, mitochondrial precursor | location=Lin.chr36:789694-791394(+) | length=566	|LinJ36_V3.2130	LeishPEP_2010_legendes_corrigees.fasta	60 554,2	1	3	3	3	0.000221	0.127	possibly correct	true	Ingel14727.5044.5044.3.dta	VGGATELEVSEKKDR	K	V	0.971	32.4	33.8	0	0	2			540.465	1 618,372572	1 617,844446	3	1.535	-290.3	17 218,7	391	405	true
Uncategorized Sample	HA-Alba3 Exp1	Ingel14727.RAW (F025769)	| chaperonin Hsp60, mitochondrial precursor | location=Lin.chr36:789694-791394(+) | length=566	|LinJ36_V3.2130	LeishPEP_2010_legendes_corrigees.fasta	60 554,2	1	3	3	3	0.000221	0.127	possibly correct	true	Ingel14727.2733.2733.2.dta	VVDAVcSTR	R	A	0.996	46.6	33.9	0	0	2		c6: Carbamidomethyl (+57,02)	504.636	1 007,257648	1 006,498611	2	1.766	-237.2	12 595,7	406	414	true
Uncategorized Sample	HA-Alba3 Exp1	Ingel14727.RAW (F025769)	| 40S ribosomal protein S3A, putative | location=Lin.chr35:113793-114587(+) | length=264	|LinJ35_V3.0400,|LinJ35_V3.0410	LeishPEP_2010_legendes_corrigees.fasta	30 038,0	0.967	1	1	1	7.37e-05	0.0341	possibly correct	true	Ingel14727.5673.5673.2.dta	FTVQEVQGR	R	N	0.993	44.1	34	0	0	2			532.541	1 063,067648	1 063,553146	2	0.5218	-452	5 986,20	89	97	true
Uncategorized Sample	HA-Alba3 Exp1	Ingel14727.RAW (F025769)	| inosine-5'-monophosphate dehydrogenase | location=Lin.chr19:659903-661447(+) | length=514	|LinJ19_V3.1590	LeishPEP_2010_legendes_corrigees.fasta	55 552,0	0.911	1	1	1	7.37e-05	0.0156	possibly correct	true	Ingel14727.2006.2006.2.dta	VAQYcASR	K	G	0.981	38.5	33.7	0	0	2		c5: Carbamidomethyl (+57,02)	478.636	955.258	954.446	2	1.819	-195.2	9 932,70	346	353	true
Uncategorized Sample	HA-Alba3 Exp1	Ingel14727.RAW (F025769)	| beta tubulin | location=Lin.chr8:484341-485672(+) | length=443	|LinJ08_V3.1280,|LinJ21_V3.2240	LeishPEP_2010_legendes_corrigees.fasta	49 753,2	1	3	3	3	0.000221	0.0767	possibly correct	true	Ingel14727.7310.7310.2.dta	GLSVAELTQQmFDAK	R	N	0.997	65.1	33.5	0	0	2		m11: Oxidation (+15,99)	827.4	1 652,785648	1 653,815461	2	-0.02254	-13.63	37 151,6	283	297	true
Uncategorized Sample	HA-Alba3 Exp1	Ingel14727.RAW (F025769)	| beta tubulin | location=Lin.chr8:484341-485672(+) | length=443	|LinJ08_V3.1280,|LinJ21_V3.2240	LeishPEP_2010_legendes_corrigees.fasta	49 753,2	1	3	3	3	0.000221	0.0767	possibly correct	true	Ingel14727.7771.7771.2.dta	LAVNLVPFPR	K	L	0.997	65	33.7	0	0	2			563.472	1 124,929848	1 125,677946	2	0.2592	230.2	68 597,3	253	262	true
Uncategorized Sample	HA-Alba3 Exp1	Ingel14727.RAW (F025769)	| beta tubulin | location=Lin.chr8:484341-485672(+) | length=443	|LinJ08_V3.1280,|LinJ21_V3.2240	LeishPEP_2010_legendes_corrigees.fasta	49 753,2	1	3	3	3	0.000221	0.0767	possibly correct	true	Ingel14727.7459.7459.2.dta	YLTASALFR	R	G	0.997	53.1	34.2	0	0	2			521.787	1 041,559848	1 041,572746	2	0.9944	-8.01	58 687,8	310	318	true
Uncategorized Sample	HA-Alba3 Exp1	Ingel14727.RAW (F025769)	| ATPase alpha subunit | location=Lin.chr5:160705-162429(+) | length=574	|LinJ05_V3.0500,|LinJ05_V3.0510	LeishPEP_2010_legendes_corrigees.fasta	62 550,1	1	4	4	4	0.000295	0.0749	possibly correct	true	Ingel14727.6059.6059.2.dta	AVDTmIPIGR	K	G	0.997	50.8	34.5	0	0	2		m5: Oxidation (+15,99)	545.143	1 088,270648	1 088,577061	2	0.7009	-277.1	32 956,2	179	188	true
Uncategorized Sample	HA-Alba3 Exp1	Ingel14727.RAW (F025769)	| ATPase alpha subunit | location=Lin.chr5:160705-162429(+) | length=574	|LinJ05_V3.0500,|LinJ05_V3.0510	LeishPEP_2010_legendes_corrigees.fasta	62 550,1	1	4	4	4	0.000295	0.0749	possibly correct	true	Ingel14727.6844.6844.2.dta	FVALFNQK	R	N	0.985	39	33.1	0	0	2			484.277	966.539	966.541	2	1.005	2.532	17 311,7	448	455	true
Uncategorized Sample	HA-Alba3 Exp1	Ingel14727.RAW (F025769)	| ATPase alpha subunit | location=Lin.chr5:160705-162429(+) | length=574	|LinJ05_V3.0500,|LinJ05_V3.0510	LeishPEP_2010_legendes_corrigees.fasta	62 550,1	1	4	4	4	0.000295	0.0749	possibly correct	true	Ingel14727.7689.7689.2.dta	SPVNYNLLTGFK	R	A	0.997	65.7	33.8	0	0	2			677.226	1 352,436648	1 352,720946	2	0.723	-206.7	161451	167	178	true
Uncategorized Sample	HA-Alba3 Exp1	Ingel14727.RAW (F025769)	| ATPase alpha subunit | location=Lin.chr5:160705-162429(+) | length=574	|LinJ05_V3.0500,|LinJ05_V3.0510	LeishPEP_2010_legendes_corrigees.fasta	62 550,1	1	4	4	4	0.000295	0.0749	possibly correct	true	Ingel14727.7547.7547.2.dta	TSIAVSTIINQVR	K	S	0.997	75.3	33.8	0	0	2			701.939	1 401,862848	1 401,806046	2	1.064	43.73	38 797,7	203	215	true
Uncategorized Sample	Alba1-HA Exp2	Ingel14992.RAW (F027655)	| poly(a) binding protein, putative | location=Lin.chr35:1630921-1632678(+) | length=585	|LinJ35_V3.4200	LeishPEP_2010_legendes_corrigees.fasta	64 646,3	1	4	4	4	0.000383	0.137	possibly correct	true	Ingel14992.8765.8765.3.dta	DQNAASQAIQELNGSTFLSPRPLFVTYALR	K	K	0.997	70	30.9	0	0	2			1 103,674000	3 308,000172	3 307,707146	3	1.3	89.93	12 865,0	338	367	true
Uncategorized Sample	Alba1-HA Exp2	Ingel14992.RAW (F027655)	| poly(a) binding protein, putative | location=Lin.chr35:1630921-1632678(+) | length=585	|LinJ35_V3.4200	LeishPEP_2010_legendes_corrigees.fasta	64 646,3	1	4	4	4	0.000383	0.137	possibly correct	true	Ingel14992.6788.6788.2.dta	SLGYGYVNFQDPADAEK	K	A	0.997	80.6	33.4	0	0	2			937.744	1 873,473648	1 873,860446	2	0.6205	-203.9	16 618,9	48	64	true
Uncategorized Sample	Alba1-HA Exp2	Ingel14992.RAW (F027655)	| poly(a) binding protein, putative | location=Lin.chr35:1630921-1632678(+) | length=585	|LinJ35_V3.4200	LeishPEP_2010_legendes_corrigees.fasta	64 646,3	1	4	4	4	0.000383	0.137	possibly correct	true	Ingel14992.2165.2165.2.dta	SVDTYALKEmFSK	K	F	0.962	31.2	33.9	0	0	2		m10: Oxidation (+15,99)	768.082	1 534,148848	1 534,745861	2	0.4103	267.2	100023	105	117	true
Uncategorized Sample	Alba1-HA Exp2	Ingel14992.RAW (F027655)	| poly(a) binding protein, putative | location=Lin.chr35:1630921-1632678(+) | length=585	|LinJ35_V3.4200	LeishPEP_2010_legendes_corrigees.fasta	64 646,3	1	4	4	4	0.000383	0.137	possibly correct	true	Ingel14992.6924.6924.3.dta	VRDLGAVQSEAGLGYVAFQK	K	H	0.997	39.9	33.1	0	0	2			703.602	2 107,783872	2 108,113646	3	0.6775	-154.2	18 684,5	214	233	true
Uncategorized Sample	Alba1-HA Exp2	Ingel14992.RAW (F027655)	| elongation factor 1-alpha | location=Lin.chr17:23993-25342(-) | length=449	|LinJ17_V3.0090,|LinJ17_V3.0100,|LinJ17_V3.0110,|LinJ17_V3.0170,|LinJ17_V3.0190,|LinJ17_V3.0200	LeishPEP_2010_legendes_corrigees.fasta	49 129,0	1	2	2	2	0.000192	0.0869	possibly correct	true	Ingel14992.7023.7023.2.dta	FIPISGWQGDNmIER	R	S	0.997	71.4	33.4	0	0	2		m12: Oxidation (+15,99)	890.653	1 779,291648	1 778,853261	2	1.446	248.8	43 641,7	190	204	true
Uncategorized Sample	Alba1-HA Exp2	Ingel14992.RAW (F027655)	| elongation factor 1-alpha | location=Lin.chr17:23993-25342(-) | length=449	|LinJ17_V3.0090,|LinJ17_V3.0100,|LinJ17_V3.0110,|LinJ17_V3.0170,|LinJ17_V3.0190,|LinJ17_V3.0200	LeishPEP_2010_legendes_corrigees.fasta	49 129,0	1	2	2	2	0.000192	0.0869	possibly correct	true	Ingel14992.6819.6819.3.dta	VETGImKPGDVVTFAPANVTTEVK	R	S	0.997	39	32.5	0	0	2		m6: Oxidation (+15,99)	840.755	2 519,243772	2 519,306461	3	0.9446	-23.07	81 465,8	255	278	true
Uncategorized Sample	Alba1-HA Exp2	Ingel14992.RAW (F027655)	| 60S ribosomal protein L7a, putative | location=Lin.chr7:239099-240145(+) | length=348	|LinJ07_V3.0550,|LinJ07_V3.0560	LeishPEP_2010_legendes_corrigees.fasta	39 103,1	0.994	1	1	1	9.59e-05	0.0402	possibly correct	true	Ingel14992.7455.7455.2.dta	APLAVVTGLQEVTR	R	A	0.997	52	33.6	0	0	2			727.804	1 453,593648	1 453,837446	2	0.7635	-164.5	35 926,0	213	226	true
Uncategorized Sample	Alba1-HA Exp2	Ingel14992.RAW (F027655)	| polyadenylate-binding protein 1, putative | location=Lin.chr35:2041918-2043600(+) | length=560	|LinJ35_V3.5360	LeishPEP_2010_legendes_corrigees.fasta	62 607,2	0.977	1	1	1	9.59e-05	0.0411	possibly correct	false	Ingel14992.7458.7458.3.dta	GFGFVSFSNADEANAALREmNGR	R	M	0.989	31.9	32.7	0	0	2		m20: Oxidation (+15,99)	826.296	2 475,866772	2 476,130961	3	0.7431	-104.8	98 697,3	348	370	true
Uncategorized Sample	Alba1-HA Exp2	Ingel14992.RAW (F027655)	| poly(A)-binding protein, putative | location=Lin.chr25:19799-21433(-) | length=544	|LinJ25_V3.0080	LeishPEP_2010_legendes_corrigees.fasta	60 799,8	1	3	3	5	0.000479	0.068	possibly correct	true	Ingel14992.6814.6814.2.dta	GYGFVQFETAEGAK	K	A	0.99	36	33.8	0	0	2			752.718	1 503,420848	1 503,711546	2	0.7166	-190.2	16 824,6	140	153	true
Uncategorized Sample	Alba1-HA Exp2	Ingel14992.RAW (F027655)	| poly(A)-binding protein, putative | location=Lin.chr25:19799-21433(-) | length=544	|LinJ25_V3.0080	LeishPEP_2010_legendes_corrigees.fasta	60 799,8	1	3	3	5	0.000479	0.068	possibly correct	true	Ingel14992.6725.6725.2.dta	GYGFVQFETAEGAK	K	A	0.997	55.2	33.9	0	0	2			753.238	1 504,460848	1 503,711546	2	1.757	-165.3	63 306,1	140	153	true
Uncategorized Sample	Alba1-HA Exp2	Ingel14992.RAW (F027655)	| poly(A)-binding protein, putative | location=Lin.chr25:19799-21433(-) | length=544	|LinJ25_V3.0080	LeishPEP_2010_legendes_corrigees.fasta	60 799,8	1	3	3	5	0.000479	0.068	possibly correct	true	Ingel14992.6748.6748.2.dta	GYGFVQFETAEGAK	K	A	0.997	58.8	33.9	0	0	2			752.427	1 502,838648	1 503,711546	2	0.1344	89.36	72 244,6	140	153	true
Uncategorized Sample	Alba1-HA Exp2	Ingel14992.RAW (F027655)	| poly(A)-binding protein, putative | location=Lin.chr25:19799-21433(-) | length=544	|LinJ25_V3.0080	LeishPEP_2010_legendes_corrigees.fasta	60 799,8	1	3	3	5	0.000479	0.068	possibly correct	true	Ingel14992.7119.7119.2.dta	LGDSEVVVAPFVR	K	R	0.995	39	34.1	0	0	2			694.725	1 387,435848	1 387,758046	2	0.6851	-228.8	34 873,3	163	175	true
Uncategorized Sample	Alba1-HA Exp2	Ingel14992.RAW (F027655)	| poly(A)-binding protein, putative | location=Lin.chr25:19799-21433(-) | length=544	|LinJ25_V3.0080	LeishPEP_2010_legendes_corrigees.fasta	60 799,8	1	3	3	5	0.000479	0.068	possibly correct	true	Ingel14992.6962.6962.3.dta	VALDSAGNSKGYGFVQFETAEGAK	K	A	0.997	48.1	32.7	0	0	2			816.654	2 446,939872	2 446,188646	3	1.759	-100.9	34 448,0	130	153	true
Uncategorized Sample	Alba1-HA Exp2	Ingel14992.RAW (F027655)	| mitochondrial RNA binding protein 2,MRP2, gBP25 | location=Lin.chr09_V3.tab:442415-443143(-) | length=242	|LinJ09_V3.1180	LeishPEP_2010_legendes_corrigees.fasta	26 963,6	1	2	2	2	0.000192	0.112	possibly correct	true	Ingel14992.6642.6642.2.dta	FLTQALHYNTGFSR	R	K	0.997	53.7	33.7	0	0	2			828.328	1 654,640648	1 654,833646	2	0.8143	-113.8	121332	227	240	true
Uncategorized Sample	Alba1-HA Exp2	Ingel14992.RAW (F027655)	| mitochondrial RNA binding protein 2,MRP2, gBP25 | location=Lin.chr09_V3.tab:442415-443143(-) | length=242	|LinJ09_V3.1180	LeishPEP_2010_legendes_corrigees.fasta	26 963,6	1	2	2	2	0.000192	0.112	possibly correct	true	Ingel14992.7318.7318.2.dta	VVTVTLPPVYVAR	R	F	0.989	35.5	33.9	0	0	2			707.655	1 413,295848	1 413,846446	2	0.4567	322.9	41 840,9	137	149	true
Uncategorized Sample	Alba1-HA Exp2	Ingel14992.RAW (F027655)	| 40S ribosomal protein S4, putative | location=Lin.chr13:402294-403736(-) | length=480	|LinJ13_V3.1130	LeishPEP_2010_legendes_corrigees.fasta	53 478,5	0.994	1	1	1	9.59e-05	0.0417	possibly correct	true	Ingel14992.7877.7877.3.dta	AANIFVIGKDLNHLQVTVPK	R	Q	0.997	37.5	33	0	0	2			726.919	2 177,734572	2 177,244346	3	1.498	227.1	48 833,0	426	445	true
Uncategorized Sample	Alba1-HA Exp2	Ingel14992.RAW (F027655)	| ATP-dependent RNA helicase, putative | location=Lin.chr32_V3:159098-160942(-) | length=614	|LinJ32_V3.0410	LeishPEP_2010_legendes_corrigees.fasta	66 808,9	1	2	2	2	0.000192	0.0489	possibly correct	true	Ingel14992.8940.8940.2.dta	NIVDDLIPLLR	R	E	0.966	31.2	33.5	0	0	2			641.393	1 280,770648	1 280,757546	2	1.02	13.77	6 485,10	497	507	true
Uncategorized Sample	Alba1-HA Exp2	Ingel14992.RAW (F027655)	| ATP-dependent RNA helicase, putative | location=Lin.chr32_V3:159098-160942(-) | length=614	|LinJ32_V3.0410	LeishPEP_2010_legendes_corrigees.fasta	66 808,9	1	2	2	2	0.000192	0.0489	possibly correct	true	Ingel14992.8543.8543.2.dta	TAAYLIPAINFmLVNNLNR	K	A	0.997	50.7	32.9	0	0	2		m12: Oxidation (+15,99)	1 083,195000	2 164,375448	2 164,158361	2	1.224	102.4	17 455,1	184	202	true
Uncategorized Sample	Alba1-HA Exp2	Ingel14992.RAW (F027655)	| mitochondrial RNA binding protein 1,gBP21, MRP1 | location=Lin.chr27_V3:400712-401416(-) | length=234	|LinJ27_V3.0980	LeishPEP_2010_legendes_corrigees.fasta	26 646,0	1	2	2	2	0.000192	0.0812	possibly correct	true	Ingel14992.7532.7532.2.dta	QLLVSQFPQLGPR	K	K	0.997	75.4	33.6	0	0	2			742.216	1 482,417848	1 482,842946	2	0.5822	-283.5	260386	74	86	true
Uncategorized Sample	Alba1-HA Exp2	Ingel14992.RAW (F027655)	| mitochondrial RNA binding protein 1,gBP21, MRP1 | location=Lin.chr27_V3:400712-401416(-) | length=234	|LinJ27_V3.0980	LeishPEP_2010_legendes_corrigees.fasta	26 646,0	1	2	2	2	0.000192	0.0812	possibly correct	true	Ingel14992.7567.7567.3.dta	VSVDGKQLLVSQFPQLGPR	R	K	0.997	55	33.2	0	0	2			690.463	2 068,367772	2 068,155246	3	1.22	104.9	48 722,6	68	86	true
Uncategorized Sample	Alba1-HA Exp2	Ingel14992.RAW (F027655)	| hypothetical protein, conserved | location=Lin.chr27_V3:473879-475468(+) | length=529	|LinJ27_V3.1220	LeishPEP_2010_legendes_corrigees.fasta	59 993,8	0.994	1	1	1	9.59e-05	0.0265	correct	true	Ingel14992.5669.5669.2.dta	AEEYYVLQSQVAGR	R	Q	0.997	52.6	33.6	0	0	2			807.53	1 613,044848	1 612,796546	2	1.256	156.7	11 165,0	435	448	true
Uncategorized Sample	Alba1-HA Exp2	Ingel14992.RAW (F027655)	| hypothetical protein, conserved | location=Lin.chr34:1034621-1035217(+) | length=198	|LinJ34_V3.2410	LeishPEP_2010_legendes_corrigees.fasta	21 992,2	1	7	10	13	0.00125	0.394	possibly correct	true	Ingel14992.7422.7422.2.dta	ISGLHQVTELGSELVR	R	D	0.997	85.2	33.6	0	0	2			869.727	1 737,438848	1 737,949546	2	0.4966	285.6	27 578,6	84	99	true
Uncategorized Sample	Alba1-HA Exp2	Ingel14992.RAW (F027655)	| hypothetical protein, conserved | location=Lin.chr34:1034621-1035217(+) | length=198	|LinJ34_V3.2410	LeishPEP_2010_legendes_corrigees.fasta	21 992,2	1	7	10	13	0.00125	0.394	possibly correct	true	Ingel14992.7836.7836.3.dta	ISGmGGAIYNAVNIAEIVK	K	R	0.996	36.5	33	0	0	2		m4: Oxidation (+15,99)	646.327	1 935,960672	1 936,020961	3	0.947	-28.78	32 810,8	63	81	true
Uncategorized Sample	Alba1-HA Exp2	Ingel14992.RAW (F027655)	| hypothetical protein, conserved | location=Lin.chr34:1034621-1035217(+) | length=198	|LinJ34_V3.2410	LeishPEP_2010_legendes_corrigees.fasta	21 992,2	1	7	10	13	0.00125	0.394	possibly correct	true	Ingel14992.8300.8300.2.dta	ISGMGGAIYNAVNIAEIVK	K	R	0.997	43.9	33.1	0	0	2			960.592	1 919,168848	1 920,026046	2	0.1501	78.16	6 752,70	63	81	true
Uncategorized Sample	Alba1-HA Exp2	Ingel14992.RAW (F027655)	| hypothetical protein, conserved | location=Lin.chr34:1034621-1035217(+) | length=198	|LinJ34_V3.2410	LeishPEP_2010_legendes_corrigees.fasta	21 992,2	1	7	10	13	0.00125	0.394	possibly correct	true	Ingel14992.7875.7875.2.dta	ISGmGGAIYNAVNIAEIVK	K	R	0.997	73.9	33	0	0	2		m4: Oxidation (+15,99)	968.852	1 935,689848	1 936,020961	2	0.6762	-168.6	44 086,6	63	81	true
Uncategorized Sample	Alba1-HA Exp2	Ingel14992.RAW (F027655)	| hypothetical protein, conserved | location=Lin.chr34:1034621-1035217(+) | length=198	|LinJ34_V3.2410	LeishPEP_2010_legendes_corrigees.fasta	21 992,2	1	7	10	13	0.00125	0.394	possibly correct	true	Ingel14992.7811.7811.2.dta	ISGmGGAIYNAVNIAEIVK	K	R	0.997	97.4	33	0	0	2		m4: Oxidation (+15,99)	968.851	1 935,686648	1 936,020961	2	0.673	-170.3	110920	63	81	true
Uncategorized Sample	Alba1-HA Exp2	Ingel14992.RAW (F027655)	| hypothetical protein, conserved | location=Lin.chr34:1034621-1035217(+) | length=198	|LinJ34_V3.2410	LeishPEP_2010_legendes_corrigees.fasta	21 992,2	1	7	10	13	0.00125	0.394	possibly correct	true	Ingel14992.7666.7666.3.dta	ISGmGGAIYNAVNIAEIVKR	K	R	0.997	80.1	33	0	0	2		m4: Oxidation (+15,99)	698.455	2 092,343772	2 092,122061	3	1.229	108.1	356683	63	82	true
Uncategorized Sample	Alba1-HA Exp2	Ingel14992.RAW (F027655)	| hypothetical protein, conserved | location=Lin.chr34:1034621-1035217(+) | length=198	|LinJ34_V3.2410	LeishPEP_2010_legendes_corrigees.fasta	21 992,2	1	7	10	13	0.00125	0.394	possibly correct	true	Ingel14992.7682.7682.2.dta	ISGmGGAIYNAVNIAEIVKR	K	R	0.997	100	33	0	0	2		m4: Oxidation (+15,99)	1 046,745000	2 091,475448	2 092,122061	2	0.3607	172.4	100744	63	82	true
Uncategorized Sample	Alba1-HA Exp2	Ingel14992.RAW (F027655)	| hypothetical protein, conserved | location=Lin.chr34:1034621-1035217(+) | length=198	|LinJ34_V3.2410	LeishPEP_2010_legendes_corrigees.fasta	21 992,2	1	7	10	13	0.00125	0.394	possibly correct	true	Ingel14992.6988.6988.2.dta	KVSTILITLSR	R	N	0.997	71.7	34.1	0	0	2			615.992	1 229,969848	1 230,778146	2	0.199	161.6	36 486,4	119	129	true
Uncategorized Sample	Alba1-HA Exp2	Ingel14992.RAW (F027655)	| hypothetical protein, conserved | location=Lin.chr34:1034621-1035217(+) | length=198	|LinJ34_V3.2410	LeishPEP_2010_legendes_corrigees.fasta	21 992,2	1	7	10	13	0.00125	0.394	possibly correct	true	Ingel14992.7050.7050.2.dta	KVSTILITLSR	R	N	0.997	77.9	34.1	0	0	2			615.922	1 229,828848	1 230,778146	2	0.05798	47.1	440153	119	129	true
Uncategorized Sample	Alba1-HA Exp2	Ingel14992.RAW (F027655)	| hypothetical protein, conserved | location=Lin.chr34:1034621-1035217(+) | length=198	|LinJ34_V3.2410	LeishPEP_2010_legendes_corrigees.fasta	21 992,2	1	7	10	13	0.00125	0.394	possibly correct	true	Ingel14992.7115.7115.2.dta	KVSTILITLSR	R	N	0.997	80.2	34	0	0	2			616.716	1 231,417848	1 230,778146	2	1.647	-290.9	109756	119	129	true
Uncategorized Sample	Alba1-HA Exp2	Ingel14992.RAW (F027655)	| hypothetical protein, conserved | location=Lin.chr34:1034621-1035217(+) | length=198	|LinJ34_V3.2410	LeishPEP_2010_legendes_corrigees.fasta	21 992,2	1	7	10	13	0.00125	0.394	possibly correct	true	Ingel14992.7818.7818.3.dta	NDTVKISGmGGAIYNAVNIAEIVK	R	R	0.96	26.8	32.7	0	0	2		m9: Oxidation (+15,99)	831.948	2 492,823672	2 493,301961	3	0.529	-190	36 817,9	58	81	true
Uncategorized Sample	Alba1-HA Exp2	Ingel14992.RAW (F027655)	| hypothetical protein, conserved | location=Lin.chr34:1034621-1035217(+) | length=198	|LinJ34_V3.2410	LeishPEP_2010_legendes_corrigees.fasta	21 992,2	1	7	10	13	0.00125	0.394	possibly correct	true	Ingel14992.7338.7338.2.dta	VSTILITLSR	K	N	0.997	93.8	34.5	0	0	2			552.149	1 102,282848	1 102,683146	2	0.607	-358.7	215427	120	129	true
Uncategorized Sample	Alba1-HA Exp2	Ingel14992.RAW (F027655)	| hypothetical protein, conserved | location=Lin.chr34:1034621-1035217(+) | length=198	|LinJ34_V3.2410	LeishPEP_2010_legendes_corrigees.fasta	21 992,2	1	7	10	13	0.00125	0.394	possibly correct	true	Ingel14992.8373.8373.3.dta	VTATHGQHSYISYVIAVLNGEDGKTR	R	N	0.997	44.9	32	0	0	2			939.725	2 816,152572	2 816,432746	3	0.7271	-97.84	14 132,9	32	57	true
Uncategorized Sample	Alba1-HA Exp2	Ingel14992.RAW (F027655)	| hypothetical protein, conserved | location=Lin.chr13:87920-88285(+) | length=121	|LinJ13_V3.0270	LeishPEP_2010_legendes_corrigees.fasta	13 405,6	1	5	5	55	0.00527	0.322	correct	true	Ingel14992.7116.7116.3.dta	AQFDDVRSTTTDKIEVVVVK	R	S	0.995	35.6	32.9	0	0	2			750.862	2 249,564772	2 250,197846	3	0.3742	166.3	34 222,1	72	91	true
Uncategorized Sample	Alba1-HA Exp2	Ingel14992.RAW (F027655)	| hypothetical protein, conserved | location=Lin.chr13:87920-88285(+) | length=121	|LinJ13_V3.0270	LeishPEP_2010_legendes_corrigees.fasta	13 405,6	1	5	5	55	0.00527	0.322	possibly correct	true	Ingel14992.6458.6458.3.dta	AQFDDVRSTTTDKIEVVVVK	R	S	0.997	36.9	32.9	0	0	2			751.124	2 250,350472	2 250,197846	3	1.16	69.81	76 874,3	72	91	true
Uncategorized Sample	Alba1-HA Exp2	Ingel14992.RAW (F027655)	| hypothetical protein, conserved | location=Lin.chr13:87920-88285(+) | length=121	|LinJ13_V3.0270	LeishPEP_2010_legendes_corrigees.fasta	13 405,6	1	5	5	55	0.00527	0.322	possibly correct	true	Ingel14992.5773.5773.2.dta	SPDFDAIYDQQQK	K	D	0.948	29.7	33.5	0	0	2			777.73	1 553,445848	1 554,707346	2	-0.2542	-163.5	16 010,2	92	104	true
Uncategorized Sample	Alba1-HA Exp2	Ingel14992.RAW (F027655)	| hypothetical protein, conserved | location=Lin.chr13:87920-88285(+) | length=121	|LinJ13_V3.0270	LeishPEP_2010_legendes_corrigees.fasta	13 405,6	1	5	5	55	0.00527	0.322	possibly correct	true	Ingel14992.5680.5680.2.dta	SPDFDAIYDQQQK	K	D	0.949	30	33.8	0	0	2			778.467	1 554,918848	1 554,707346	2	1.219	138.9	19 004,5	92	104	true
Uncategorized Sample	Alba1-HA Exp2	Ingel14992.RAW (F027655)	| hypothetical protein, conserved | location=Lin.chr13:87920-88285(+) | length=121	|LinJ13_V3.0270	LeishPEP_2010_legendes_corrigees.fasta	13 405,6	1	5	5	55	0.00527	0.322	possibly correct	true	Ingel14992.4879.4879.2.dta	SPDFDAIYDQQQK	K	D	0.95	30	33.8	0	0	2			778.604	1 555,193848	1 554,707346	2	1.494	315.5	4 147,10	92	104	true
Uncategorized Sample	Alba1-HA Exp2	Ingel14992.RAW (F027655)	| hypothetical protein, conserved | location=Lin.chr13:87920-88285(+) | length=121	|LinJ13_V3.0270	LeishPEP_2010_legendes_corrigees.fasta	13 405,6	1	5	5	55	0.00527	0.322	possibly correct	true	Ingel14992.5320.5320.2.dta	SPDFDAIYDQQQK	K	D	0.962	31	33.8	0	0	2			778.583	1 555,151848	1 554,707346	2	1.452	288.6	9 687,30	92	104	true
Uncategorized Sample	Alba1-HA Exp2	Ingel14992.RAW (F027655)	| hypothetical protein, conserved | location=Lin.chr13:87920-88285(+) | length=121	|LinJ13_V3.0270	LeishPEP_2010_legendes_corrigees.fasta	13 405,6	1	5	5	55	0.00527	0.322	possibly correct	true	Ingel14992.5091.5091.2.dta	SPDFDAIYDQQQK	K	D	0.975	32.6	33.8	0	0	2			778.727	1 555,438848	1 554,707346	2	1.739	-171.3	6 913,20	92	104	true
Uncategorized Sample	Alba1-HA Exp2	Ingel14992.RAW (F027655)	| hypothetical protein, conserved | location=Lin.chr13:87920-88285(+) | length=121	|LinJ13_V3.0270	LeishPEP_2010_legendes_corrigees.fasta	13 405,6	1	5	5	55	0.00527	0.322	possibly correct	true	Ingel14992.2421.2421.2.dta	SPDFDAIYDQQQK	K	D	0.989	35.6	33.8	0	0	2			778.634	1 555,252848	1 554,707346	2	1.553	-290.9	9 271,90	92	104	true
Uncategorized Sample	Alba1-HA Exp2	Ingel14992.RAW (F027655)	| hypothetical protein, conserved | location=Lin.chr13:87920-88285(+) | length=121	|LinJ13_V3.0270	LeishPEP_2010_legendes_corrigees.fasta	13 405,6	1	5	5	55	0.00527	0.322	possibly correct	true	Ingel14992.2687.2687.2.dta	SPDFDAIYDQQQK	K	D	0.992	36.8	33.7	0	0	2			778.039	1 554,062648	1 554,707346	2	0.3626	233.2	3 318,60	92	104	true
Uncategorized Sample	Alba1-HA Exp2	Ingel14992.RAW (F027655)	| hypothetical protein, conserved | location=Lin.chr13:87920-88285(+) | length=121	|LinJ13_V3.0270	LeishPEP_2010_legendes_corrigees.fasta	13 405,6	1	5	5	55	0.00527	0.322	possibly correct	true	Ingel14992.4984.4984.2.dta	SPDFDAIYDQQQK	K	D	0.997	39.9	33.8	0	0	2			778.798	1 555,581848	1 554,707346	2	1.882	-79.46	5 646,70	92	104	true
Uncategorized Sample	Alba1-HA Exp2	Ingel14992.RAW (F027655)	| hypothetical protein, conserved | location=Lin.chr13:87920-88285(+) | length=121	|LinJ13_V3.0270	LeishPEP_2010_legendes_corrigees.fasta	13 405,6	1	5	5	55	0.00527	0.322	possibly correct	true	Ingel14992.5837.5837.2.dta	SPDFDAIYDQQQK	K	D	0.997	42.5	33.7	0	0	2			778.292	1 554,568848	1 554,707346	2	0.8688	-86.11	18 141,9	92	104	true
Uncategorized Sample	Alba1-HA Exp2	Ingel14992.RAW (F027655)	| hypothetical protein, conserved | location=Lin.chr13:87920-88285(+) | length=121	|LinJ13_V3.0270	LeishPEP_2010_legendes_corrigees.fasta	13 405,6	1	5	5	55	0.00527	0.322	possibly correct	true	Ingel14992.2501.2501.2.dta	SPDFDAIYDQQQK	K	D	0.997	42.6	33.7	0	0	2			777.973	1 553,931648	1 554,707346	2	0.2316	148.9	4 727,20	92	104	true
Uncategorized Sample	Alba1-HA Exp2	Ingel14992.RAW (F027655)	| hypothetical protein, conserved | location=Lin.chr13:87920-88285(+) | length=121	|LinJ13_V3.0270	LeishPEP_2010_legendes_corrigees.fasta	13 405,6	1	5	5	55	0.00527	0.322	possibly correct	true	Ingel14992.5613.5613.2.dta	SPDFDAIYDQQQK	K	D	0.997	44	33.7	0	0	2			778.156	1 554,297848	1 554,707346	2	0.5978	-260.4	16 183,4	92	104	true
Uncategorized Sample	Alba1-HA Exp2	Ingel14992.RAW (F027655)	| hypothetical protein, conserved | location=Lin.chr13:87920-88285(+) | length=121	|LinJ13_V3.0270	LeishPEP_2010_legendes_corrigees.fasta	13 405,6	1	5	5	55	0.00527	0.322	possibly correct	true	Ingel14992.5246.5246.2.dta	SPDFDAIYDQQQK	K	D	0.997	45	33.7	0	0	2			778.128	1 554,241848	1 554,707346	2	0.5418	-296.4	8 544,20	92	104	true
Uncategorized Sample	Alba1-HA Exp2	Ingel14992.RAW (F027655)	| hypothetical protein, conserved | location=Lin.chr13:87920-88285(+) | length=121	|LinJ13_V3.0270	LeishPEP_2010_legendes_corrigees.fasta	13 405,6	1	5	5	55	0.00527	0.322	possibly correct	true	Ingel14992.5386.5386.2.dta	SPDFDAIYDQQQK	K	D	0.997	46.1	33.7	0	0	2			778.197	1 554,379648	1 554,707346	2	0.6796	-207.8	10 883,3	92	104	true
Uncategorized Sample	Alba1-HA Exp2	Ingel14992.RAW (F027655)	| hypothetical protein, conserved | location=Lin.chr13:87920-88285(+) | length=121	|LinJ13_V3.0270	LeishPEP_2010_legendes_corrigees.fasta	13 405,6	1	5	5	55	0.00527	0.322	possibly correct	true	Ingel14992.2351.2351.2.dta	SPDFDAIYDQQQK	K	D	0.997	48.4	33.6	0	0	2			777.294	1 552,573848	1 554,707346	2	-1.126	-79.49	9 610,10	92	104	true
Uncategorized Sample	Alba1-HA Exp2	Ingel14992.RAW (F027655)	| hypothetical protein, conserved | location=Lin.chr13:87920-88285(+) | length=121	|LinJ13_V3.0270	LeishPEP_2010_legendes_corrigees.fasta	13 405,6	1	5	5	55	0.00527	0.322	possibly correct	true	Ingel14992.5484.5484.2.dta	SPDFDAIYDQQQK	K	D	0.997	50.5	33.5	0	0	2			777.787	1 553,559848	1 554,707346	2	-0.1402	-90.2	12 175,7	92	104	true
Uncategorized Sample	Alba1-HA Exp2	Ingel14992.RAW (F027655)	| hypothetical protein, conserved | location=Lin.chr13:87920-88285(+) | length=121	|LinJ13_V3.0270	LeishPEP_2010_legendes_corrigees.fasta	13 405,6	1	5	5	55	0.00527	0.322	possibly correct	true	Ingel14992.5175.5175.2.dta	SPDFDAIYDQQQK	K	D	0.997	51.9	33.8	0	0	2			778.686	1 555,356848	1 554,707346	2	1.657	-224	7 735,50	92	104	true
Uncategorized Sample	Alba1-HA Exp2	Ingel14992.RAW (F027655)	| hypothetical protein, conserved | location=Lin.chr13:87920-88285(+) | length=121	|LinJ13_V3.0270	LeishPEP_2010_legendes_corrigees.fasta	13 405,6	1	5	5	55	0.00527	0.322	possibly correct	true	Ingel14992.5547.5547.2.dta	SPDFDAIYDQQQK	K	D	0.997	54.6	33.5	0	0	2			777.744	1 553,472848	1 554,707346	2	-0.2272	-146.2	13 345,5	92	104	true
Uncategorized Sample	Alba1-HA Exp2	Ingel14992.RAW (F027655)	| hypothetical protein, conserved | location=Lin.chr13:87920-88285(+) | length=121	|LinJ13_V3.0270	LeishPEP_2010_legendes_corrigees.fasta	13 405,6	1	5	5	55	0.00527	0.322	possibly correct	true	Ingel14992.5478.5478.2.dta	SPDFDAIYDQQQK	K	D	0.997	59.4	33.8	0	0	2			778.667	1 555,318848	1 554,707346	2	1.619	-248.5	14 458,3	92	104	true
Uncategorized Sample	Alba1-HA Exp2	Ingel14992.RAW (F027655)	| hypothetical protein, conserved | location=Lin.chr13:87920-88285(+) | length=121	|LinJ13_V3.0270	LeishPEP_2010_legendes_corrigees.fasta	13 405,6	1	5	5	55	0.00527	0.322	possibly correct	true	Ingel14992.5028.5028.2.dta	SPDFDAIYDQQQK	K	D	0.997	59.3	33.5	0	0	2			777.683	1 553,350848	1 554,707346	2	-0.3492	-224.7	5 471,00	92	104	true
Uncategorized Sample	Alba1-HA Exp2	Ingel14992.RAW (F027655)	| hypothetical protein, conserved | location=Lin.chr13:87920-88285(+) | length=121	|LinJ13_V3.0270	LeishPEP_2010_legendes_corrigees.fasta	13 405,6	1	5	5	55	0.00527	0.322	possibly correct	true	Ingel14992.2212.2212.2.dta	SPDFDAIYDQQQK	K	D	0.997	65	33.7	0	0	2			778.114	1 554,212648	1 554,707346	2	0.5126	-315.2	88 696,7	92	104	true
Uncategorized Sample	Alba1-HA Exp2	Ingel14992.RAW (F027655)	| hypothetical protein, conserved | location=Lin.chr13:87920-88285(+) | length=121	|LinJ13_V3.0270	LeishPEP_2010_legendes_corrigees.fasta	13 405,6	1	5	5	55	0.00527	0.322	possibly correct	true	Ingel14992.6167.6167.2.dta	SPDFDAIYDQQQK	K	D	0.997	66.2	33.5	0	0	2			777.802	1 553,589848	1 554,707346	2	-0.1102	-70.9	23 205,4	92	104	true
Uncategorized Sample	Alba1-HA Exp2	Ingel14992.RAW (F027655)	| hypothetical protein, conserved | location=Lin.chr13:87920-88285(+) | length=121	|LinJ13_V3.0270	LeishPEP_2010_legendes_corrigees.fasta	13 405,6	1	5	5	55	0.00527	0.322	possibly correct	true	Ingel14992.2303.2303.2.dta	SPDFDAIYDQQQK	K	D	0.997	66.9	33.7	0	0	2			778.292	1 554,568848	1 554,707346	2	0.8688	-86.11	25 448,4	92	104	true
[truncated: 568 more rows]

## Sheet: Peptide report Alba Ama
My Experiment, Peptide report created on 07/14/2015
Experiment: My Experiment
	Peak List Generator: unknown
		Version: unknown
		Charge States Calculated: unknown
		Deisotoped: unknown
		Textual Annotation: unknown
[truncated: 861 more rows]

## Sheet: Spectrum Report Alba Ama
My Experiment, Spectrum report created on 07/14/2015
[truncated: 1,084 more rows]
