# Supplementary material for: Differential Subcellular Localization of Leishmania Alba-Domain Proteins throughout the Parasite Development
Source: PLoS One. 2015 Sep 3;10(9):e0137243. doi: 10.1371/journal.pone.0137243 (PMC4559404; doi:10.1371/journal.pone.0137243)
Supplement: S3 Table — (XLSX) [file pone.0137243.s012.xlsx]

## Sheet: S3 Table Sum Flagellum Proteome
S3 Table. Summary of the proteome analysis of L. infantum promastigote and differentiating amastigote flagellar fractions.
Accession Number	Identified Proteins (568 in total)	MW	Pro	Diff 8h	[GO Function]	[GO Process]	[GO Component]
			No. Peptides#
					Flagellum-associated proteins
LinJ.08.1290 (+1)	beta tubulin	50 kDa	28 - 25	27 - 24	GTP binding, GTPase activity, structural molecule activity	microtubule-based movement, protein polymerization	microtubule, protein complex
LinJ.13.0330 (+1)	alpha tubulin	50 kDa	34 - 20	21 - 20	GTP binding, GTPase activity, structural molecule activity	microtubule-based movement, protein polymerization	microtubule, protein complex
LinJ.08.1280	beta tubulin	50 kDa	1 - 2	2 - 1	GTP binding, GTPase activity, structural molecule activity	microtubule-based movement, protein polymerization	microtubule, protein complex
LinJ.04.1250	actin	42 kDa	7 - 3	1 - 3	DNA binding, endonuclease activity, protein binding	chromatin remodeling	kinetoplast
LinJ.15.1350	actin-like protein, putative	47 kDa	4 - 1	1 - 1	protein binding
LinJ.13.0840	actin-like protein, putative	52 kDa	5 - 2	0 - 1	protein binding
LinJ.36.3470	actin-like protein, putative	44 kDa	3 - 1	0 - 1	protein binding
LinJ.29.1880 (+1)	paraflagellar rod protein 1D, putative	69 kDa	41 - 19	16 - 19	calmodulin binding		microtubule-based flagellum
LinJ.16.1510	paraflagellar rod protein 2C	69 kDa	32 - 21	17 - 23	calmodulin binding		microtubule-based flagellum
LinJ.36.4440	paraflagellar rod component, putative	123 kDa	20 - 10	1 - 6			microtubule-based flagellum
LinJ.09.1390	paraflagellar rod component, putative	68 kDa	14 - 5	7 - 8	calmodulin binding		microtubule-based flagellum
LinJ.07.0470	paraflagellar rod component, putative (PFC3) | Trypanosoma**	89 kDa	21 - 4	3 - 6	calmodulin binding		microtubule-based flagellum
LinJ.36.6130	paraflagellar rod component, putative	86 kDa	15 - 10	2 - 9			microtubule-based flagellum
LinJ.05.0040	paraflagellar rod component par4, putative	68 kDa	12 - 3	2 - 3			microtubule-based flagellum
LinJ.02.0280	paraflagellar rod component, putative (PFC11) | Trypanosoma	73 kDa	7 - 2	0 - 3			microtubule-based flagellum
LinJ.27.1750	paraflagellar rod protein-like protein	89 kDa	10 - 1	0 - 3	calmodulin binding		microtubule-based flagellum
LinJ.19.0520	paraflagellar rod component, putative (PFC15) | Trypanosoma	58 kDa	7 - 2	0 - 4			microtubule-based flagellum
LinJ.24.1630	paraflagellar rod component, putative (PFC1) | Trypanosoma	67 kDa	3 - 3	1 - 4			microtubule-based flagellum
LinJ.36.5010	paraflagellar rod component, putative	34 kDa	4 - 3	0 - 3			microtubule-based flagellum
LinJ.05.0920	paraflagellar rod protein, putative	118 kDa	2 - 0	0 - 0	calmodulin binding		microtubule-based flagellum
LinJ.28.3120	paraflagellar rod component, putative (PFC17) | Trypanosoma	43 kDa	5 - 0	0 - 0			microtubule-based flagellum
LinJ.20.0300	hypothetical protein, conserved | Calmodulin binding site	41 kDa	7 - 1	0 - 0
LinJ.32.2020	hypothetical protein, conserved | putative paraflagellar rod protein	50 kDa	0 - 1	0 - 2
LinJ.24.0100	hypothetical protein, conserved | Calmodulin binding site	31 kDa	9 - 1	1 - 0
LinJ.27.0720	hypothetical protein, conserved | TbCMF2	85 kDa	22 - 11	9 - 14	calcium ion binding (predicted)		Flagellum
LinJ.08.1030	hypothetical protein, conserved | TbCMF3	97 kDa	21 - 4	2 - 2			Flagellum
LinJ.28.1210	hypothetical protein, conserved | TbCMF15	68 kDa	11 - 6	3 - 2	protein binding (predicted)		Flagellum
LinJ.13.1580	hypothetical protein, conserved | TbCMF22	104 kDa	12 - 5	0 - 4	ATP binding, nucleoside-triphosphatase activity		Flagellum
LinJ.30.3700	hypothetical protein, conserved | TbCMF46	64 kDa	11 - 2	1 - 3	protein binding		Flagellum
LinJ.36.6660	hypothetical protein, conserved | TbCMF4 | rib72 protein-like protein	84 kDa	12 - 1	1 - 0			Flagellum
LinJ.36.5250	hypothetical protein, conserved | TbCMF9 MENG	98 kDa	4 - 0	0 - 1			Flagellum
LinJ.17.1000	hypothetical protein, conserved | TbCMF44	73 kDa	3 - 2	0 - 1			Flagellum
LinJ.21.1680	hypothetical protein, conserved | TbCMF17 Tax-2	25 kDa	3 - 1	1 - 0	heme binding		Flagellum
LinJ.14.1530	hypothetical protein, conserved | TbCMF7	193 kDa	6 - 0	0 - 1	protein binding (predicted)		Flagellum
LinJ.27.2090	hypothetical protein, conserved | TbCMF5	174 kDa	9 - 7	0 - 0	protein binding (predicted)		Flagellum
LinJ.22.0730	hypothetical protein, conserved | TbCMF10	100 kDa	9 - 0	0 - 0			Flagellum
LinJ.34.2280	hypothetical protein, conserved | TbCMF8 MBO2	120 kDa	7 - 0	0 - 0			Flagellum
LinJ.03.0300	hypothetical protein, conserved | TbCMF76b MENG	116 kDa	9 - 2	0 - 0			Flagellum
LinJ.25.1010	dynein heavy chain, putative	537 kDa	22 - 6	1 - 18	ATP binding, ATPase activity, microtubule motor activity	microtubule-based movement	dynein complex
LinJ.13.1390	dynein heavy chain, putative	529 kDa	17 - 8	0 - 12	ATP binding, ATPase activity, microtubule motor activity	microtubule-based movement	dynein complex
LinJ.32.1120	dynein, putative	68 kDa	4 - 4	4 - 6	protein binding (predicted)	microtubule-based movement	dynein complex
LinJ.24.0270	dynein intermediate-chain-like protein	75 kDa	8 - 3	1 - 3	protein binding (predicted)	microtubule-based movement	dynein complex
LinJ.32.3050	outer dynein arm docking complex protein	70 kDa	5 - 3	0 - 6		axonemal dynein complex assembly	flagellum, axonemal dynein complex
LinJ.33.2770	dynein intermediate chain, putative	115 kDa	10 - 3	0 - 4	protein binding (predicted)	microtubule-based movement	dynein complex
LinJ.26.1100	dynein arm light chain, axonemal, putative | Trypanosoma	50 kDa	8 - 3	1 - 1			dynein complex
LinJ.28.0050	dynein regulatory complex subunit, putative	56 kDa	7 - 2	0 - 1		ciliary or flagellar motility, flagellar cell motility	flagellum, axonemal dynein complex
LinJ.27.1530	dynein intermediate chain IC140 (IDA7), putative | Trypanosoma	93 kDa	8 - 0	1 - 0	protein binding (predicted)	microtubule-based movement	dynein complex
LinJ.28.3110	dynein heavy chain, putative	474 kDa	7 - 2	0 - 1	ATP binding, ATPase activity, microtubule motor activity	microtubule-based movement	dynein complex
LinJ.34.3690	dynein heavy chain, putative	529 kDa	3 - 1	0 - 2	ATP binding, ATPase activity, microtubule motor activity	microtubule-based movement	dynein complex
LinJ.28.0650	dynein heavy chain, putative	477 kDa	4 - 0	0 - 1	ATP binding, ATPase activity, microtubule motor activity	microtubule-based movement	dynein complex
LinJ.04.0690	hypothetical protein | Leishmania specific | Axonemal dynein	78 kDa	4 - 1	0 - 1			Flagellum
LinJ.21.1260	dynein arm light chain, putative	33 kDa	3 - 1	0 - 0			dynein complex
LinJ.36.1010	dynein heavy chain, putative	473 kDa	3 - 0	0 - 0	microtubule motor activity, nucleoside-triphosphatase activity, nucleotide binding	microtubule-based movement	dynein complex
LinJ.26.1000	dynein heavy chain, putative	458 kDa	2 - 0	0 - 0	ATP binding, ATPase activity, microtubule motor activity	microtubule-based movement	dynein complex
LinJ.23.1570	dynein heavy chain, putative	544 kDa	3 - 1	0 - 0	ATP binding, ATPase activity, microtubule motor activity	microtubule-based movement	dynein complex
LinJ.24.1050	dynein light chain, putative	24 kDa	4 - 0	0 - 0	protein binding (predicted)	microtubule-based movement	dynein complex
LinJ.13.0290	flagellar radial spoke protein, putative	67 kDa	10 - 10	4 - 5			Flagellum
LinJ.08.0900	radial spoke protein RSP2, putative | Trypanosoma	63 kDa	13 - 2	3 - 4			Flagellum
LinJ.27.2530	radial spoke protein 3, putative	42 kDa	6 - 4	5 - 3			Flagellum
LinJ.33.2630	radial spoke protein RSP9, putative	36 kDa	7 - 2	3 - 3			Flagellum
LinJ.03.0950	radial spoke protein RSP10, putative | Trypanosoma	36 kDa	9 - 4	1 - 3			Flagellum
LinJ.29.0690	flagellar radial spoke protein-like, putative	76 kDa	5 - 3	0 - 1			Flagellum
LinJ.07.1080	radial spoke protein RSP9, putative | Trypanosoma	37 kDa	6 - 2	1 - 2			Flagellum
LinJ.09.1620	radial spoke protein RSP11, putative | Trypanosoma	18 kDa	4 - 0	0 - 0	cAMP-dependent protein kinase regulator activity	signal transduction	Flagellum
LinJ.05.1080	hypothetical protein, conserved | Flagellum localisation (axoneme) Trypanosoma	80 kDa	13 - 8	6 - 9			Flagellum
LinJ.14.1300	hypothetical protein, conserved | Flagellum localisation Trypanosoma	99 kDa	22 - 7	0 - 4			Flagellum
LinJ.11.0810	hypothetical protein, conserved | Flagellum localisation (axoneme) Trypanosoma	104 kDa	10 - 7	5 - 9			Flagellum
LinJ.20.1350	small myristoylated protein-1, putative	15 kDa	1 - 4	4 - 3		flagellum assembly	flagellar membrane
LinJ.24.2060	STOP axonemal protein, putative	30 kDa	10 - 4	4 - 1	microtubule binding	microtubule anchoring	Flagellum
LinJ.20.1450	axoneme central apparatus protein, putative	55 kDa	5 - 5	2 - 7	binding	intracellular protein transport, vesicle-mediated transport	Flagellum
LinJ.10.1280	flagellar protofilament ribbon protein-like protein	47 kDa	14 - 3	1 - 0			Flagellum
LinJ.32.4020	myosin XXI	119 kDa	8 - 1	2 - 6	ATP binding, motor activity	ciliary or flagellar motility	flagellum part, myosin complex
LinJ.32.3350	hypothetical protein, conserved | FLAM7	292 kDa	10 - 7	0 - 6	protein binding (predicted)		Flagellum
LinJ.31.1240	vacuolar-type proton translocating pyrophosphatase 1, putative	83 kDa	7 - 4	5 - 4	hydrogen-translocating pyrophosphatase activity, inorganic diphosphatase activity	proton transport	contractile vacuole, Golgi membrane, acidocalcisome, integral to membrane
LinJ.35.5310	hypothetical protein, conserved	39 kDa	6 - 3	2 - 4	microtubule motor activity, protein binding (predicted)	microtubule-based movement	dynein complex (predicted)
LinJ.17.0970	META domain containing protein, putative	48 kDa	8 - 1	1 - 3		cellular response to heat, cellular response to oxidative stress	flagellum, cytosol
LinJ.29.2310	GTP-binding protein, putative | dynamin	78 kDa	3 - 0	9 - 0	GTP binding, GTPase activity
LinJ.32.0430	hypothetical protein, conserved | Flagellum localisation (axoneme) Trypanosoma	81 kDa	5 - 3	0 - 1	ATP binding, microtubule motor activity	microtubule-based movement	Flagellum
LinJ.27.1630	Flabarin	38 kDa	6 - 0	1 - 1			Flagellum
LinJ.28.2610	vacuolar ATP synthase subunit b, putative	56 kDa	1 - 1	5 - 2	hydrogen ion transporting ATP synthase activity, rotational mechanism, hydrogen-exporting ATPase activity, phosphorylative mechanism, proton-transporting ATPase activity, rotational mechanism	ATP hydrolysis coupled proton transport, ATP synthesis coupled proton transport	contractile vacuole, lysosomal proton-transporting V-type ATPase complex, proton-transporting V-type ATPase, V1 domain
LinJ.16.1710	prohibitin	30 kDa	5 - 0	2 - 1	GPI anchor binding, Hsp70 protein binding		flagellar pocket, anchored to plasma membrane, cell pole, membrane
LinJ.36.3360	14-3-3 protein-like protein	30 kDa	0 - 0	2 - 2	protein domain specific binding		Flagellum? (Subota et al, 2014)
LinJ.36.6550	glucose transporter, lmgt2	61 kDa	2 - 0	3 - 0	fructose transmembrane transporter activity, galactose transmembrane transporter activity, glucose transmembrane transporter activity, mannose transmembrane transporter activity	glucose import, transmembrane transport	Flagellum, integral to membrane, plasma membrane
LinJ.30.0350	kinesin, putative	68 kDa	0 - 0	7 - 1	ATP binding, microtubule motor activity	microtubule-based movement
LinJ.22.1090	hypothetical protein, conserved | Flagellum localisation (axoneme) Trypanosoma	43 kDa	4 - 2	0 - 2			Flagellum
LinJ.35.1800	trypanin-like protein	54 kDa	5 - 1	0 - 1		cell motility	microtubule-based flagellum (predicted)
LinJ.30.1810	Hydin, flagellar component | Trypanosoma	590 kDa	5 - 0	0 - 2	ATP binding, kinase activity (predicted)		Flagellum
LinJ.19.0320	intraflagellar transport protein component, putative	74 kDa	2 - 0	1 - 0		flagellum organization	Flagellum
LinJ.34.0250	intraflagellar transport protein IFT81, putative | Trypanosoma	82 kDa	4 - 0	0 - 1			Flagellum
LinJ.29.1060	kinesin, putative	193 kDa	0 - 1	1 - 2	ATP binding, microtubule motor activity	microtubule-based movement
LinJ.16.0910	flagellar calcium-binding protein, putative | Leishmania specific	184 kDa	3 - 0	0 - 1			Flagellum
LinJ.36.2000	T-lymphocyte triggering factor, putative	54 kDa	3 - 1	0 - 0		cell motility	microtubule-based flagellum (predicted)
LinJ.29.0160	flagellar transport protein, putative (PIFTB2) | Trypanosoma	79 kDa	5 - 0	0 - 0	protein binding (predicted)		Flagellum
LinJ.35.3910	nucleoside diphosphate kinase, putative	37 kDa	2 - 0	0 - 0	ATP binding, nucleoside diphosphate kinase activity	CTP biosynthetic process, GTP biosynthetic process, UTP biosynthetic process, ciliary or flagellar motility	flagellum
LinJ.18.0470	hypothetical protein, conserved | flagellar protein PF20 Trypanosoma	67 kDa	3 - 0	0 - 0	protein binding (predicted)		Flagellum
LinJ.25.2000	intraflagellar transport protein IFT88, putative | Trypanosoma	54 kDa	4 - 0	0 - 0			Flagellum
LinJ.36.6370	centrin, putative | Centrin3 Trypanosoma	19 kDa	4 - 0	0 - 0	calcium ion binding		Flagellum
LinJ.24.0650	MCAK-like kinesin, putative	63 kDa	2 - 0	0 - 0	ATP binding, microtubule motor activity	microtubule-based movement	Flagellum
Mitochondria and Metabolism
LinJ.25.1210	ATPase beta subunit, putative	56 kDa	15 - 5	16 - 8	hydrogen ion transporting ATP synthase activity, rotational mechanism, hydrogen-exporting ATPase activity, phosphorylative mechanism, nucleotide binding, proton-transporting ATPase activity, rotational mechanism	ATP synthesis coupled proton transport	proton-transporting ATP synthase complex, catalytic core F(1), proton-transporting two-sector ATPase complex
LinJ.05.0500 (+1)	ATPase alpha subunit	63 kDa	11 - 5	14 - 8	hydrogen ion transporting ATP synthase activity, rotational mechanism, proton-transporting ATPase activity, rotational mechanism	ATP synthesis coupled proton transport	proton-transporting ATP synthase complex, catalytic core F(1)
LinJ.19.0190 (+1)	ADP,ATP carrier protein 1, mitochondrial precursor, putative,ADP/ATP translocase 1, putative	35 kDa	8 - 7	10 - 9	binding, transporter activity	transport	mitochondrial inner membrane
LinJ.08.1010	Mitochondrial ATP synthase subunit, putative | Tritryp comment	42 kDa	8 - 3	8 - 4
LinJ.02.0430	voltage-dependent anion-selective channel, putative	32 kDa	9 - 1	5 - 3	porin activity, voltage-gated anion channel activity	ion transport	mitochondrial outer membrane, pore complex
LinJ.25.1850	3-oxo-5-alpha-steroid 4-dehydrogenase, putative	34 kDa	7 - 5	5 - 5	oxidoreductase activity, acting on the CH-CH group of donors	dolichol biosynthetic process, glycosylation	mitochondrial inner membrane, cytoplasm, integral to membrane
LinJ.21.1830	Mitochondrial ATP synthase subunit, putative | Tritryp comment	47 kDa	9 - 0	6 - 1
LinJ.12.0620	cytochrome c oxidase subunit IV	40 kDa	9 - 2	5 - 4
LinJ.03.0190	delta-1-pyrroline-5-carboxylate dehydrogenase, putative	62 kDa	3 - 1	6 - 1	1-pyrroline-5-carboxylate dehydrogenase activity	oxidation-reduction process, proline biosynthetic process	mitochondrial matrix
LinJ.11.1030	Mitochondrial ATP synthase subunit, putative | Tritryp comment	28 kDa	3 - 1	4 - 2
LinJ.21.2140	ATP synthase F1 subunit gamma protein, putative	34 kDa	6 - 0	3 - 3	hydrogen ion transporting ATP synthase activity, rotational mechanism, proton-transporting ATPase activity, rotational mechanism	ATP synthesis coupled proton transport	proton-transporting ATP synthase complex, catalytic core F(1)
LinJ.36.7070	Mitochondrial ATP synthase subunit, putative | Tritryp comment	29 kDa	5 - 0	4 - 2		ATP synthesis coupled proton transport (predicted)
LinJ.35.1390	mitochondrial processing peptidase, beta subunit, putative,metallo-peptidase, Clan ME, Family M16	55 kDa	16 - 5	9 - 8	catalytic activity, metal ion binding	proteolysis
LinJ.13.0760	mitochondrial processing peptidase alpha subunit, putative,metallo-peptidase, Clan ME, Family M16	58 kDa	12 - 1	6 - 4	catalytic activity, metalloendopeptidase activity, zinc ion binding	proteolysis
LinJ.21.0400	mitochondrial processing peptidase alpha subunit, putative,metallo-peptidase, Clan ME, Family M16	51 kDa	4 - 1	6 - 3	catalytic activity, metal ion binding, metalloendopeptidase activity	proteolysis
LinJ.28.0240	glycerol-3-phosphate dehydrogenase (FAD-dependent), mitochondrial	67 kDa	3 - 1	2 - 4	flavin adenine dinucleotide binding, glycerol-3-phosphate dehydrogenase activity	glycerol catabolic process, glycerol-3-phosphate metabolic process	mitochondrion, glycerol-3-phosphate dehydrogenase complex
LinJ.26.1690	cytochrome c oxidase subunit V, putative	22 kDa	4 - 2	2 - 1
LinJ.36.3100	succinyl-CoA ligase [GDP-forming] beta-chain, putative;with=GeneDB:LmjF36.2950	44 kDa	2 - 0	4 - 0	catalytic activity	metabolic process	mitochondrion
LinJ.07.0210	cytochrome c1, heme protein, mitochondrial precursor, putative	30 kDa	4 - 0	2 - 1	electron carrier activity, heme binding, iron ion binding
LinJ.26.1590	proline oxidase, mitochondrial precursor-like protein	64 kDa	5 - 0	5 - 0	proline dehydrogenase activity	glutamate biosynthetic process, proline catabolic process
LinJ.21.1490	adenylate kinase, putative	30 kDa	5 - 1	0 - 0	ATP binding, adenylate kinase activity	nucleobase-containing compound metabolic process, nucleotide phosphorylation	glycosome, cytosol
LinJ.34.0120	adenylate kinase, putative	24 kDa	0 - 0	4 - 0	ATP binding, adenylate kinase activity	nucleobase-containing compound metabolic process
LinJ.32.3510	dihydrolipoamide dehydrogenase, putative	51 kDa	0 - 0	2 - 0	dihydrolipoyl dehydrogenase activity, flavin adenine dinucleotide binding	cell redox homeostasis	mitochondrion, cytoplasm
LinJ.36.3250	ATP synthase, putative	25 kDa	0 - 0	2 - 0	proton-transporting ATPase activity, rotational mechanism	ATP synthesis coupled proton transport	proton-transporting two-sector ATPase complex, catalytic domain
LinJ.31.3080	acetyl-CoA carboxylase, putative	241 kDa	0 - 0	3 - 2	ATP binding, acetyl-CoA carboxylase activity, biotin binding, biotin carboxylase activity	fatty acid biosynthetic process, fatty acid elongation	mitochondrion, biotin carboxylase complex, cytoplasm
LinJ.30.3610	cytochrome p450-like protein	58 kDa	0 - 0	2 - 1	electron carrier activity, heme binding, iron ion binding, monooxygenase activity	oxidation-reduction process
LinJ.07.0660	electron transfer flavoprotein-ubiquinone oxidoreductase, putative	63 kDa	0 - 0	2 - 0	electron carrier activity, electron-transferring-flavoprotein dehydrogenase activity	oxidation-reduction process
LinJ.31.1660	3-ketoacyl-CoA thiolase-like protein, putative	47 kDa	0 - 0	2 - 0	catalytic activity	metabolic process	mitochondrial part, mitochondrion
LinJ.30.3660	ATP synthase, epsilon chain, putative	20 kDa	4 - 0	0 - 0	hydrogen ion transporting ATP synthase activity, rotational mechanism, proton-transporting ATPase activity, rotational mechanism	ATP synthesis coupled proton transport	proton-transporting ATP synthase complex, catalytic core F(1)
LinJ.30.1100	succinate dehydrogenase subunit (SDH7) | Trypanosoma	29 kDa	1 - 0	2 - 1
LinJ.35.1190	NADH-dependent fumarate reductase, putative	123 kDa	13 - 5	10 - 10	electron carrier activity, succinate dehydrogenase activity	oxidation-reduction process
LinJ.32.3460	glucosamine-6-phosphate isomerase, putative	31 kDa	2 - 1	2 - 2	glucosamine-6-phosphate deaminase activity	N-acetylglucosamine metabolic process, carbohydrate metabolic process
LinJ.15.1050	succinate dehydrogenase, putative	22 kDa	2 - 0	1 - 0	iron-sulfur cluster binding, oxidoreductase activity
LinJ.24.1700	succinate dehydrogenase flavoprotein, putative	67 kDa	8 - 0	3 - 2	electron carrier activity, flavin adenine dinucleotide binding, oxidoreductase activity, acting on the CH-CH group of donors	electron transport chain, oxidation-reduction process, tricarboxylic acid cycle
LinJ.29.0940	succinate dehydrogenase flavoprotein subunit (SDH5) | Trypanosoma	53 kDa	5 - 0	1 - 0
LinJ.28.2600	2-oxoglutarate dehydrogenase, E2 component, dihydrolipoamide succinyltransferase, putative	42 kDa	3 - 0	4 - 0	dihydrolipoyllysine-residue succinyltransferase activity	tricarboxylic acid cycle	oxoglutarate dehydrogenase complex
LinJ.31.2210	prostaglandin f2-alpha synthase/D-arabinose dehydrogenase	32 kDa	2 - 0	3 - 1	D-arabinose 1-dehydrogenase [NAD(P)+] activity, prostaglandin-endoperoxide synthase activity	D-arabinose catabolic process, oxidation-reduction process, prostaglandin biosynthetic process	cytosol
LinJ.16.0560	orotidine-5-phosphate decarboxylase/orotate phosphoribosyltransferase, putative,OMPDCase-OPRTase, putative	50 kDa	4 - 1	9 - 3	orotate phosphoribosyltransferase activity, orotidine-5'-phosphate decarboxylase activity	'de novo' pyrimidine nucleobase biosynthetic process, nucleoside metabolic process, pyrimidine nucleotide biosynthetic process
LinJ.07.0910	flavoprotein subunit-like protein	61 kDa	2 - 0	1 - 0	electron carrier activity, heme binding, oxidoreductase activity
LinJ.10.0310	isocitrate dehydrogenase [NADP], mitochondrial precursor, putative	48 kDa	1 - 0	3 - 0	NAD binding, isocitrate dehydrogenase (NADP+) activity, magnesium ion binding	isocitrate metabolic process, oxidation-reduction process
LinJ.13.0960	NADH-cytochrome b5 reductase, putative	35 kDa	1 - 0	4 - 1	electron carrier activity, oxidoreductase activity	oxidation-reduction process
LinJ.35.1540	reiske iron-sulfur protein precursor, putative	34 kDa	3 - 3	1 - 1	oxidoreductase activity, ubiquinol-cytochrome-c reductase activity (predicted)	oxidation-reduction process
LinJ.25.1790	pyruvate dehydrogenase E1 beta subunit, putative	38 kDa	5 - 3	7 - 4	catalytic activity	metabolic process
LinJ.18.1360	pyruvate dehydrogenase E1 component alpha subunit, putative	43 kDa	7 - 0	7 - 0	oxidoreductase activity, acting on the aldehyde or oxo group of donors, disulfide as acceptor	metabolic process
LinJ.34.0150	malate dehydrogenase	33 kDa	1 - 0	5 - 0	L-malate dehydrogenase activity, binding	glycolysis, malate metabolic process, oxidation-reduction process
LinJ.18.1500 (+1)	P-type H -ATPase, putative	107 kDa	4 - 0	18 - 0	ATP binding, ATPase activity, coupled to transmembrane movement of ions, phosphorylative mechanism	ATP biosynthetic process, cation transport, metabolic process	integral to membrane, membrane
LinJ.29.2620	ATP-dependent phosphofructokinase	54 kDa	13 - 4	16 - 7	6-phosphofructokinase activity, ATP binding	glycolysis	glycosome, 6-phosphofructokinase complex
LinJ.30.2990 (+1)	glyceraldehyde 3-phosphate dehydrogenase, glycosomal	39 kDa	13 - 2	10 - 4	NAD binding, glyceraldehyde-3-phosphate dehydrogenase (NAD+) (phosphorylating) activity	glycolysis	glycosome
LinJ.36.1320	fructose-1,6-bisphosphate aldolase	41 kDa	8 - 6	5 - 7	fructose-bisphosphate aldolase activity	glycolysis	glycosome
LinJ.27.1710 (+1)	glycosomal phosphoenolpyruvate carboxykinase, putative	58 kDa	8 - 7	9 - 10	ATP binding, phosphoenolpyruvate carboxykinase (ATP) activity	gluconeogenesis
LinJ.14.1240	enolase	46 kDa	4 - 1	12 - 0	magnesium ion binding, phosphopyruvate hydratase activity	glycolysis	cytosol, phosphopyruvate hydratase complex
LinJ.11.1000	pyruvate phosphate dikinase, putative	101 kDa	12 - 3	4 - 10	ATP binding, pyruvate kinase activity, pyruvate, phosphate dikinase activity	gluconeogenesis, phosphorylation	glycosome
LinJ.35.5450	pyruvate kinase	55 kDa	4 - 1	3 - 0	ADP binding, magnesium ion binding, potassium ion binding, pyruvate kinase activity	glycolysis
LinJ.20.0110	phosphoglycerate kinase C, glycosomal	51 kDa	4 - 1	8 - 1	ADP binding, phosphoglycerate kinase activity	glycolysis	glycosome
LinJ.30.0120	alkyldihydroxyacetonephosphate synthase	69 kDa	4 - 1	4 - 2	alkylglycerone-phosphate synthase activity, flavin adenine dinucleotide binding, oxidoreductase activity	ether lipid biosynthetic process	glycosome
LinJ.19.0710	glycosomal malate dehydrogenase	34 kDa	3 - 3	3 - 2	L-malate dehydrogenase activity, binding	glycolysis, malate metabolic process, oxidation-reduction process
LinJ.36.2790	dihydrolipoamide acetyltransferase precursor, putative	49 kDa	4 - 1	3 - 1	protein binding, transferase activity, transferring acyl groups	metabolic process
LinJ.15.1070	glutamate dehydrogenase	115 kDa	5 - 0	3 - 0	binding, glutamate dehydrogenase (NAD+) activity	glutamate catabolic process to 2-oxoglutarate, oxidation-reduction process
LinJ.30.3430	PAS-domain containing phosphoglycerate kinase, putative	58 kDa	4 - 0	3 - 1	phosphoglycerate kinase activity, signal transducer activity	glycolysis, regulation of transcription, DNA-dependent, signal transduction
LinJ.15.1140	tryparedoxin peroxidase	22 kDa	5 - 1	4 - 6	peroxiredoxin activity	cell redox homeostasis
LinJ.36.7280	protein disulfide isomerase	52 kDa	6 - 0	5 - 0	isomerase activity	cell redox homeostasis	endoplasmic reticulum
LinJ.17.0870	guanosine monophosphate reductase, putative	52 kDa	5 - 1	4 - 3	IMP dehydrogenase activity, guanosine deaminase activity	oxidation-reduction process, purine nucleotide biosynthetic process
LinJ.19.1590	inosine-5'-monophosphate dehydrogenase	56 kDa	5 - 0	4 - 2	IMP dehydrogenase activity	oxidation-reduction process
LinJ.36.4100	S-adenosylhomocysteine hydrolase	48 kDa	1 - 0	7 - 0	adenosylhomocysteinase activity, binding	one-carbon metabolic process
LinJ.36.6960	2,3-bisphosphoglycerate-independent phosphoglycerate mutase	61 kDa	1 - 0	6 - 0	cobalt ion binding, manganese ion binding, phosphoglycerate mutase activity	gluconeogenesis, glycolysis	cytoplasm
LinJ.23.0880	acetyl-CoA synthetase, putative	77 kDa	2 - 0	5 - 1	AMP binding, acetate-CoA ligase activity	metabolic process
LinJ.01.0490	fatty acyl CoA syntetase 1, putative	78 kDa	1 - 0	7 - 0	catalytic activity	metabolic process
LinJ.24.2200	hypothetical protein, conserved | Thiolase-like	55 kDa	1 - 0	3 - 0	hydroxymethylglutaryl-CoA synthase activity	isoprenoid biosynthetic process
LinJ.18.0690	citrate synthase, putative	52 kDa	1 - 1	3 - 2	transferase activity, transferring acyl groups, acyl groups converted into alkyl on transfer	cellular carbohydrate metabolic process
LinJ.04.1170	fructose-1,6-bisphosphatase, cytosolic, putative	39 kDa	2 - 0	0 - 7	phosphoric ester hydrolase activity	carbohydrate metabolic process
LinJ.34.0010	hypothetical protein, conserved	33 kDa	2 - 1	2 - 0	binding, oxidoreductase activity	metabolic process
LinJ.35.5300	isopentenyl-diphosphate delta-isomerase, putative,isomerase, putative	40 kDa	2 - 0	4 - 1	FMN binding, isopentenyl-diphosphate delta-isomerase activity, oxidoreductase activity	isoprenoid biosynthetic process	cytoplasm
LinJ.12.0490	glucose-6-phosphate isomerase	67 kDa	0 - 1	2 - 0	glucose-6-phosphate isomerase activity	gluconeogenesis, glycolysis	glycosome, cytosol
LinJ.10.0560	glycerol-3-phosphate dehydrogenase [NAD ], glycosomal	39 kDa	2 - 0	1 - 3	NAD binding, glycerol-3-phosphate dehydrogenase [NAD+] activity	carbohydrate metabolic process, glycerol-3-phosphate catabolic process, oxidation-reduction process	glycosome, cytoplasm, cytosol, glycerol-3-phosphate dehydrogenase complex
LinJ.24.1710	hypothetical protein, conserved | NAD(P)-binding Rossmann-fold domains	65 kDa	1 - 0	4 - 1	binding, catalytic activity	metabolic process
LinJ.14.0670	fatty acid elongase, putative	32 kDa	1 - 1	2 - 0	fatty acid elongase activity	fatty acid biosynthetic process, long-chain fatty acid biosynthetic process	integral to endoplasmic reticulum membrane
LinJ.24.0790	malic enzyme, putative	63 kDa	2 - 0	2 - 0	NAD binding, malic enzyme activity, oxidoreductase activity, acting on the CH-OH group of donors, NAD or NADP as acceptor	malate metabolic process
LinJ.27.1870	hypothetical protein, conserved | NAD(P)-binding Rossmann-fold domains	177 kDa	2 - 0	0 - 1	binding, catalytic activity	metabolic process
LinJ.33.1690	short-chain dehydrogenase, putative | Trypanosoma	36 kDa	1 - 0	2 - 0	binding, oxidoreductase activity	metabolic process
LinJ.14.1580	glutathione-S-transferase/glutaredoxin, putative	35 kDa	4 - 0	0 - 0	electron carrier activity, protein disulfide oxidoreductase activity	cell redox homeostasis
LinJ.26.0630	protein disulfide isomerase, putative	41 kDa	2 - 0	0 - 0	isomerase activity	cell redox homeostasis	endoplasmic reticulum
LinJ.31.2320 (+1)	3,2-trans-enoyl-CoA isomerase, mitochondrial precursor, putative	39 kDa	2 - 0	0 - 0	catalytic activity	metabolic process
LinJ.36.2450	glucokinase	44 kDa	2 - 0	0 - 0	ATP binding, glucokinase activity	glycolysis	glycosome
LinJ.36.3630	2-oxoglutarate dehydrogenase E1 component, putative	115 kDa	1 - 0	4 - 0	oxoglutarate dehydrogenase (succinyl-transferring) activity, thiamine pyrophosphate binding	glycolysis
LinJ.24.2250	hypothetical protein, conserved | PLC-like phosphodiesterases	38 kDa	2 - 0	3 - 1	glycerophosphodiester phosphodiesterase activity	glycerol metabolic process, lipid metabolic process
LinJ.24.2150	transketolase	72 kDa	3 - 1	1 - 1	transketolase activity	pentose-phosphate shunt, non-oxidative branch
LinJ.01.0510	long-chain-fatty-acid-CoA ligase, putative	77 kDa	0 - 0	9 - 0	catalytic activity	metabolic process
LinJ.30.3560 (+1)	S-adenosylmethionine synthetase	43 kDa	0 - 0	4 - 0	ATP binding, methionine adenosyltransferase activity	one-carbon metabolic process
LinJ.18.0510	aconitase, putative	97 kDa	0 - 0	4 - 0	4 iron, 4 sulfur cluster binding	metabolic process
LinJ.03.0220	long chain fatty Acyl CoA synthetase, putative	79 kDa	0 - 0	4 - 0	catalytic activity	metabolic process
LinJ.35.3280	cystathione gamma lyase, putative	45 kDa	0 - 0	3 - 0	pyridoxal phosphate binding	cellular amino acid metabolic process
LinJ.36.4380	oxidoreductase, putative	36 kDa	0 - 0	2 - 0	oxidoreductase activity, zinc ion binding	metabolic process, oxidation-reduction process
LinJ.36.2480	glyceraldehyde 3-phosphate dehydrogenase, cytosolic	35 kDa	0 - 0	2 - 0	NAD binding, glyceraldehyde-3-phosphate dehydrogenase (NAD+) (non-phosphorylating) activity, glyceraldehyde-3-phosphate dehydrogenase (NAD+) (phosphorylating) activity	glycolysis	cytosol
LinJ.27.0740	2-oxoglutarate dehydrogenase subunit, putative	113 kDa	0 - 0	6 - 0	oxoglutarate dehydrogenase (succinyl-transferring) activity, thiamine pyrophosphate binding	glycolysis
LinJ.25.2220 (+1)	succinyl-CoA synthetase alpha subunit, putative	31 kDa	0 - 0	3 - 0	binding, catalytic activity	metabolic process
LinJ.35.2190	short-chain dehydrogenase, putative | Trypanosoma	48 kDa	0 - 0	2 - 1	binding, oxidoreductase activity	metabolic process
LinJ.30.2920	aldehyde dehydrogenase, putative	64 kDa	0 - 0	3 - 0	oxidoreductase activity	metabolic process
LinJ.36.5870	isoleucyl-tRNA synthetase, putative (ILERS)	126 kDa	0 - 0	5 - 0	ATP binding, isoleucine-tRNA ligase activity, zinc ion binding	isoleucyl-tRNA aminoacylation, translation	cytoplasm
LinJ.27.1230	arginyl-tRNA synthetase, putative	78 kDa	0 - 0	2 - 0	ATP binding, arginine-tRNA ligase activity	arginyl-tRNA aminoacylation, translation	cytoplasm
LinJ.36.4030	glycyl tRNA synthetase, putative	70 kDa	0 - 0	4 - 0	ATP binding, glycine-tRNA ligase activity	glycyl-tRNA aminoacylation, translation	cytoplasm
LinJ.11.0100	seryl-tRNA synthetase, putative	53 kDa	0 - 0	3 - 0	ATP binding, serine-tRNA ligase activity	seryl-tRNA aminoacylation, translation	mitochondrion, cytoplasm
LinJ.35.1420	threonyl-tRNA synthetase, putative	90 kDa	0 - 0	2 - 0	ATP binding, threonine-tRNA ligase activity	threonyl-tRNA aminoacylation, translation	cytoplasm
LinJ.29.0060	tryptophanyl-tRNA synthetase, putative	45 kDa	0 - 0	2 - 0	ATP binding, tryptophan-tRNA ligase activity	translation, tryptophanyl-tRNA aminoacylation	cytosol
LinJ.35.2080	calcium motive p-type ATPase, putative	122 kDa	0 - 0	9 - 0	ATP binding, ATPase activity, coupled to transmembrane movement of ions, phosphorylative mechanism	ATP biosynthetic process, cation transport, metabolic process	membrane
LinJ.25.2090	2,4-dihydroxyhept-2-ene-1,7-dioic acid aldolase, putative	30 kDa	0 - 0	3 - 0	carbon-carbon lyase activity	cellular aromatic compound metabolic process	mitochondrion
LinJ.23.0050	peroxidoxin	25 kDa	0 - 0	4 - 0	antioxidant activity, oxidoreductase activity	cell redox homeostasis
LinJ.05.0350	trypanothione reductase	53 kDa	0 - 0	2 - 0	NADPH binding, disulfide oxidoreductase activity, flavin adenine dinucleotide binding, trypanothione-disulfide reductase activity	cell redox homeostasis, oxidation-reduction process	cytoplasm
LinJ.30.0440	quiescin sulfhydryl oxidase, putative	63 kDa	0 - 0	2 - 0	flavin-linked sulfhydryl oxidase activity, thiol oxidase activity	oxidation-reduction process, protein folding
RNA metabolism and translation
LinJ.09.1180	mitochondrial RNA binding protein 2,MRP2, gBP25	27 kDa	0 - 0	5 - 0	DNA binding (predicted)
LinJ.15.0320	ribonucleoprotein p18, mitochondrial precursor, putative	21 kDa	3 - 0	0 - 0
LinJ.15.0330	ribonucleoprotein p18, mitochondrial precursor, putative	21 kDa	2 - 0	0 - 0
LinJ.32.0410	ATP-dependent RNA helicase, putative	67 kDa	16 - 8	17 - 12	ATP binding, ATP-dependent helicase activity, helicase activity, nucleic acid binding
LinJ.01.0790 (+1)	eukaryotic initiation factor 4a, putative	45 kDa	7 - 8	10 - 9	ATP binding, ATP-dependent RNA helicase activity, RNA-dependent ATPase activity, nucleic acid binding	translational initiation
LinJ.21.1820	RNA helicase, putative	59 kDa	4 - 2	6 - 4	ATP binding, ATP-dependent helicase activity, helicase activity, nucleic acid binding
LinJ.35.0370	ATP-dependent DEAD-box RNA helicase, putative	46 kDa	3 - 0	6 - 6	ATP binding, ATP-dependent helicase activity, helicase activity, nucleic acid binding
LinJ.35.3150	ATP-dependent RNA helicase, putative	101 kDa	2 - 0	7 - 4	ATP binding, ATP-dependent helicase activity, helicase activity, nucleic acid binding
LinJ.35.4200	poly(A)-binding protein 2,poly(a) binding protein, putative	65 kDa	5 - 0	7 - 2	eukaryotic initiation factor 4G binding, poly(A) RNA binding, protein binding		cytoplasm, nucleus
LinJ.34.2870	ZFP family member, putative (ZC3H10) | Trypanosoma	64 kDa	4 - 3	1 - 2
LinJ.07.0130	ATP-dependent DEAD/H RNA helicase, putative	53 kDa	0 - 0	4 - 3	ATP binding, ATP-dependent helicase activity, helicase activity, nucleic acid binding
LinJ.26.1960	nucleolar protein (NOP86) | Trypanosoma	89 kDa	1 - 0	5 - 1
LinJ.29.2920	ribonuclease inhibitor-like protein	81 kDa	3 - 2	0 - 2
LinJ.32.0790	RNA binding protein, putative	25 kDa	1 - 2	7 - 0	nucleic acid binding
LinJ.18.0590	RNA binding protein, putative	44 kDa	4 - 0	0 - 0	nucleic acid binding
LinJ.17.1390	translation initiation factor, putative	81 kDa	0 - 0	3 - 0	RNA binding, translation initiation factor activity	translational initiation
LinJ.21.0880	hypothetical protein, conserved | CCR4-Not complex component, Not1	249 kDa	0 - 0	2 - 0
LinJ.32.0890	hypothetical protein, conserved | RNA-binding domain	56 kDa	0 - 0	2 - 2
LinJ.27.1220	hypothetical protein, conserved | ZC3H41	60 kDa	1 - 0	5 - 1	ATP binding, RNA binding, helicase activity, zinc ion binding
LinJ.25.0080	poly(A)-binding protein 3, putative;with=GeneDB:LmjF25.0080	61 kDa	1 - 0	2 - 0	eukaryotic initiation factor 4G binding, poly(A) RNA binding, protein binding
LinJ.35.2240	RNA-binding protein, putative	30 kDa	1 - 0	2 - 2	nucleic acid binding
LinJ.36.0190 (+2)	elongation factor 2	94 kDa	2 - 0	10 - 2	GTP binding, GTPase activity	translational elongation	eukaryotic translation elongation factor 1 complex
LinJ.09.1020 (+1)	elongation factor-1 gamma	52 kDa	2 - 1	9 - 0	calcium ion binding, phospholipid binding, translation elongation factor activity	translational elongation	eukaryotic translation elongation factor 1 complex, nucleus
LinJ.17.0090 (+4)	elongation factor 1-alpha	49 kDa	14 - 9	16 - 12	GTP binding, GTPase activity, translation elongation factor activity	translational elongation
LinJ.34.0870 (+1)	elongation factor 1-beta (eEF1B beta 1)	26 kDa	0 - 0	3 - 0	translation elongation factor activity	translational elongation	eukaryotic translation elongation factor 1 complex
LinJ.18.0740	elongation factor Tu, putative	52 kDa	0 - 0	2 - 0	GTP binding, GTPase activity, translation elongation factor activity	translational elongation	intracellular
LinJ.36.4070	eukaryotic translation initiation factor 3 subunit, putative	39 kDa	2 - 1	3 - 2	translation initiation factor activity	regulation of translational initiation	eukaryotic translation initiation factor 3 complex
LinJ.36.7320	eukaryotic translation initiation factor 3 subunit 8, putative	82 kDa	0 - 1	4 - 1	translation initiation factor activity	translational initiation	eukaryotic translation initiation factor 3 complex
LinJ.09.1130	eukaryotic translation initiation factor 2 subunit, putative	53 kDa	0 - 0	2 - 0	GTP binding, GTPase activity	translational initiation
LinJ.30.3080	eukaryotic translation initiation factor 3 subunit 7-like protein	61 kDa	0 - 0	3 - 0	translation initiation factor activity	translational initiation
LinJ.28.2480	eukaryotic translation initiation factor, putative	46 kDa	0 - 0	3 - 0	protein binding (predicted)	translational initiation
LinJ.33.2880	translation initiation factor IF-2, putative	93 kDa	0 - 0	2 - 0	GTP binding, GTPase activity	translational initiation	eukaryotic translation initiation factor 3 complex
LinJ.03.0960	elongation initiation factor 2 alpha subunit, putative	47 kDa	0 - 0	3 - 0	RNA binding, translation initiation factor activity	translation	eukaryotic translation initiation factor 2 complex
LinJ.36.0270	EIF3-interacting protein-like protein	63 kDa	1 - 1	4 - 2	translation initiation factor activity	translational initiation	eukaryotic translation initiation factor 3 complex
LinJ.29.1180	ribosomal protein L1a, putative	41 kDa	1 - 2	8 - 4	structural constituent of ribosome	translation
LinJ.13.1120 (+1)	40S ribosomal protein S4, putative	31 kDa	2 - 3	7 - 2	RNA binding, structural constituent of ribosome	translation
LinJ.15.1010 (+1)	40S ribosomal protein S3, putative	24 kDa	2 - 5	3 - 0	RNA binding, structural constituent of ribosome	translation
LinJ.36.5240 (+1)	40S ribosomal protein SA, putative	28 kDa	3 - 2	6 - 2	structural constituent of ribosome	translation
LinJ.35.0400 (+1)	40S ribosomal protein S3A, putative	30 kDa	0 - 4	8 - 5	structural constituent of ribosome	translation
LinJ.07.0760 (+1)	40S ribosomal protein S9, putative	22 kDa	1 - 1	4 - 2	rRNA binding, structural constituent of ribosome	translation	ribosome, intracellular
LinJ.07.0560	60S ribosomal protein L7a, putative	37 kDa	1 - 2	6 - 2	structural constituent of ribosome	translation	ribosome, intracellular
LinJ.04.0750 (+1)	60S ribosomal protein L10, putative	25 kDa	2 - 1	4 - 3	structural constituent of ribosome	translation
LinJ.32.3330 (+1)	ribosomal protein L3, putative	48 kDa	0 - 2	5 - 2	structural constituent of ribosome	translation	ribosome, intracellular
LinJ.32.0930 (+1)	60S ribosomal protein L18a, putative	21 kDa	0 - 1	6 - 0	structural constituent of ribosome	translation	ribosome, intracellular
LinJ.21.2150 (+1)	40S ribosomal protein S6, putative	28 kDa	0 - 2	5 - 2	structural constituent of ribosome	translation	ribosome, intracellular
LinJ.32.0460	40S ribosomal protein S2	29 kDa	1 - 0	7 - 0	RNA binding, structural constituent of ribosome	translation	ribosome, intracellular
LinJ.21.1290 (+1)	60S ribosomal protein L9, putative	22 kDa	0 - 1	6 - 0	rRNA binding, structural constituent of ribosome	translation	ribosome
LinJ.26.0150 (+1)	60S ribosomal protein L7, putative	31 kDa	0 - 1	3 - 2	structural constituent of ribosome	translation	ribosome, intracellular
LinJ.15.1060 (+1)	60S ribosomal protein L6, putative	21 kDa	0 - 2	5 - 2	structural constituent of ribosome	translation	ribosome, intracellular
LinJ.22.1370 (+1)	60S ribosomal protein L14, putative	26 kDa	0 - 2	3 - 2	structural constituent of ribosome	translation	ribosome, intracellular
LinJ.16.0470	60S ribosomal protein L21, putative	18 kDa	0 - 1	4 - 0	structural constituent of ribosome	translation	ribosome, intracellular
LinJ.01.0430 (+1)	ribosomal protein S7, putative	24 kDa	0 - 1	4 - 0	structural constituent of ribosome	translation	ribosome, intracellular
LinJ.15.0220 (+1)	60S ribosomal protein L13a, putative	25 kDa	0 - 2	6 - 0	structural constituent of ribosome	translation	ribosome, intracellular
LinJ.32.2830 (+1)	ribosomal protein L27, putative	15 kDa	0 - 1	4 - 2	structural constituent of ribosome	translation	ribosome, intracellular
LinJ.29.2570 (+1)	60S ribosomal protein L13, putative	25 kDa	0 - 1	3 - 1	structural constituent of ribosome	translation	ribosome, intracellular
LinJ.26.0840 (+1)	40S ribosomal protein S16, putative	17 kDa	0 - 1	2 - 0	structural constituent of ribosome	translation	ribosome, intracellular
LinJ.32.4050 (+2)	60S ribosomal protein L2, putative	28 kDa	2 - 0	3 - 1	structural constituent of ribosome	translation	ribosome, intracellular
LinJ.28.1100 (+1)	ribosomal protein S20, putative	13 kDa	0 - 1	2 - 1	structural constituent of ribosome	translation	ribosome, intracellular
LinJ.35.1870 (+1)	60S ribosomal protein L5, putative	34 kDa	1 - 0	3 - 1	5S rRNA binding, structural constituent of ribosome	translation	ribosome, intracellular
LinJ.36.3950 (+1)	60S ribosomal protein L10a, putative	25 kDa	2 - 0	2 - 0	RNA binding	RNA processing	ribosome, intracellular (predictied)
LinJ.10.0050 (+1)	ribosomal protein l35a, putative	16 kDa	0 - 1	2 - 1	structural constituent of ribosome	translation	ribosome, intracellular
LinJ.11.1180 (+1)	40S ribosomal protein S15A, putative	15 kDa	0 - 1	3 - 0	structural constituent of ribosome	translation	ribosome, intracellular
LinJ.21.1300 (+1)	40S ribosomal protein S23, putative	16 kDa	0 - 1	2 - 1	structural constituent of ribosome	translation	ribosome, intracellular
LinJ.24.2160 (+1)	40S ribosomal protein S8, putative	25 kDa	0 - 0	4 - 0	structural constituent of ribosome (predicted)	translation	ribosome, intracellular
LinJ.36.3010 (+1)	40S ribosomal protein S24e	16 kDa	0 - 0	3 - 0	structural constituent of ribosome	translation	ribosome, intracellular
LinJ.36.1130 (+1)	ribosomal protein L24, putative	15 kDa	0 - 0	3 - 0	structural constituent of ribosome	translation	ribosome, intracellular
LinJ.36.0990 (+1)	40S ribosomal protein S18, putative	19 kDa	0 - 0	4 - 1	RNA binding, structural constituent of ribosome	translation	ribosome, intracellular
LinJ.13.0460	40S ribosomal protein S12, putative	16 kDa	0 - 0	3 - 0	structural constituent of ribosome	translation	ribosome, intracellular
LinJ.35.3840	60S ribosomal protein L23, putative	15 kDa	0 - 0	2 - 0	structural constituent of ribosome	translation	ribosome, intracellular
LinJ.19.0390 (+1)	40S ribosomal protein S13, putative	17 kDa	0 - 0	2 - 0	structural constituent of ribosome	translation	ribosome, intracellular
LinJ.36.3940	40S ribosomal protein S27-1, putative	10 kDa	0 - 0	2 - 0	structural constituent of ribosome	translation	ribosome, intracellular
LinJ.21.0800 (+1)	60S Ribosomal protein L36, putative	12 kDa	0 - 0	3 - 0	structural constituent of ribosome	translation	ribosome, intracellular
LinJ.35.3330 (+1)	60S ribosomal subunit protein L31, putative	26 kDa	0 - 0	2 - 0	structural constituent of ribosome	translation	ribosome, intracellular
LinJ.20.1620 (+1)	ribosomal protein S11 homolog	16 kDa	0 - 0	2 - 0	structural constituent of ribosome	translation	ribosome, intracellular
LinJ.06.0410 (+1)	60S ribosomal protein L19, putative	28 kDa	0 - 0	2 - 0	structural constituent of ribosome	translation	ribosome, intracellular
Chaperones/Chaperonins
LinJ.28.2960 (+2)	heat-shock protein hsp70, putative	71 kDa	25 - 8	21 - 19	ATP binding
LinJ.33.0360 (+1)	heat shock protein 83 (HSP83-2)	81 kDa	11 - 6	18 - 11	ATP binding, unfolded protein binding	protein folding, response to stress
LinJ.18.1350	heat shock protein, putative	92 kDa	5 - 0	11 - 0	ATP binding
LinJ.30.2480 (+1)	heat shock 70-related protein 1, mitochondrial precursor, putative	72 kDa	10 - 3	10 - 3	ATP binding, unfolded protein binding	protein folding
LinJ.32.2050	heat shock protein-like protein, putative	35 kDa	5 - 5	5 - 4	heat shock protein binding, unfolded protein binding	protein folding
LinJ.26.1220	heat shock protein 70-related protein (HSP70.4)	70 kDa	3 - 0	7 - 7	ATP binding
LinJ.27.2350	heat shock protein DNAJ, putative	44 kDa	3 - 0	5 - 3	heat shock protein binding, unfolded protein binding	protein folding
LinJ.32.3470	chaperonin alpha subunit, putative	59 kDa	3 - 0	4 - 0	ATP binding, unfolded protein binding	protein folding
LinJ.29.0790	lipophosphoglycan biosynthetic protein, putative,heat shock protein 90, putative,glucose regulated protein 94, putative	87 kDa	4 - 0	5 - 0	ATP binding, unfolded protein binding	protein folding, response to stress
LinJ.23.1460	T-complex protein 1, gamma subunit, putative	60 kDa	1 - 0	4 - 0	ATP binding, unfolded protein binding	protein folding
LinJ.13.1400	chaperonin TCP20, putative	59 kDa	2 - 0	3 - 0	ATP binding, unfolded protein binding	protein folding
LinJ.36.2140	chaperonin HSP60, mitochondrial precursor	59 kDa	3 - 0	10 - 0	ATP binding, protein binding	cellular protein metabolic process	cytoplasm (predicted)
LinJ.31.2670	calreticulin, putative	45 kDa	1 - 0	3 - 0	calcium ion binding, unfolded protein binding	protein folding	endoplasmic reticulum
LinJ.19.1560	FK506-binding protein (FKBP)-type peptidyl-prolyl isomerase, putative	48 kDa	0 - 0	5 - 1	heat shock protein binding, peptidyl-prolyl cis-trans isomerase activity	protein folding
LinJ.36.7240	T-complex protein 1, theta subunit, putative,chaperonin, putative	58 kDa	0 - 0	3 - 0	ATP binding, unfolded protein binding	protein folding
LinJ.32.2410	heat shock protein Hsp20, putative	20 kDa	0 - 0	0 - 2
LinJ.32.1060	chaperonin containing t-complex protein, putative	59 kDa	0 - 0	2 - 0	ATP binding, unfolded protein binding	protein folding
LinJ.24.0530	DNAJ domain protein, putative	89 kDa	0 - 0	4 - 0	heat shock protein binding
LinJ.33.2520	heat shock protein, putative	72 kDa	0 - 0	2 - 0	ATP binding, unfolded protein binding	protein folding, response to stress
Protein modifications
LinJ.05.0100	phosphoprotein phosphatase, putative	72 kDa	6 - 0	2 - 3	hydrolase activity
LinJ.35.1030	casein kinase, putative	40 kDa	1 - 1	0 - 2	ATP binding, protein serine/threonine kinase activity, protein tyrosine kinase activity	protein phosphorylation
LinJ.33.2670	carboxypeptidase, putative,metallo-peptidase, Clan MA(E), Family M32	57 kDa	1 - 0	3 - 0	metallocarboxypeptidase activity	peptide metabolic process, proteolysis	cytosol
LinJ.05.0280	protein tyrosine phosphatase, putative	25 kDa	0 - 1	4 - 1
LinJ.36.1580	protein kinase, putative | Trypanosoma	57 kDa	1 - 1	1 - 3	ATP binding, protein serine/threonine kinase activity, protein tyrosine kinase activity	protein phosphorylation
LinJ.25.2450	serine/threonine-protein kinase, putative,protein kinase, putative	44 kDa	3 - 0	1 - 1	ATP binding, protein serine/threonine kinase activity, protein tyrosine kinase activity	protein phosphorylation
LinJ.36.5590	ubiquinone biosynthesis methyltransferase, putative	32 kDa	4 - 0	2 - 0	methyltransferase activity
LinJ.16.0550	aspartate carbamoyltransferase, putative	35 kDa	0 - 0	2 - 0	amino acid binding, aspartate carbamoyltransferase activity	'de novo' pyrimidine nucleobase biosynthetic process, cellular amino acid metabolic process
LinJ.06.1220	protein kinase, putative	51 kDa	0 - 0	0 - 2	ATP binding, protein serine/threonine kinase activity, protein tyrosine kinase activity	protein phosphorylation
LinJ.26.2000	hypothetical protein, conserved | S-adenosyl-L-methionine-dependent methyltransferases	39 kDa	0 - 0	2 - 0	methyltransferase activity	metabolic process
LinJ.34.3530	serine palmitoyltransferase-like protein	54 kDa	0 - 0	2 - 0	pyridoxal phosphate binding, transferase activity, transferring nitrogenous groups	biosynthetic process, membrane lipid metabolic process	endoplasmic reticulum
Transport
LinJ.35.4500	mitochondrial phosphate transporter, putative	35 kDa	6 - 0	4 - 3	binding	transport	membrane
LinJ.18.1280	hypothetical protein, conserved | mitochondrial carrier protein (MCP12) Trypanosoma	33 kDa	5 - 2	5 - 2	binding	transport	membrane
LinJ.20.1390	coatomer beta subunit, putative	110 kDa	2 - 0	3 - 0	protein binding, structural molecule activity	intracellular protein transport, vesicle-mediated transport	COPI vesicle coat
LinJ.19.0250	C-terminal motor kinesin, putative	94 kDa	2 - 1	1 - 0	ATP binding, microtubule motor activity	intracellular protein transport, microtubule-based movement
LinJ.02.0640	mitochondrial carrier protein, putative	34 kDa	1 - 0	3 - 0	binding	transport	membrane
LinJ.25.1130	MGT2 magnesium transporter (MGT2)	46 kDa	1 - 0	2 - 0	cation efflux transmembrane transporter activity, magnesium ion transmembrane transporter activity	cation transport	endoplasmic reticulum
LinJ.11.1050	pretranslocation protein, alpha subunit, putative,SEC61-like (pretranslocation process) protein, putative	54 kDa	0 - 1	2 - 0	P-P-bond-hydrolysis-driven protein transmembrane transporter activity	protein transport	membrane
LinJ.31.0240	hypothetical protein, conserved	100 kDa	13 - 2	0 - 0		protein import into nucleus	nuclear pore (predicted)
LinJ.05.0680	sre-2/carboxylate carrier-like protein	38 kDa	2 - 0	0 - 0	cation transmembrane transporter activity	cation transport	membrane
LinJ.27.0620	small GTP-binding protein Rab1, putative	22 kDa	0 - 0	3 - 1	GTP binding, GTPase activity, protein binding	intracellular protein transport, nucleocytoplasmic transport, small GTPase mediated signal transduction	intracellular
LinJ.10.0400	folate/biopterin transporter, putative	76 kDa	0 - 0	8 - 0
LinJ.31.2890	ADP-ribosylation factor, putative	20 kDa	0 - 0	2 - 0	GTP binding	intracellular protein transport, small GTPase mediated signal transduction	intracellular
LinJ.21.0490	hypothetical protein, conserved | NTF2-like	47 kDa	0 - 0	4 - 0		transport	intracellular
Protein degradation
LinJ.29.0120	proteasome regulatory non-ATPase subunit, putative	99 kDa	11 - 1	6 - 5	binding, enzyme regulator activity	regulation of protein catabolic process	proteasome complex
LinJ.20.1210 (+1)	calpain-like cysteine peptidase, putative,cysteine peptidase, Clan CA, family C2, putative	112 kDa	4 - 3	2 - 6	calcium-dependent cysteine-type endopeptidase activity	proteolysis	intracellular
LinJ.13.0090	carboxypeptidase, putative,metallo-peptidase, Clan MA(E), family 32	57 kDa	3 - 0	8 - 0	metallocarboxypeptidase activity	proteolysis
LinJ.02.0340	proteasome regulatory non-ATPase subunit 6, putative	59 kDa	8 - 2	3 - 3	protein binding (predicted)
LinJ.21.0840	proteasome regulatory non-ATP-ase subunit 5, putative,19S proteasome regulatory subunit	54 kDa	5 - 0	4 - 1	protein binding (predicted)
LinJ.19.1100	proteasome regulatory non-ATP-ase subunit, putative	47 kDa	2 - 0	3 - 3	protein binding (predicted)
LinJ.03.0520	26S protease regulatory subunit, putative,serine peptidase, Clan SJ, family S16, putative	44 kDa	5 - 0	3 - 2	ATP binding, nucleoside-triphosphatase activity	protein catabolic process	cytoplasm, nucleus
LinJ.32.2960	proteasome regulatory non-ATP-ase subunit, putative	46 kDa	6 - 0	3 - 0	protein binding (predicted)
LinJ.34.0670	proteasome regulatory non-ATP-ase subunit 11, putative,19S proteasome regulatory subunit, Metallo- peptidase, Clan MP, Family M67	35 kDa	3 - 0	3 - 1	protein binding (predicted)
LinJ.05.0960	dipeptidyl-peptidase III, putative,metallo-peptidase, Clan M-, Family M49	76 kDa	1 - 0	3 - 1	dipeptidyl-peptidase activity	proteolysis
LinJ.04.0430	calpain-like cysteine peptidase, putative,cysteine peptidase, Clan CA, family C2, putative	95 kDa	1 - 0	1 - 3	calcium-dependent cysteine-type endopeptidase activity	proteolysis
LinJ.28.1850	proteasome regulatory non-ATP-ase subunit 2, putative	108 kDa	6 - 1	2 - 0	binding, enzyme regulator activity	regulation of protein catabolic process
LinJ.12.0190	proteasome regulatory ATPase subunittcc1l8.3, putative	46 kDa	2 - 0	1 - 1	ATP binding, nucleoside-triphosphatase activity	protein catabolic process
LinJ.36.4570	proteasome regulatory ATPase subunit	46 kDa	3 - 0	1 - 2	ATP binding, nucleoside-triphosphatase activity	protein catabolic process	cytoplasm, nucleus
LinJ.22.0490	proteasome regulatory ATPase subunit 5, putative	50 kDa	4 - 0	1 - 1	ATP binding, nucleoside-triphosphatase activity	protein catabolic process	cytoplasm, nucleus
LinJ.31.0410	calpain-like cysteine peptidase, putative,cysteine peptidase, Clan CA, family C2, putative	89 kDa	2 - 0	1 - 3	calcium-dependent cysteine-type endopeptidase activity	proteolysis	intracellular
LinJ.13.0990	proteasome regulatory ATPase subunit 2, putative	49 kDa	3 - 0	0 - 1	ATP binding, nucleoside-triphosphatase activity	protein catabolic process	cytoplasm, nucleus
LinJ.22.0440	proteasome regulatory ATPase subunit 1, putative	49 kDa	2 - 0	0 - 1	ATP binding, nucleoside-triphosphatase activity	protein catabolic process	cytoplasm, nucleus
LinJ.27.0040	CAAX prenyl protease 1, putative,metallo-peptidase, Clan M-, Family M48	49 kDa	2 - 0	2 - 0	metalloendopeptidase activity	proteolysis	membrane
LinJ.32.1260	proteasome regulatory non-ATP-ase subunit, putative	31 kDa	2 - 0	0 - 1		proteolysis	proteasome regulatory particle
LinJ.09.0950	polyubiquitin	98 kDa	3 - 1	2 - 2	protein binding (predicted)
LinJ.29.0810	U-box domain protein, putative	67 kDa	0 - 0	0 - 4	ubiquitin-protein ligase activity
LinJ.31.0450	cytoskeleton-associated protein CAP5.5, putative,cysteine peptidase, Clan CA, family C2, putative	80 kDa	0 - 0	6 - 0	calcium-dependent cysteine-type endopeptidase activity	proteolysis
LinJ.11.0240	proteasome alpha 7 subunit, putative	28 kDa	0 - 0	2 - 0	threonine-type endopeptidase activity	ubiquitin-dependent protein catabolic process
LinJ.32.0400	proteasome regulatory non-ATP-ase subunit 8, putative,26S proteasome regulatory subunit, putative	40 kDa	0 - 0	2 - 0	protein binding (predicted)
LinJ.27.0500	calpain-like cysteine peptidase, putative,cysteine peptidase, Clan CA, family C2, putative	687 kDa	0 - 0	2 - 1	calcium-dependent cysteine-type endopeptidase activity	proteolysis	intracellular
LinJ.27.0510	calpain-like cysteine peptidase, putative,cysteine peptidase, Clan CA, family C2, putative	702 kDa	0 - 0	0 - 4	calcium-dependent cysteine-type endopeptidase activity	proteolysis
LinJ.11.0640	aminopeptidase, putative,metallo-peptidase, Clan MF, Family M17	57 kDa	0 - 0	2 - 0	aminopeptidase activity	proteolysis
LinJ.32.1020	hypothetical protein, conserved | calpain-like cysteine peptidase, putative	199 kDa	0 - 0	0 - 2	calcium-dependent cysteine-type endopeptidase activity	proteolysis
LinJ.06.0140	proteasome beta 6 subunit, putative,20S proteasome beta 6 subunit, putative	28 kDa	0 - 0	2 - 0	threonine-type endopeptidase activity	proteolysis involved in cellular protein catabolic process
LinJ.33.3000	D-alanyl-glycyl endopeptidase-like protein,cysteine peptidase, Clan CA, family C51, putative	44 kDa	2 - 0	0 - 0
LinJ.21.0160	calpain, putative,cysteine peptidase, Clan CA, family C2, putative	83 kDa	2 - 0	0 - 0	calcium-dependent cysteine-type endopeptidase activity	proteolysis
Other
LinJ.21.0300 (+1)	hexokinase, putative	52 kDa	21 - 13	19 - 18	ATP binding, hemoglobin binding, hexokinase activity
LinJ.30.0470	aspartyl-tRNA synthetase, putative	63 kDa	2 - 0	2 - 0	ATP binding, aspartate-tRNA ligase activity, nucleic acid binding	aspartyl-tRNA aminoacylation, translation	cytoplasm
LinJ.18.1220	prolyl-tRNA synthetase, putative,bifunctional aminoacyl-tRNA synthetase, putative	90 kDa	1 - 0	2 - 0	ATP binding, proline-tRNA ligase activity	prolyl-tRNA aminoacylation, translation	cytoplasm
LinJ.10.0520	GP63, leishmanolysin,metallo-peptidase, Clan MA(M), Family M8	82 kDa	0 - 2	2 - 1	metalloendopeptidase activity, protein tyrosine phosphatase activator activity, zinc ion binding	cell adhesion, modulation by symbiont of host nitric oxide-mediated signal transduction, modulation by symbiont of host protein kinase-mediated signal transduction, proteolysis	host cell nucleus, membrane
LinJ.10.0490 (+1)	GP63, leishmanolysin	64 kDa	19 - 16	26 - 15	metalloendopeptidase activity, protein tyrosine phosphatase activator activity, zinc ion binding	cell adhesion, modulation by symbiont of host nitric oxide-mediated signal transduction, modulation by symbiont of host protein kinase-mediated signal transduction, proteolysis	host cell nucleus, membrane
LinJ.28.1310	glucose-regulated protein 78, putative	72 kDa	15 - 4	15 - 6	ATP binding
LinJ.15.1550	cAMP specific phosphodiesterase, putative	104 kDa	10 - 2	2 - 5	3',5'-cyclic-nucleotide phosphodiesterase activity	signal transduction
LinJ.30.3410	calmodulin-related protein, putative	81 kDa	8 - 5	3 - 6	calcium ion binding
LinJ.09.0580	leucine-rich repeat protein, putative	106 kDa	6 - 3	2 - 2
LinJ.28.2430	glycosomal membrane protein, putative	24 kDa	5 - 1	1 - 3		peroxisome fission	integral to peroxisomal membrane (predicted)
LinJ.35.3750	Gim5A protein, putative,glycosomal membrane protein	25 kDa	4 - 0	4 - 2		peroxisome fission	integral to peroxisomal membrane (predicted)
LinJ.35.0070	prohibitin, putative	32 kDa	4 - 1	6 - 1			membrane
LinJ.30.1300	calcium-binding protein, putative	59 kDa	5 - 2	2 - 0
LinJ.34.4230	1,2-Dihydroxy-3-keto-5-methylthiopentene dioxygenase, putative;with=GeneDB:LmjF34.4600	33 kDa	4 - 0	2 - 1	dioxygenase activity, metal ion binding	L-methionine salvage from methylthioadenosine	cytosol
LinJ.34.2780	calcium-binding protein, putative | Trypanosoma	47 kDa	4 - 0	2 - 0
LinJ.13.0160	protein kinase A regulatory subunit, putative	56 kDa	2 - 2	1 - 4	cAMP-dependent protein kinase regulator activity	regulation of protein phosphorylation	cAMP-dependent protein kinase complex
LinJ.10.0160	leucine-rich repeat protein, putative	27 kDa	1 - 0	2 - 1	protein binding
LinJ.36.1420	Transitional endoplasmic reticulum ATPase, putative,valosin-containing protein homolog	76 kDa	1 - 0	4 - 0	ATP binding, nucleoside-triphosphatase activity
LinJ.12.0666	surface antigen protein 2, putative	44 kDa	2 - 0	2 - 0	protein binding
LinJ.12.0665	surface antigen protein 2, putative	49 kDa	3 - 0	1 - 0	protein binding
LinJ.32.3910	enolase, putative	64 kDa	2 - 1	0 - 1			cytosol
LinJ.36.5360	Voltage-dependent anion channel (VDAC), putative | Trypanosoma	30 kDa	3 - 0	1 - 0
LinJ.21.0610	dihydrolipoamide acetyltransferase precursorlike protein	40 kDa	1 - 1	1 - 2
LinJ.24.0140	glycosomal membrane like protein	24 kDa	3 - 0	1 - 0		peroxisome fission	integral to peroxisomal membrane (predicted)
LinJ.05.1040	stomatin-like protein	40 kDa	2 - 0	2 - 0			membrane
LinJ.17.0140	receptor-type adenylate cyclase b	152 kDa	6 - 0	0 - 0	phosphorus-oxygen lyase activity	cyclic nucleotide biosynthetic process, intracellular signal transduction
LinJ.15.1540	cAMP specific phosphodiesterase, putative	103 kDa	3 - 0	0 - 0	3',5'-cyclic-nucleotide phosphodiesterase activity	signal transduction
LinJ.16.1650	DIGIT | Trypanosoma	139 kDa	1 - 3	0 - 0	protein binding (predicted)
LinJ.07.0700	vacuolar-type Ca2 -ATPase, putative	102 kDa	0 - 0	2 - 2	ATP binding, calcium-transporting ATPase activity	ATP biosynthetic process, calcium ion transport, metabolic process
LinJ.05.1140	vacuolar ATPase subunit-like protein	42 kDa	0 - 0	2 - 0	hydrogen ion transmembrane transporter activity	ATP synthesis coupled proton transport
LinJ.19.0150	aminopeptidase, putative,metallo-peptidase, Clan MG, Family M24	43 kDa	0 - 0	4 - 0		cellular process
LinJ.34.3280	ruvb-like 1 DNA helicase, putative	50 kDa	0 - 0	5 - 0	ATP binding, DNA helicase activity, nucleoside-triphosphatase activity		nucleus
LinJ.34.2810	nucleoside diphosphate kinase, putative | Trypanosoma	37 kDa	0 - 0	0 - 2	ATP binding, nucleoside diphosphate kinase activity	CTP biosynthetic process, GTP biosynthetic process, UTP biosynthetic process
LinJ.13.1090	adenylosuccinate synthetase, putative	78 kDa	0 - 0	3 - 0	GTP binding, adenylosuccinate synthase activity, magnesium ion binding	purine nucleotide biosynthetic process	cytoplasm (predicted)
LinJ.34.2440	ATP-dependent DNA helicase, putative,ruvb DNA helicase-like protein, putative	54 kDa	0 - 0	2 - 0	ATP binding, DNA helicase activity, nucleoside-triphosphatase activity		nucleus
LinJ.36.2380	developmentally regulated GTP-binding protein 1, putative	41 kDa	0 - 0	2 - 0	GTP binding		intracellular
LinJ.05.0380	microtubule-associated protein, putative	165 kDa	0 - 0	4 - 0
LinJ.36.2040	inosine-guanosine transporter	54 kDa	0 - 0	3 - 0	nucleoside transmembrane transporter activity	guanosine salvage, inosine salvage, transport	integral to plasma membrane, membrane
LinJ.06.0080 (+2)	ATP-binding cassette protein subfamily G, member 1, putative	73 kDa	0 - 0	3 - 0	ATP binding, ATPase activity, coupled to transmembrane movement of substances		membrane
LinJ.15.0950	ATP-binding cassette protein subfamily G, member 4, putative	83 kDa	0 - 0	4 - 0	ATP binding, ATPase activity, coupled to transmembrane movement of substances		membrane
LinJ.11.1100	sterol 14-alpha-demethylase (CYP51)	54 kDa	0 - 0	2 - 0	electron carrier activity, heme binding, iron ion binding, sterol 14-demethylase activity	membrane biogenesis
LinJ.14.1450	myo-inositol-1-phosphate synthase,inositol-3-phosphate synthase, putative	46 kDa	0 - 0	2 - 0	binding, inositol-3-phosphate synthase activity	inositol biosynthetic process, inositol metabolic process, metabolic process, phospholipid biosynthetic process	cellular_component
LinJ.30.3480	protein mkt1, putative	91 kDa	0 - 0	2 - 0	nuclease activity	DNA repair	cytoplasm
LinJ.36.3960	basic transcription factor 3a, putative	12 kDa	0 - 0	2 - 0
LinJ.31.1150	monoglyceride lipase, putative	35 kDa	0 - 0	2 - 0
LinJ.31.1810 (+3)	amino acid permease (AAT8.1)	66 kDa	0 - 0	2 - 0
LinJ.22.1310	i/6 autoantigen-like protein	23 kDa	0 - 0	2 - 0
LinJ.28.1700	hydrolase, alpha/beta fold family, putative	38 kDa	0 - 0	0 - 3
LinJ.36.1390	N-acetyltransferase subunit Nat1, putative	81 kDa	0 - 0	2 - 0	protein binding (predicted)
LinJ.30.0920	surface protein amastin, putative	21 kDa	0 - 1	2 - 0
LinJ.34.1040	amastin-like protein	23 kDa	0 - 0	2 - 0
LinJ.27.2260	GTP binding protein, putative	44 kDa	0 - 0	2 - 0	GTP binding		intracellular
Hypothetical proteins
LinJ.32.0370	hypothetical protein, conserved	38 kDa	19 - 12	5 - 9
LinJ.32.0360	hypothetical protein, conserved	51 kDa	22 - 10	6 - 8
LinJ.36.5570	hypothetical protein, conserved	98 kDa	24 - 10	4 - 5
LinJ.10.1240	hypothetical protein, conserved	57 kDa	21 - 4	1 - 0
LinJ.25.1520	hypothetical protein, conserved | CARP4 Trypanosoma	88 kDa	13 - 5	3 - 7
LinJ.25.2300	hypothetical protein, conserved | PACRGB	34 kDa	11 - 4	3 - 0
LinJ.21.0590	hypothetical protein, conserved	122 kDa	12 - 6	4 - 8	protein binding (predicted)
LinJ.21.0440	hypothetical protein, conserved	25 kDa	8 - 4	3 - 4
LinJ.11.0890	hypothetical protein, conserved	106 kDa	13 - 4	2 - 1	protein binding
LinJ.29.1090	hypothetical protein, conserved	69 kDa	13 - 1	1 - 4
LinJ.31.1690	hypothetical protein, conserved	32 kDa	9 - 6	2 - 2
LinJ.15.0560	hypothetical protein, conserved	45 kDa	6 - 1	1 - 4
LinJ.06.0270	hypothetical protein, conserved	34 kDa	12 - 4	2 - 0
LinJ.35.4760	hypothetical protein, conserved | PACRGB	35 kDa	6 - 0	4 - 1
LinJ.14.0260	hypothetical protein, conserved	75 kDa	6 - 3	5 - 3
LinJ.17.0010	hypothetical protein, conserved	88 kDa	4 - 2	10 - 2
LinJ.28.0790	hypothetical protein, conserved	44 kDa	6 - 3	2 - 1
LinJ.12.0650	hypothetical protein, conserved	91 kDa	3 - 3	1 - 3
LinJ.13.1250	hypothetical protein, conserved	125 kDa	5 - 5	0 - 5
LinJ.36.4360	hypothetical protein, conserved	67 kDa	8 - 3	0 - 3
LinJ.28.1020	hypothetical protein, conserved	46 kDa	5 - 3	4 - 3	binding
LinJ.25.1730	hypothetical protein, conserved	104 kDa	4 - 3	0 - 2
LinJ.36.3240	hypothetical protein, conserved	89 kDa	6 - 2	0 - 4
LinJ.15.0290	hypothetical protein, conserved	206 kDa	4 - 1	0 - 3
LinJ.36.3030	hypothetical protein, conserved	185 kDa	4 - 2	0 - 3
LinJ.35.4120	hypothetical protein, conserved	32 kDa	11 - 2	1 - 2	cAMP-dependent protein kinase regulator activity	signal transduction
LinJ.36.5140	hypothetical protein, conserved	43 kDa	9 - 0	2 - 1
LinJ.13.1010	hypothetical protein, conserved	60 kDa	13 - 0	1 - 0
LinJ.36.3270	hypothetical protein, conserved	62 kDa	7 - 0	2 - 1
LinJ.01.0640	hypothetical protein, conserved | EF-hand domain	61 kDa	6 - 1	0 - 3
LinJ.31.0100	hypothetical protein, conserved	56 kDa	3 - 1	2 - 1
LinJ.34.3900	hypothetical protein, conserved	79 kDa	8 - 1	1 - 1
LinJ.33.2350	hypothetical protein, conserved	82 kDa	10 - 2	0 - 1
LinJ.26.0490	hypothetical protein, conserved	45 kDa	7 - 2	1 - 2	protein binding (predicted)
LinJ.29.1080	hypothetical protein, conserved	94 kDa	11 - 1	0 - 1
LinJ.34.1520	hypothetical protein, conserved	30 kDa	4 - 1	1 - 1
LinJ.29.1190	hypothetical protein, conserved	40 kDa	2 - 1	2 - 3	protein binding (predicted)
LinJ.36.6290	hypothetical protein, conserved	260 kDa	7 - 2	1 - 2
LinJ.33.0630	hypothetical protein, conserved	101 kDa	7 - 0	2 - 0
LinJ.28.1980	hypothetical protein, conserved	33 kDa	3 - 2	0 - 1
LinJ.25.1900	hypothetical protein, conserved	91 kDa	1 - 1	3 - 0
LinJ.36.2680	hypothetical protein, conserved	42 kDa	4 - 0	1 - 1
LinJ.23.1850	hypothetical protein, conserved	59 kDa	4 - 0	1 - 0
LinJ.33.0110	hypothetical protein, conserved	39 kDa	4 - 1	1 - 2
LinJ.09.1600	hypothetical protein, conserved	174 kDa	1 - 2	0 - 2	protein binding (predicted)
LinJ.26.1160	hypothetical protein, conserved	71 kDa	6 - 0	0 - 1
LinJ.30.3210	hypothetical protein, conserved	49 kDa	5 - 0	1 - 0
LinJ.11.0750	hypothetical protein, conserved	48 kDa	6 - 0	1 - 0
LinJ.36.6900	hypothetical protein, conserved	75 kDa	6 - 2	0 - 1
LinJ.11.1300	hypothetical protein, conserved	44 kDa	3 - 2	0 - 2	binding
LinJ.27.1200	hypothetical protein, conserved	42 kDa	2 - 0	1 - 2	protein binding
LinJ.32.2110	hypothetical protein, conserved	81 kDa	4 - 0	0 - 2
LinJ.06.0460	hypothetical protein, conserved	104 kDa	3 - 2	0 - 1	protein binding (predicted)
LinJ.19.0340	hypothetical protein, conserved	50 kDa	2 - 0	1 - 0
LinJ.35.4540	hypothetical protein, conserved	22 kDa	1 - 0	0 - 2
LinJ.26.2260	hypothetical protein, conserved	89 kDa	4 - 0	1 - 0
LinJ.07.0710	hypothetical protein, conserved	38 kDa	1 - 0	3 - 0
LinJ.36.1430	hypothetical protein, conserved	67 kDa	3 - 0	0 - 2	binding, catalytic activity
LinJ.14.0880	hypothetical protein, conserved	63 kDa	3 - 1	0 - 1
LinJ.36.3490	hypothetical protein, conserved	44 kDa	1 - 0	2 - 0
LinJ.27.1380	hypothetical protein, conserved	144 kDa	2 - 0	0 - 3
LinJ.29.2750	hypothetical protein, conserved	48 kDa	3 - 0	0 - 1	binding
LinJ.05.1100	hypothetical protein, conserved	28 kDa	2 - 0	1 - 1
LinJ.36.3460	hypothetical protein, conserved	92 kDa	3 - 0	0 - 1
LinJ.35.4920	hypothetical protein, conserved | ATOM Trypanosoma	39 kDa	2 - 1	2 - 1
LinJ.30.0990	hypothetical protein, conserved	63 kDa	2 - 0	1 - 1
LinJ.35.4460	hypothetical protein, conserved | TAX-1	45 kDa	3 - 1	0 - 1
LinJ.27.2620	hypothetical protein, conserved	54 kDa	1 - 0	1 - 2
LinJ.02.0670	hypothetical protein, conserved	106 kDa	3 - 1	0 - 1
LinJ.33.1230	hypothetical protein, conserved	151 kDa	4 - 0	0 - 2
LinJ.23.0730	hypothetical protein, conserved	115 kDa	3 - 0	0 - 1
LinJ.34.1830	hypothetical protein, conserved	213 kDa	3 - 1	0 - 1
LinJ.30.3190	hypothetical protein, conserved | Translocon-associated protein beta (TRAPB)	23 kDa	1 - 1	3 - 1			endoplasmic reticulum, extrachromosomal circular DNA, integral to membrane (predicted)
LinJ.17.0230	hypothetical protein, conserved | TPR-like	36 kDa	1 - 0	2 - 0	protein binding (predicted)
LinJ.29.2100	hypothetical protein, conserved | tRNA-binding arm	201 kDa	3 - 0	1 - 1	nucleotide binding (predicted)
LinJ.36.0510	hypothetical protein, conserved	26 kDa	1 - 0	2 - 1
LinJ.19.1280	hypothetical protein, conserved | Prohibitin like, Band 7/SPFH domain	31 kDa	1 - 0	2 - 0
LinJ.04.0630	hypothetical protein, conserved	23 kDa	1 - 0	2 - 0
LinJ.27.0070	hypothetical protein, conserved	34 kDa	2 - 0	1 - 0
LinJ.05.1020	hypothetical protein, conserved	105 kDa	10	0 - 1
LinJ.36.4740	hypothetical protein, conserved	114 kDa	1 - 0	0 - 2
LinJ.24.0150	hypothetical protein, conserved	32 kDa	9 - 0	0 - 0
LinJ.26.0620	hypothetical protein, conserved	158 kDa	8 - 5	0 - 0
LinJ.24.1140	hypothetical protein, conserved	63 kDa	5 - 3	0 - 0
LinJ.13.0950	hypothetical protein, conserved	26 kDa	10 - 1	0 - 0
LinJ.09.0230	hypothetical protein, conserved	33 kDa	4 - 0	0 - 0
LinJ.24.2070	hypothetical protein, conserved	39 kDa	6 - 2	0 - 0
LinJ.25.1660	hypothetical protein, conserved	135 kDa	9 - 1	0 - 0	protein binding (predicted)
LinJ.02.0520	hypothetical protein, unknown function	18 kDa	5 - 0	0 - 0
LinJ.36.7040	hypothetical protein, conserved	151 kDa	3 - 0	0 - 0
LinJ.23.1680	hypothetical protein, conserved | succinate dehydrogenase iron-sulfur subunit (SDH2N)	27 kDa	4 - 0	0 - 0	electron carrier activity, iron-sulfur cluster binding, oxidoreductase activity	tricarboxylic acid cycle
LinJ.17.0260	hypothetical protein, conserved	43 kDa	6 - 2	0 - 0
LinJ.26.2340	hypothetical protein, conserved	78 kDa	2 - 0	0 - 0	protein binding (predicted)
LinJ.15.0300	hypothetical protein, conserved	51 kDa	5 - 1	0 - 0
LinJ.36.5340	hypothetical protein, conserved	29 kDa	3 - 2	0 - 0
LinJ.16.1490	hypothetical protein, conserved	59 kDa	5 - 1	0 - 0	protein binding (predicted)
LinJ.04.0800	hypothetical protein, conserved	40 kDa	4 - 0	0 - 0
LinJ.05.0150	hypothetical protein, conserved	47 kDa	4 - 0	0 - 0	protein binding (predicted)
LinJ.31.1700	hypothetical protein, conserved	30 kDa	4 - 0	0 - 0
LinJ.15.1360	hypothetical protein, conserved	40 kDa	2 - 0	0 - 0
LinJ.35.3970	hypothetical protein, conserved	51 kDa	3 - 0	0 - 0
LinJ.26.1020	hypothetical protein, conserved	60 kDa	4 - 0	0 - 0
LinJ.09.0340	hypothetical protein, conserved	23 kDa	3 - 0	0 - 0	protein binding (predicted)
LinJ.34.2590	hypothetical protein, conserved	34 kDa	2 - 0	0 - 0
LinJ.33.3320	hypothetical protein, conserved	56 kDa	5 - 0	0 - 0
LinJ.07.0450	hypothetical protein, conserved	27 kDa	4 - 0	0 - 0
LinJ.14.0210	hypothetical protein, conserved	51 kDa	2 - 0	0 - 0
LinJ.24.1340	hypothetical protein, conserved	28 kDa	2 - 0	0 - 0
LinJ.07.0480	hypothetical protein, conserved	112 kDa	3 - 0	0 - 0
LinJ.26.2400	hypothetical protein, conserved | Fibronectin type 3 domain	558 kDa	2 - 0	0 - 0	protein binding (predicted)
LinJ.32.0420	hypothetical protein, conserved	83 kDa	3 - 0	0 - 0	protein binding (predicted)
LinJ.30.2550	hypothetical protein, conserved	117 kDa	3 - 0	0 - 0
LinJ.16.0530	hypothetical protein, conserved	37 kDa	2 - 0	0 - 0
LinJ.05.0640	hypothetical protein, conserved | Ankyrin repeats	199 kDa	2 - 0	0 - 0	protein binding (predicted)
LinJ.19.1110	hypothetical protein, conserved | Ankyrin repeat	611 kDa	2 - 0	0 - 0	protein binding (predicted)
LinJ.10.0190	hypothetical protein, conserved | Histone H3 K4-specific methyltransferase SET7/9 N-terminal domain	23 kDa	2 - 0	0 - 0
LinJ.34.1590	hypothetical protein, conserved	38 kDa	2 - 0	0 - 0
LinJ.06.1140	hypothetical protein, conserved	32 kDa	2 - 0	0 - 0
LinJ.24.2420	hypothetical protein, conserved	31 kDa	2 - 0	0 - 0
LinJ.35.2450	hypothetical protein, conserved	193 kDa	2 - 0	0 - 0	protein binding (predicted)
LinJ.27.0680	hypothetical protein, conserved	347 kDa	2 - 0	0 - 0
LinJ.12.0014	hypothetical protein, conserved | FYVE/PHD zinc finger	101 kDa	0 - 2	0 - 0	zinc ion binding
LinJ.36.6110	hypothetical protein, conserved	58 kDa	0 - 0	8 - 0
LinJ.19.1150	hypothetical protein, conserved	41 kDa	0 - 0	6 - 2
LinJ.32.3200	hypothetical protein, conserved,leucine-rich repeat protein, putative	96 kDa	0 - 0	9 - 0	protein binding
LinJ.36.6111	hypothetical protein, conserved	58 kDa	0 - 0	8 - 0
LinJ.29.2220	hypothetical protein, conserved	69 kDa	0 - 0	2 - 0
LinJ.14.1540	hypothetical protein, conserved | C2 domain (Calcium/lipid-binding domain, CaLB)	112 kDa	0 - 0	4 - 0	protein binding (predicted)
LinJ.29.1600	hypothetical protein, conserved | MFS general substrate transporter	74 kDa	0 - 0	4 - 0
LinJ.30.3130	hypothetical protein, conserved | NTF2-like	36 kDa	0 - 0	2 - 1
LinJ.30.3740	hypothetical protein, conserved	51 kDa	0 - 0	4 - 0
LinJ.23.0090	hypothetical protein, conserved	49 kDa	0 - 0	4 - 0
LinJ.25.1680	hypothetical protein, conserved	17 kDa	0 - 0	2 - 0
LinJ.04.0060	hypothetical protein, conserved	59 kDa	0 - 0	2 - 0
LinJ.25.1670	hypothetical protein, conserved	37 kDa	0 - 0	3 - 0
LinJ.27.2660	hypothetical protein, conserved	20 kDa	0 - 0	3 - 0
LinJ.34.4250	hypothetical protein, conserved | cAMP-binding domain-like	89 kDa	0 - 0	2 - 0
LinJ.15.1560	hypothetical protein, conserved	74 kDa	0 - 0	0 - 2
LinJ.07.0380	hypothetical protein, conserved	67 kDa	0 - 0	2 - 0
LinJ.30.0680	hypothetical protein, conserved | PLC-like phosphodiesterases	80 kDa	0 - 0	2 - 0	phospholipase C activity, protein binding	intracellular signal transduction, lipid metabolic process
LinJ.32.1000	hypothetical protein, conserved | Tudor domain	102 kDa	0 - 0	5 - 0	hydrolase activity, acting on ester bonds, nucleic acid binding, protein binding	RNA interference	RNA-induced silencing complex
LinJ.10.1000	hypothetical protein	87 kDa	0 - 0	0 - 2
Leishmania-specific hypothetical proteins
LinJ.22.1100	hypothetical protein, unknown function | Leishmania specific	41 kDa	7 - 2	0 - 2
LinJ.23.1730	hypothetical protein | Leishmania specific	30 kDa	6 - 1	0 - 1
LinJ.33.1130	hypothetical protein, unknown function | Leishmania specific	28 kDa	3 - 2	1 - 1
LinJ.29.1260	hypothetical protein, conserved | Leishmania specific	40 kDa	4 - 0	0 - 1
LinJ.32.1840	hypothetical protein, conserved | Leishmania specific	54 kDa	0 - 1	0 - 3
LinJ.36.6170	hypothetical protein, conserved | Leishmania specific	41 kDa	2 - 0	2 - 3	acireductone synthase activity, metal ion binding	L-methionine salvage from methylthioadenosine
LinJ.25.1750	hypothetical protein, unknown function | Leishmania specific	204 kDa	2 - 0	0 - 0	protein binding (predicted)
LinJ.05.0370	hypothetical protein, conserved | Leishmania specific	34 kDa	6 - 1	0 - 0
LinJ.29.1330	hypothetical protein, unknown function | Hsp70 protein | Leishmania specific	79 kDa	1 - 2	0 - 0	protein binding (predicted)
LinJ.16.0030	hypothetical protein, conserved | Leishmania specific	23 kDa	3 - 0	0 - 0	ATP binding, nucleobase-containing compound kinase activity	nucleobase-containing compound metabolic process
LinJ.28.0320	hypothetical protein, conserved | Leishmania specific	83 kDa	3 - 0	0 - 0
LinJ.08.0800	hypothetical protein, unknown function | Leishmania specific	33 kDa	2 - 0	0 - 0
LinJ.13.0740	hypothetical protein, conserved | Leishmania specific	107 kDa	2 - 2	0 - 0
LinJ.09.0920	hypothetical protein, conserved | Leishmania specific	58 kDa	2 - 0	0 - 0
LinJ.33.0150	hypothetical protein, unknown function | Leishmania specific	45 kDa	3 - 0	0 - 0	protein binding (predicted)
LinJ.34.1420	hypothetical protein, conserved | Leishmania specific	104 kDa	2 - 0	0 - 0
LinJ.10.0230	hypothetical protein, unknown function | Leishmania specific	30 kDa	0 - 0	2 - 0
LinJ.32.1240	hypothetical protein, conserved | Ankyrin repeats | Leishmania specific	71 kDa	0 - 0	0 - 2	protein binding (predicted)
	RNA-binding proteins
	Proteins that are enriched in the L. infantum promastigote flagellum proteome.
	Proteins that are enriched in the flagellum proteome of differentiating amastigotes.
# In this Table, we used protein thresholds >58% with 2 peptides minimum in contrast to >95% in Table 2. By decreasing stringency, we have identified additional components of the flagellum, for the most part, and not other type of proteins, suggesting high enrichment of flagellum structures in our purification procedure.
* Proteins with at least 2 peptides in two out of four experiments were included in this table.
** Proteins that were found in the T. brucei flagellum proteome (Subota et al., Mol Cell Proteomics 2014)
