# Supplementary material for: Differential Subcellular Localization of Leishmania Alba-Domain Proteins throughout the Parasite Development
Source: PLoS One. 2015 Sep 3;10(9):e0137243. doi: 10.1371/journal.pone.0137243 (PMC4559404; doi:10.1371/journal.pone.0137243)
Supplement: S4 Table — (XLSX) [file pone.0137243.s013.xlsx]

## Sheet: Peptide report L.inf flagellum 
S4 Table. Peptide and spectrum reports from LC-MS/MS analysis of the flagellum proteome of L. infantum promastigotes and differentiating amastigotes.
This Table includes the raw data (peptide and spectrum reports) of two independent experiments (exp 1-2) of flagellar purification from L. infantum promastigotes and differentiating amastigotes (8h).
merge flagelle, Peptide report created on 07/14/2015
Experiment: merge flagelle
	Peak List Generator: unknown
		Version: unknown
		Charge States Calculated: unknown
		Deisotoped: unknown
		Textual Annotation: unknown
	Database Set: 2 Databases
		Database Name: a subset of the LinfantumAnnotatedProteins_TriTrypDB-4.0_20120202 database
			Version: unknown
			Taxonomy: All Entries
			Number of Proteins: 1608
		Database Name: the LeishInfant_LinfantumAnnotatedProteins_TriTrypDB-4.0_20120202 database
			Version: unknown
			Taxonomy: All Entries
			Number of Proteins: 8241
		Does database contain common contaminants?: unknown
	Search Engine Set: 2 Search Engines
		Search Engine: Mascot
			Version: 2.4.1
			Samples: All Samples
			Fragment Tolerance: 0,100 Da (Monoisotopic)
			Parent Tolerance: 0,100 Da (Monoisotopic)
			Fixed Modifications: +57 on C (Carbamidomethyl)
			Variable Modifications: -18 on n (Glu->pyro-Glu), -17 on n (Gln->pyro-Glu), +1 on NQ (Deamidated), +16 on M (Oxidation), +80 on STY (Phospho) (Ingel18975_MGFPeaklist (F054297))
			Database: the LeishInfant_LinfantumAnnotatedProteins_TriTrypDB-4.0_20120202 database (unknown version, 8241 entries)
			Digestion Enzyme: Trypsin
			Max Missed Cleavages: 2
			Probability Model: Analysis performed prior to Scaffold 4
		Search Engine: X! Tandem
			Version: CYCLONE (2010.12.01.1)
			Samples: All Samples
			Fragment Tolerance: 0,100 Da (Monoisotopic)
			Parent Tolerance: 0,100 Da (Monoisotopic)
			Fixed Modifications: +57 on C (Carbamidomethyl)
			Variable Modifications: -18 on n (Dehydrated), -18 on n (Glu->pyro-Glu), -17 on n (Ammonia-loss), -17 on n (Gln->pyro-Glu), +1 on NQ (Deamidated), +16 on M (Oxidation), +80 on STY (Phospho) (Ingel18975_MGFPeaklist (F054297))
			Database: a subset of the LinfantumAnnotatedProteins_TriTrypDB-4.0_20120202 database
			Digestion Enzyme: Trypsin
			Max Missed Cleavages: 2
			Probability Model:
				Ingel18975_MGFPeaklist (F054297): Peptide Prophet with Delta Mass Correction [+2 and below,+3,+4 and above]
				Ingel19070_MGFPeaklist (F054700): Peptide Prophet with Delta Mass Correction [+2 and below,+3,+4 and above]
				Ingel19071_MGFPeaklist (F054702): Peptide Prophet with Delta Mass Correction [+2 and below,+3,+4 and above]
				Ingel19181_MGFPeaklist (F055136): Peptide Prophet with Delta Mass Correction [+2 and below,+3,+4 and above]
	Scaffold: Version: Scaffold_4.0.5
		Modification Metadata Set: 1541 modifications
			Source: C:\Program Files\Scaffold 4\parameters\unimod.xml
			Comment:
		Protein Grouping Strategy: Experiment-wide grouping with binary peptide-protein weights
		Peptide Thresholds: 7,0 % minimum
		Protein Thresholds: 58,0 % minimum and 2 peptides minimum
		Peptide FDR: 0,1 % (Decoy)
		Protein FDR: 0,7 % (Decoy)
		GO Annotation Source(s):
Experiment name	Biological sample category	Biological sample name	MS/MS sample name	Protein name	Protein accession numbers	Database sources	Protein molecular weight (Da)	Protein identification probability	Exclusive unique peptide count	Exclusive unique spectrum count	Total spectrum count	Percentage of total spectra	Percentage sequence coverage	Peptide sequence	Previous amino acid	Next amino acid	Best Peptide identification probability	Best Mascot Ion score	Best Mascot Identity score	Best Mascot Delta Ion score	Best X! Tandem -log(e) score	Number of identified +1H spectra	Number of identified +2H spectra	Number of identified +3H spectra	Number of identified +4H spectra	Number of enzymatic termini	Calculated +1H Peptide Mass (AMU)	Median Retention Time	Total Precursor Intensity	Total TIC	Peptide start index	Peptide stop index	Star Category	Assigned	Other Proteins
merge flagelle	Uncategorized Sample	Flagellar Purification L. infantum Pro Exp1	Ingel18975_MGFPeaklist (F054297)	| organism=Leishmania_infantum | product=EIF3-interacting protein-like protein | location=LinJ.36:70910-72544(-) | length=544	GeneDB|LinJ.36.0270	LinfantumAnnotatedProteins_TriTrypDB-4.0_20120202.fasta	62 752,2	0.898	1	1	1	6.46e-05	0.0184	LLNEVVDNSR	R	L	0.991	1.92	0	1	0	0	2	1 158,6113	2 110,00		14 638,4	159	168	Empty	true
merge flagelle	Uncategorized Sample	Flagellar Purification L. infantum Pro Exp1	Ingel18975_MGFPeaklist (F054297)	| organism=Leishmania_infantum | product=dynein, putative | location=LinJ.32:424590-426395(+) | length=601	GeneDB|LinJ.32.1120	LinfantumAnnotatedProteins_TriTrypDB-4.0_20120202.fasta	67 959,1	1	4	4	7	0.000453	0.111	ESQVQNVPQLSEASTNTESVR	K	I	0.997	6.85	0	0	2	0	2	2 303,1109	2 240,50		26 892,6	49	69	Empty	true
merge flagelle	Uncategorized Sample	Flagellar Purification L. infantum Pro Exp1	Ingel18975_MGFPeaklist (F054297)	| organism=Leishmania_infantum | product=dynein, putative | location=LinJ.32:424590-426395(+) | length=601	GeneDB|LinJ.32.1120	LinfantumAnnotatedProteins_TriTrypDB-4.0_20120202.fasta	67 959,1	1	4	4	7	0.000453	0.111	LLPNTFNGHHGPVYSVQR	K	N	0.995	0.824	0	0	0	1	2	2 037,0302	2 408,00		1 935,71	367	384	Empty	true
merge flagelle	Uncategorized Sample	Flagellar Purification L. infantum Pro Exp1	Ingel18975_MGFPeaklist (F054297)	| organism=Leishmania_infantum | product=dynein, putative | location=LinJ.32:424590-426395(+) | length=601	GeneDB|LinJ.32.1120	LinfantumAnnotatedProteins_TriTrypDB-4.0_20120202.fasta	67 959,1	1	4	4	7	0.000453	0.111	NVIGTLLENESLR	K	D	0.997	3.47	0	2	0	0	2	1 457,7959	3 046,00		4 973,46	506	518	Empty	true
merge flagelle	Uncategorized Sample	Flagellar Purification L. infantum Pro Exp1	Ingel18975_MGFPeaklist (F054297)	| organism=Leishmania_infantum | product=dynein, putative | location=LinJ.32:424590-426395(+) | length=601	GeneDB|LinJ.32.1120	LinfantumAnnotatedProteins_TriTrypDB-4.0_20120202.fasta	67 959,1	1	4	4	7	0.000453	0.111	TPATEEAALDDVAAK	R	Y	0.997	2.89	0	2	0	0	2	1 501,7382	2 238,00		13 259,7	549	563	Empty	true
merge flagelle	Uncategorized Sample	Flagellar Purification L. infantum Pro Exp1	Ingel18975_MGFPeaklist (F054297)	| organism=Leishmania_infantum | product=hypothetical protein, conserved,rib72 protein-like protein | location=LinJ.36:2469535-2471760(-) | length=741	GeneDB|LinJ.36.6660	LinfantumAnnotatedProteins_TriTrypDB-4.0_20120202.fasta	84 042,9	1	12	13	26	0.00168	0.179	AGTHASLLTPAER	R	A	0.997	4.85	0	1	1	0	2	1 323,7016	2 051,50		6 757,65	227	239	Empty	true
merge flagelle	Uncategorized Sample	Flagellar Purification L. infantum Pro Exp1	Ingel18975_MGFPeaklist (F054297)	| organism=Leishmania_infantum | product=hypothetical protein, conserved,rib72 protein-like protein | location=LinJ.36:2469535-2471760(-) | length=741	GeneDB|LinJ.36.6660	LinfantumAnnotatedProteins_TriTrypDB-4.0_20120202.fasta	84 042,9	1	12	13	26	0.00168	0.179	AVENLQNPAR	R	L	0.997	2.8	0	3	0	0	2	1 111,5854	1 808,00		13 410,2	477	486	Empty	true
merge flagelle	Uncategorized Sample	Flagellar Purification L. infantum Pro Exp1	Ingel18975_MGFPeaklist (F054297)	| organism=Leishmania_infantum | product=hypothetical protein, conserved,rib72 protein-like protein | location=LinJ.36:2469535-2471760(-) | length=741	GeneDB|LinJ.36.6660	LinfantumAnnotatedProteins_TriTrypDB-4.0_20120202.fasta	84 042,9	1	12	13	26	0.00168	0.179	EVLSDAGVHATDAELANVMER	R	A	0.997	0	0	0	2	0	2	2 243,0610	2 457,50		9 773,59	567	587	Empty	true
merge flagelle	Uncategorized Sample	Flagellar Purification L. infantum Pro Exp1	Ingel18975_MGFPeaklist (F054297)	| organism=Leishmania_infantum | product=hypothetical protein, conserved,rib72 protein-like protein | location=LinJ.36:2469535-2471760(-) | length=741	GeneDB|LinJ.36.6660	LinfantumAnnotatedProteins_TriTrypDB-4.0_20120202.fasta	84 042,9	1	12	13	26	0.00168	0.179	FGASTMVFR	R	D	0.997	2.57	0	1	0	0	2	1 031,4979	2 243,00		6 433,31	399	407	Empty	true
merge flagelle	Uncategorized Sample	Flagellar Purification L. infantum Pro Exp1	Ingel18975_MGFPeaklist (F054297)	| organism=Leishmania_infantum | product=hypothetical protein, conserved,rib72 protein-like protein | location=LinJ.36:2469535-2471760(-) | length=741	GeneDB|LinJ.36.6660	LinfantumAnnotatedProteins_TriTrypDB-4.0_20120202.fasta	84 042,9	1	12	13	26	0.00168	0.179	FLTLIEAR	R	R	0.997	1.8	0	4	0	0	2	962.567	2 764,00		6 950,98	660	667	Empty	true
merge flagelle	Uncategorized Sample	Flagellar Purification L. infantum Pro Exp1	Ingel18975_MGFPeaklist (F054297)	| organism=Leishmania_infantum | product=hypothetical protein, conserved,rib72 protein-like protein | location=LinJ.36:2469535-2471760(-) | length=741	GeneDB|LinJ.36.6660	LinfantumAnnotatedProteins_TriTrypDB-4.0_20120202.fasta	84 042,9	1	12	13	26	0.00168	0.179	GPVQSAMMLAK	R	K	0.997	5	0	3	0	0	2	1 164,5753	2 060,00		13 271,8	635	645	Empty	true
merge flagelle	Uncategorized Sample	Flagellar Purification L. infantum Pro Exp1	Ingel18975_MGFPeaklist (F054297)	| organism=Leishmania_infantum | product=hypothetical protein, conserved,rib72 protein-like protein | location=LinJ.36:2469535-2471760(-) | length=741	GeneDB|LinJ.36.6660	LinfantumAnnotatedProteins_TriTrypDB-4.0_20120202.fasta	84 042,9	1	12	13	26	0.00168	0.179	KVNAEAQAEAALQR	K	F	0.997	3.57	0	0	3	0	2	1 498,7972	2 131,00		6 815,91	646	659	Empty	true
merge flagelle	Uncategorized Sample	Flagellar Purification L. infantum Pro Exp1	Ingel18975_MGFPeaklist (F054297)	| organism=Leishmania_infantum | product=hypothetical protein, conserved,rib72 protein-like protein | location=LinJ.36:2469535-2471760(-) | length=741	GeneDB|LinJ.36.6660	LinfantumAnnotatedProteins_TriTrypDB-4.0_20120202.fasta	84 042,9	1	12	13	26	0.00168	0.179	LDGVDYLLKEMDER	R	T	0.997	1.4	0	0	2	0	2	1 711,8211	2 643,50		6 189,14	495	508	Empty	true
merge flagelle	Uncategorized Sample	Flagellar Purification L. infantum Pro Exp1	Ingel18975_MGFPeaklist (F054297)	| organism=Leishmania_infantum | product=hypothetical protein, conserved,rib72 protein-like protein | location=LinJ.36:2469535-2471760(-) | length=741	GeneDB|LinJ.36.6660	LinfantumAnnotatedProteins_TriTrypDB-4.0_20120202.fasta	84 042,9	1	12	13	26	0.00168	0.179	LPLQEIR	R	R	0.66	0	0	1	0	0	2	868.525	2 275,00		1 029,12	730	736	Empty	true
merge flagelle	Uncategorized Sample	Flagellar Purification L. infantum Pro Exp1	Ingel18975_MGFPeaklist (F054297)	| organism=Leishmania_infantum | product=hypothetical protein, conserved,rib72 protein-like protein | location=LinJ.36:2469535-2471760(-) | length=741	GeneDB|LinJ.36.6660	LinfantumAnnotatedProteins_TriTrypDB-4.0_20120202.fasta	84 042,9	1	12	13	26	0.00168	0.179	QYCTIDDEGTR	R	T	0.997	4.23	0	1	0	0	2	1 357,5691	1 789,00		2 043,38	33	43	Empty	true
merge flagelle	Uncategorized Sample	Flagellar Purification L. infantum Pro Exp1	Ingel18975_MGFPeaklist (F054297)	| organism=Leishmania_infantum | product=hypothetical protein, conserved,rib72 protein-like protein | location=LinJ.36:2469535-2471760(-) | length=741	GeneDB|LinJ.36.6660	LinfantumAnnotatedProteins_TriTrypDB-4.0_20120202.fasta	84 042,9	1	12	13	26	0.00168	0.179	RAVENLQNPAR	R	L	0.997	3.05	0	0	2	0	2	1 267,6865	1 751,50		9 480,88	476	486	Empty	true
merge flagelle	Uncategorized Sample	Flagellar Purification L. infantum Pro Exp1	Ingel18975_MGFPeaklist (F054297)	| organism=Leishmania_infantum | product=hypothetical protein, conserved,rib72 protein-like protein | location=LinJ.36:2469535-2471760(-) | length=741	GeneDB|LinJ.36.6660	LinfantumAnnotatedProteins_TriTrypDB-4.0_20120202.fasta	84 042,9	1	12	13	26	0.00168	0.179	TPMTDDEIGALLYR	K	F	0.997	7.66	0	2	0	0	2	1 610,7734	2 848,50		5 714,23	702	715	Empty	true
merge flagelle	Uncategorized Sample	Flagellar Purification L. infantum Pro Exp1	Ingel18975_MGFPeaklist (F054297)	| organism=Leishmania_infantum | product=hypothetical protein, conserved | location=LinJ.27:354846-357116(+) | length=756	GeneDB|LinJ.27.0720	LinfantumAnnotatedProteins_TriTrypDB-4.0_20120202.fasta	84 950,3	1	22	24	55	0.00356	0.327	ADDFYVGAR	R	V	0.997	1.89	0	2	0	0	2	1 013,4687	2 113,00		37 680,8	487	495	Empty	true
merge flagelle	Uncategorized Sample	Flagellar Purification L. infantum Pro Exp1	Ingel18975_MGFPeaklist (F054297)	| organism=Leishmania_infantum | product=hypothetical protein, conserved | location=LinJ.27:354846-357116(+) | length=756	GeneDB|LinJ.27.0720	LinfantumAnnotatedProteins_TriTrypDB-4.0_20120202.fasta	84 950,3	1	22	24	55	0.00356	0.327	AHDVPSIAASSPLNTMLSPAQVR	K	A	0.997	9.41	0	0	2	0	2	2 378,2134	2 622,00		44 869,4	220	242	Empty	true
merge flagelle	Uncategorized Sample	Flagellar Purification L. infantum Pro Exp1	Ingel18975_MGFPeaklist (F054297)	| organism=Leishmania_infantum | product=hypothetical protein, conserved | location=LinJ.27:354846-357116(+) | length=756	GeneDB|LinJ.27.0720	LinfantumAnnotatedProteins_TriTrypDB-4.0_20120202.fasta	84 950,3	1	22	24	55	0.00356	0.327	EGGEEVPQAIVPPTDVYTTMR	K	G	0.997	2.18	0	1	1	0	2	2 305,1020	2 563,50		20 671,9	193	213	Empty	true
merge flagelle	Uncategorized Sample	Flagellar Purification L. infantum Pro Exp1	Ingel18975_MGFPeaklist (F054297)	| organism=Leishmania_infantum | product=hypothetical protein, conserved | location=LinJ.27:354846-357116(+) | length=756	GeneDB|LinJ.27.0720	LinfantumAnnotatedProteins_TriTrypDB-4.0_20120202.fasta	84 950,3	1	22	24	55	0.00356	0.327	EISEETVR	R	E	0.844	0	0	1	0	0	2	962.479	1 736,00		1 137,35	398	405	Empty	true
merge flagelle	Uncategorized Sample	Flagellar Purification L. infantum Pro Exp1	Ingel18975_MGFPeaklist (F054297)	| organism=Leishmania_infantum | product=hypothetical protein, conserved | location=LinJ.27:354846-357116(+) | length=756	GeneDB|LinJ.27.0720	LinfantumAnnotatedProteins_TriTrypDB-4.0_20120202.fasta	84 950,3	1	22	24	55	0.00356	0.327	GAVMAVAEAAR	K	A	0.997	2.92	0	4	0	0	2	1 061,5408	1 938,50		90 096,5	71	81	Empty	true
merge flagelle	Uncategorized Sample	Flagellar Purification L. infantum Pro Exp1	Ingel18975_MGFPeaklist (F054297)	| organism=Leishmania_infantum | product=hypothetical protein, conserved | location=LinJ.27:354846-357116(+) | length=756	GeneDB|LinJ.27.0720	LinfantumAnnotatedProteins_TriTrypDB-4.0_20120202.fasta	84 950,3	1	22	24	55	0.00356	0.327	HIVPNPDGTPITAAQLK	R	V	0.997	5.92	0	0	2	0	2	1 771,9704	2 392,50		28 900,5	150	166	Empty	true
merge flagelle	Uncategorized Sample	Flagellar Purification L. infantum Pro Exp1	Ingel18975_MGFPeaklist (F054297)	| organism=Leishmania_infantum | product=hypothetical protein, conserved | location=LinJ.27:354846-357116(+) | length=756	GeneDB|LinJ.27.0720	LinfantumAnnotatedProteins_TriTrypDB-4.0_20120202.fasta	84 950,3	1	22	24	55	0.00356	0.327	IGNVLNLYGR	R	Q	0.997	4.82	0	4	0	0	2	1 118,6317	2 620,00		30 037,3	345	354	Empty	true
merge flagelle	Uncategorized Sample	Flagellar Purification L. infantum Pro Exp1	Ingel18975_MGFPeaklist (F054297)	| organism=Leishmania_infantum | product=hypothetical protein, conserved | location=LinJ.27:354846-357116(+) | length=756	GeneDB|LinJ.27.0720	LinfantumAnnotatedProteins_TriTrypDB-4.0_20120202.fasta	84 950,3	1	22	24	55	0.00356	0.327	IHDYNQYTR	K	D	0.997	1.82	0	0	4	0	2	1 209,5647	1 716,00		5 247,08	358	366	Empty	true
merge flagelle	Uncategorized Sample	Flagellar Purification L. infantum Pro Exp1	Ingel18975_MGFPeaklist (F054297)	| organism=Leishmania_infantum | product=hypothetical protein, conserved | location=LinJ.27:354846-357116(+) | length=756	GeneDB|LinJ.27.0720	LinfantumAnnotatedProteins_TriTrypDB-4.0_20120202.fasta	84 950,3	1	22	24	55	0.00356	0.327	IMPEGSAVASDNR	R	S	0.997	5.59	0	4	0	0	2	1 362,6319	1 700,00		58 815,2	606	618	Empty	true
merge flagelle	Uncategorized Sample	Flagellar Purification L. infantum Pro Exp1	Ingel18975_MGFPeaklist (F054297)	| organism=Leishmania_infantum | product=hypothetical protein, conserved | location=LinJ.27:354846-357116(+) | length=756	GeneDB|LinJ.27.0720	LinfantumAnnotatedProteins_TriTrypDB-4.0_20120202.fasta	84 950,3	1	22	24	55	0.00356	0.327	KMQAMLQSSTTGLAEAFR	R	L	0.997	4.96	0	0	1	0	2	2 001,9734	2 517,00		28 655,7	534	551	Empty	true
merge flagelle	Uncategorized Sample	Flagellar Purification L. infantum Pro Exp1	Ingel18975_MGFPeaklist (F054297)	| organism=Leishmania_infantum | product=hypothetical protein, conserved | location=LinJ.27:354846-357116(+) | length=756	GeneDB|LinJ.27.0720	LinfantumAnnotatedProteins_TriTrypDB-4.0_20120202.fasta	84 950,3	1	22	24	55	0.00356	0.327	LDCATAIAGVPADR	K	T	0.997	5.34	0	2	0	0	2	1 429,7106	2 213,50		15 996,6	42	55	Empty	true
merge flagelle	Uncategorized Sample	Flagellar Purification L. infantum Pro Exp1	Ingel18975_MGFPeaklist (F054297)	| organism=Leishmania_infantum | product=hypothetical protein, conserved | location=LinJ.27:354846-357116(+) | length=756	GeneDB|LinJ.27.0720	LinfantumAnnotatedProteins_TriTrypDB-4.0_20120202.fasta	84 950,3	1	22	24	55	0.00356	0.327	MQAMLQSSTTGLAEAFR	K	L	0.997	7.64	0	1	0	0	2	1 873,8784	2 597,00		4 946,17	535	551	Empty	true
merge flagelle	Uncategorized Sample	Flagellar Purification L. infantum Pro Exp1	Ingel18975_MGFPeaklist (F054297)	| organism=Leishmania_infantum | product=hypothetical protein, conserved | location=LinJ.27:354846-357116(+) | length=756	GeneDB|LinJ.27.0720	LinfantumAnnotatedProteins_TriTrypDB-4.0_20120202.fasta	84 950,3	1	22	24	55	0.00356	0.327	NLFPVVAPR	K	V	0.997	3.09	0	4	0	0	2	1 012,5938	2 707,00		33 140,1	718	726	Empty	true
merge flagelle	Uncategorized Sample	Flagellar Purification L. infantum Pro Exp1	Ingel18975_MGFPeaklist (F054297)	| organism=Leishmania_infantum | product=hypothetical protein, conserved | location=LinJ.27:354846-357116(+) | length=756	GeneDB|LinJ.27.0720	LinfantumAnnotatedProteins_TriTrypDB-4.0_20120202.fasta	84 950,3	1	22	24	55	0.00356	0.327	QDNSGFAFPANLK	K	R	0.997	4.6	0	2	0	0	2	1 408,6856	2 661,50		12 127,4	136	148	Empty	true
merge flagelle	Uncategorized Sample	Flagellar Purification L. infantum Pro Exp1	Ingel18975_MGFPeaklist (F054297)	| organism=Leishmania_infantum | product=hypothetical protein, conserved | location=LinJ.27:354846-357116(+) | length=756	GeneDB|LinJ.27.0720	LinfantumAnnotatedProteins_TriTrypDB-4.0_20120202.fasta	84 950,3	1	22	24	55	0.00356	0.327	QDNSGFAFPANLKR	K	H	0.997	5.2	0	2	3	0	2	1 547,7602	2 509,00		31 875,9	136	149	Empty	true
merge flagelle	Uncategorized Sample	Flagellar Purification L. infantum Pro Exp1	Ingel18975_MGFPeaklist (F054297)	| organism=Leishmania_infantum | product=hypothetical protein, conserved | location=LinJ.27:354846-357116(+) | length=756	GeneDB|LinJ.27.0720	LinfantumAnnotatedProteins_TriTrypDB-4.0_20120202.fasta	84 950,3	1	22	24	55	0.00356	0.327	QFLEFDR	R	K	0.66	0	0	2	0	0	2	954.468	2 537,50		4 910,41	246	252	Empty	true
merge flagelle	Uncategorized Sample	Flagellar Purification L. infantum Pro Exp1	Ingel18975_MGFPeaklist (F054297)	| organism=Leishmania_infantum | product=hypothetical protein, conserved | location=LinJ.27:354846-357116(+) | length=756	GeneDB|LinJ.27.0720	LinfantumAnnotatedProteins_TriTrypDB-4.0_20120202.fasta	84 950,3	1	22	24	55	0.00356	0.327	QFLEFDRK	R	V	0.271	0	0	2	0	0	2	1 065,5365	2 728,00		3 255,56	246	253	Empty	true
merge flagelle	Uncategorized Sample	Flagellar Purification L. infantum Pro Exp1	Ingel18975_MGFPeaklist (F054297)	| organism=Leishmania_infantum | product=hypothetical protein, conserved | location=LinJ.27:354846-357116(+) | length=756	GeneDB|LinJ.27.0720	LinfantumAnnotatedProteins_TriTrypDB-4.0_20120202.fasta	84 950,3	1	22	24	55	0.00356	0.327	TLTGGSSDYPGSTLK	R	G	0.997	7.72	0	2	0	0	2	1 483,7277	2 096,50		45 621,4	56	70	Empty	true
merge flagelle	Uncategorized Sample	Flagellar Purification L. infantum Pro Exp1	Ingel18975_MGFPeaklist (F054297)	| organism=Leishmania_infantum | product=hypothetical protein, conserved | location=LinJ.27:354846-357116(+) | length=756	GeneDB|LinJ.27.0720	LinfantumAnnotatedProteins_TriTrypDB-4.0_20120202.fasta	84 950,3	1	22	24	55	0.00356	0.327	TYELYDADPFTR	R	A	0.997	4.96	0	3	0	0	2	1 490,6799	2 768,00		37 139,7	177	188	Empty	true
merge flagelle	Uncategorized Sample	Flagellar Purification L. infantum Pro Exp1	Ingel18975_MGFPeaklist (F054297)	| organism=Leishmania_infantum | product=hypothetical protein, conserved | location=LinJ.27:354846-357116(+) | length=756	GeneDB|LinJ.27.0720	LinfantumAnnotatedProteins_TriTrypDB-4.0_20120202.fasta	84 950,3	1	22	24	55	0.00356	0.327	VGGSVSFYGR	K	T	0.997	1.39	0	2	0	0	2	1 028,5159	2 115,50		12 163,0	167	176	Empty	true
merge flagelle	Uncategorized Sample	Flagellar Purification L. infantum Pro Exp1	Ingel18975_MGFPeaklist (F054297)	| organism=Leishmania_infantum | product=hypothetical protein, conserved | location=LinJ.27:354846-357116(+) | length=756	GeneDB|LinJ.27.0720	LinfantumAnnotatedProteins_TriTrypDB-4.0_20120202.fasta	84 950,3	1	22	24	55	0.00356	0.327	VSYEEFMR	R	L	0.955	0	0	2	0	0	2	1 076,4717	2 073,00		26 295,1	727	734	Empty	true
merge flagelle	Uncategorized Sample	Flagellar Purification L. infantum Pro Exp1	Ingel18975_MGFPeaklist (F054297)	| organism=Leishmania_infantum | product=hypothetical protein, conserved | location=LinJ.27:354846-357116(+) | length=756	GeneDB|LinJ.27.0720	LinfantumAnnotatedProteins_TriTrypDB-4.0_20120202.fasta	84 950,3	1	22	24	55	0.00356	0.327	YFDKNNESYVSYEEVASR	R	I	0.997	8.8	0	0	2	0	2	2 199,9827	2 334,00		29 249,1	588	605	Empty	true
merge flagelle	Uncategorized Sample	Flagellar Purification L. infantum Pro Exp1	Ingel18975_MGFPeaklist (F054297)	| organism=Leishmania_infantum | product=paraflagellar rod component, putative | location=LinJ.09:507884-509701(-) | length=605	GeneDB|LinJ.09.1390	LinfantumAnnotatedProteins_TriTrypDB-4.0_20120202.fasta	68 137,6	1	14	18	37	0.00239	0.283	AEKPFVHPLQEFGHESVAAR	R	T	0.997	4.32	0	0	0	3	2	2 249,1462	2 485,50		16 854,9	515	534	Empty	true
merge flagelle	Uncategorized Sample	Flagellar Purification L. infantum Pro Exp1	Ingel18975_MGFPeaklist (F054297)	| organism=Leishmania_infantum | product=paraflagellar rod component, putative | location=LinJ.09:507884-509701(-) | length=605	GeneDB|LinJ.09.1390	LinfantumAnnotatedProteins_TriTrypDB-4.0_20120202.fasta	68 137,6	1	14	18	37	0.00239	0.283	ALNSIIDHEADEFLK	K	A	0.997	3.04	0	0	1	0	2	1 714,8648	3 019,00		3 838,99	407	421	Empty	true
merge flagelle	Uncategorized Sample	Flagellar Purification L. infantum Pro Exp1	Ingel18975_MGFPeaklist (F054297)	| organism=Leishmania_infantum | product=paraflagellar rod component, putative | location=LinJ.09:507884-509701(-) | length=605	GeneDB|LinJ.09.1390	LinfantumAnnotatedProteins_TriTrypDB-4.0_20120202.fasta	68 137,6	1	14	18	37	0.00239	0.283	ALVEQEQEALER	K	G	0.997	4.34	0	2	2	0	2	1 414,7173	2 200,50		70 331,2	564	575	Empty	true
merge flagelle	Uncategorized Sample	Flagellar Purification L. infantum Pro Exp1	Ingel18975_MGFPeaklist (F054297)	| organism=Leishmania_infantum | product=paraflagellar rod component, putative | location=LinJ.09:507884-509701(-) | length=605	GeneDB|LinJ.09.1390	LinfantumAnnotatedProteins_TriTrypDB-4.0_20120202.fasta	68 137,6	1	14	18	37	0.00239	0.283	DSLNAIKPHAPK	K	S	0.997	1.39	0	0	2	0	2	1 290,7166	1 929,00		7 186,13	133	144	Empty	true
merge flagelle	Uncategorized Sample	Flagellar Purification L. infantum Pro Exp1	Ingel18975_MGFPeaklist (F054297)	| organism=Leishmania_infantum | product=paraflagellar rod component, putative | location=LinJ.09:507884-509701(-) | length=605	GeneDB|LinJ.09.1390	LinfantumAnnotatedProteins_TriTrypDB-4.0_20120202.fasta	68 137,6	1	14	18	37	0.00239	0.283	DSSMDSLDPNYK	R	H	0.997	1.31	0	2	0	0	2	1 387,5684	1 871,50		10 582,5	456	467	Empty	true
merge flagelle	Uncategorized Sample	Flagellar Purification L. infantum Pro Exp1	Ingel18975_MGFPeaklist (F054297)	| organism=Leishmania_infantum | product=paraflagellar rod component, putative | location=LinJ.09:507884-509701(-) | length=605	GeneDB|LinJ.09.1390	LinfantumAnnotatedProteins_TriTrypDB-4.0_20120202.fasta	68 137,6	1	14	18	37	0.00239	0.283	LPPLAVNGER	R	I	0.997	8.72	0	8	0	0	2	1 065,6052	2 251,00		67 522,4	50	59	Empty	true
merge flagelle	Uncategorized Sample	Flagellar Purification L. infantum Pro Exp1	Ingel18975_MGFPeaklist (F054297)	| organism=Leishmania_infantum | product=paraflagellar rod component, putative | location=LinJ.09:507884-509701(-) | length=605	GeneDB|LinJ.09.1390	LinfantumAnnotatedProteins_TriTrypDB-4.0_20120202.fasta	68 137,6	1	14	18	37	0.00239	0.283	MNGSAIIPPTYPSR	-	D	0.912	1.14	0	1	0	0	2	1 561,7680	2 343,00		2 468,55	1	14	Empty	true
merge flagelle	Uncategorized Sample	Flagellar Purification L. infantum Pro Exp1	Ingel18975_MGFPeaklist (F054297)	| organism=Leishmania_infantum | product=paraflagellar rod component, putative | location=LinJ.09:507884-509701(-) | length=605	GeneDB|LinJ.09.1390	LinfantumAnnotatedProteins_TriTrypDB-4.0_20120202.fasta	68 137,6	1	14	18	37	0.00239	0.283	NMVEKLPQEDAEK	K	A	0.997	2.72	0	0	2	0	2	1 546,7420	1 801,50		11 089,9	394	406	Empty	true
merge flagelle	Uncategorized Sample	Flagellar Purification L. infantum Pro Exp1	Ingel18975_MGFPeaklist (F054297)	| organism=Leishmania_infantum | product=paraflagellar rod component, putative | location=LinJ.09:507884-509701(-) | length=605	GeneDB|LinJ.09.1390	LinfantumAnnotatedProteins_TriTrypDB-4.0_20120202.fasta	68 137,6	1	14	18	37	0.00239	0.283	QKMEASLSSVVEHK	K	V	0.997	2.37	0	0	2	0	2	1 588,8000	2 011,50		8 505,42	302	315	Empty	true
merge flagelle	Uncategorized Sample	Flagellar Purification L. infantum Pro Exp1	Ingel18975_MGFPeaklist (F054297)	| organism=Leishmania_infantum | product=paraflagellar rod component, putative | location=LinJ.09:507884-509701(-) | length=605	GeneDB|LinJ.09.1390	LinfantumAnnotatedProteins_TriTrypDB-4.0_20120202.fasta	68 137,6	1	14	18	37	0.00239	0.283	VQLVNEILEK	K	A	0.997	1.1	0	4	0	0	2	1 184,6886	2 743,50		17 228,3	316	325	Empty	true
merge flagelle	Uncategorized Sample	Flagellar Purification L. infantum Pro Exp1	Ingel18975_MGFPeaklist (F054297)	| organism=Leishmania_infantum | product=paraflagellar rod component, putative | location=LinJ.09:507884-509701(-) | length=605	GeneDB|LinJ.09.1390	LinfantumAnnotatedProteins_TriTrypDB-4.0_20120202.fasta	68 137,6	1	14	18	37	0.00239	0.283	VTAHEEFVTIGDQHLQR	R	L	0.997	3.55	0	0	0	1	2	1 979,9935	2 363,00		5 712,54	354	370	Empty	true
merge flagelle	Uncategorized Sample	Flagellar Purification L. infantum Pro Exp1	Ingel18975_MGFPeaklist (F054297)	| organism=Leishmania_infantum | product=paraflagellar rod component, putative | location=LinJ.09:507884-509701(-) | length=605	GeneDB|LinJ.09.1390	LinfantumAnnotatedProteins_TriTrypDB-4.0_20120202.fasta	68 137,6	1	14	18	37	0.00239	0.283	YEYLVSYVK	R	R	0.997	1.42	0	2	0	0	2	1 163,5982	2 545,00		9 455,45	218	226	Empty	true
merge flagelle	Uncategorized Sample	Flagellar Purification L. infantum Pro Exp1	Ingel18975_MGFPeaklist (F054297)	| organism=Leishmania_infantum | product=paraflagellar rod component, putative | location=LinJ.09:507884-509701(-) | length=605	GeneDB|LinJ.09.1390	LinfantumAnnotatedProteins_TriTrypDB-4.0_20120202.fasta	68 137,6	1	14	18	37	0.00239	0.283	YVEGEEQEVFQK	K	K	0.997	3.11	0	2	0	0	2	1 484,6904	2 118,50		15 604,9	544	555	Empty	true
merge flagelle	Uncategorized Sample	Flagellar Purification L. infantum Pro Exp1	Ingel18975_MGFPeaklist (F054297)	| organism=Leishmania_infantum | product=paraflagellar rod component, putative | location=LinJ.09:507884-509701(-) | length=605	GeneDB|LinJ.09.1390	LinfantumAnnotatedProteins_TriTrypDB-4.0_20120202.fasta	68 137,6	1	14	18	37	0.00239	0.283	YVEGEEQEVFQKK	K	A	0.997	2.6	0	0	2	0	2	1 612,7854	2 042,00		16 457,9	544	556	Empty	true
merge flagelle	Uncategorized Sample	Flagellar Purification L. infantum Pro Exp1	Ingel18975_MGFPeaklist (F054297)	| organism=Leishmania_infantum | product=ATPase beta subunit, putative | location=LinJ.25:456394-457971(-) | length=525	GeneDB|LinJ.25.1210	LinfantumAnnotatedProteins_TriTrypDB-4.0_20120202.fasta	56 292,5	1	15	18	43	0.00278	0.328	AVAESGIYPAVNPLECASR	R	I	0.997	7.89	0	2	0	0	2	2 003,9855	2 680,00		35 742,0	367	385	Empty	true
merge flagelle	Uncategorized Sample	Flagellar Purification L. infantum Pro Exp1	Ingel18975_MGFPeaklist (F054297)	| organism=Leishmania_infantum | product=ATPase beta subunit, putative | location=LinJ.25:456394-457971(-) | length=525	GeneDB|LinJ.25.1210	LinfantumAnnotatedProteins_TriTrypDB-4.0_20120202.fasta	56 292,5	1	15	18	43	0.00278	0.328	CIAMQTTDLLK	R	L	0.997	3.44	0	4	0	0	2	1 309,6493	2 534,00		22 183,4	90	100	Empty	true
merge flagelle	Uncategorized Sample	Flagellar Purification L. infantum Pro Exp1	Ingel18975_MGFPeaklist (F054297)	| organism=Leishmania_infantum | product=ATPase beta subunit, putative | location=LinJ.25:456394-457971(-) | length=525	GeneDB|LinJ.25.1210	LinfantumAnnotatedProteins_TriTrypDB-4.0_20120202.fasta	56 292,5	1	15	18	43	0.00278	0.328	EGTDLYLEMMQSK	R	V	0.976	0	0	2	0	0	2	1 576,6872	2 109,00		23 301,9	222	234	Empty	true
merge flagelle	Uncategorized Sample	Flagellar Purification L. infantum Pro Exp1	Ingel18975_MGFPeaklist (F054297)	| organism=Leishmania_infantum | product=ATPase beta subunit, putative | location=LinJ.25:456394-457971(-) | length=525	GeneDB|LinJ.25.1210	LinfantumAnnotatedProteins_TriTrypDB-4.0_20120202.fasta	56 292,5	1	15	18	43	0.00278	0.328	FTQANSEVSALLGR	R	I	0.997	6.89	0	4	0	0	2	1 492,7754	2 704,50		34 674,6	290	303	Empty	true
merge flagelle	Uncategorized Sample	Flagellar Purification L. infantum Pro Exp1	Ingel18975_MGFPeaklist (F054297)	| organism=Leishmania_infantum | product=ATPase beta subunit, putative | location=LinJ.25:456394-457971(-) | length=525	GeneDB|LinJ.25.1210	LinfantumAnnotatedProteins_TriTrypDB-4.0_20120202.fasta	56 292,5	1	15	18	43	0.00278	0.328	IFNVLGDAIDQR	R	G	0.997	4.4	0	2	3	0	2	1 360,7221	2 896,00		19 735,5	124	135	Empty	true
merge flagelle	Uncategorized Sample	Flagellar Purification L. infantum Pro Exp1	Ingel18975_MGFPeaklist (F054297)	| organism=Leishmania_infantum | product=ATPase beta subunit, putative | location=LinJ.25:456394-457971(-) | length=525	GeneDB|LinJ.25.1210	LinfantumAnnotatedProteins_TriTrypDB-4.0_20120202.fasta	56 292,5	1	15	18	43	0.00278	0.328	IFNVLGDAIDQRG	R	P	0.958	1.49	0	1	0	0	1	1 417,7436	2 912,00		1 944,22	124	136	Empty	true
merge flagelle	Uncategorized Sample	Flagellar Purification L. infantum Pro Exp1	Ingel18975_MGFPeaklist (F054297)	| organism=Leishmania_infantum | product=ATPase beta subunit, putative | location=LinJ.25:456394-457971(-) | length=525	GeneDB|LinJ.25.1210	LinfantumAnnotatedProteins_TriTrypDB-4.0_20120202.fasta	56 292,5	1	15	18	43	0.00278	0.328	IGLFGGAGVGK	K	T	0.997	2.8	0	4	0	0	2	975.562	2 585,50		13 636,9	182	192	Empty	true
merge flagelle	Uncategorized Sample	Flagellar Purification L. infantum Pro Exp1	Ingel18975_MGFPeaklist (F054297)	| organism=Leishmania_infantum | product=ATPase beta subunit, putative | location=LinJ.25:456394-457971(-) | length=525	GeneDB|LinJ.25.1210	LinfantumAnnotatedProteins_TriTrypDB-4.0_20120202.fasta	56 292,5	1	15	18	43	0.00278	0.328	IPAAVGYQPTLAEDLGMLQER	R	I	0.997	3.57	0	0	4	0	2	2 288,1595	3 004,00		15 029,6	304	324	Empty	true
merge flagelle	Uncategorized Sample	Flagellar Purification L. infantum Pro Exp1	Ingel18975_MGFPeaklist (F054297)	| organism=Leishmania_infantum | product=ATPase beta subunit, putative | location=LinJ.25:456394-457971(-) | length=525	GeneDB|LinJ.25.1210	LinfantumAnnotatedProteins_TriTrypDB-4.0_20120202.fasta	56 292,5	1	15	18	43	0.00278	0.328	LADQAAEDTILTTGIK	K	V	0.997	6.66	0	2	0	0	2	1 659,8803	2 632,00		31 411,3	153	168	Empty	true
merge flagelle	Uncategorized Sample	Flagellar Purification L. infantum Pro Exp1	Ingel18975_MGFPeaklist (F054297)	| organism=Leishmania_infantum | product=ATPase beta subunit, putative | location=LinJ.25:456394-457971(-) | length=525	GeneDB|LinJ.25.1210	LinfantumAnnotatedProteins_TriTrypDB-4.0_20120202.fasta	56 292,5	1	15	18	43	0.00278	0.328	SKVVSTGGNISVPVGR	K	E	0.997	3.55	0	0	2	0	2	1 556,8755	2 159,50		8 548,98	103	118	Empty	true
merge flagelle	Uncategorized Sample	Flagellar Purification L. infantum Pro Exp1	Ingel18975_MGFPeaklist (F054297)	| organism=Leishmania_infantum | product=ATPase beta subunit, putative | location=LinJ.25:456394-457971(-) | length=525	GeneDB|LinJ.25.1210	LinfantumAnnotatedProteins_TriTrypDB-4.0_20120202.fasta	56 292,5	1	15	18	43	0.00278	0.328	TREGTDLYLEMMQSK	R	V	0.997	1.82	0	0	2	0	2	1 833,8360	2 049,50		19 468,1	220	234	Empty	true
merge flagelle	Uncategorized Sample	Flagellar Purification L. infantum Pro Exp1	Ingel18975_MGFPeaklist (F054297)	| organism=Leishmania_infantum | product=ATPase beta subunit, putative | location=LinJ.25:456394-457971(-) | length=525	GeneDB|LinJ.25.1210	LinfantumAnnotatedProteins_TriTrypDB-4.0_20120202.fasta	56 292,5	1	15	18	43	0.00278	0.328	TVIIMELINNVAK	K	G	0.997	4.42	0	2	0	0	2	1 473,8347	3 099,00		32 958,6	193	205	Empty	true
merge flagelle	Uncategorized Sample	Flagellar Purification L. infantum Pro Exp1	Ingel18975_MGFPeaklist (F054297)	| organism=Leishmania_infantum | product=ATPase beta subunit, putative | location=LinJ.25:456394-457971(-) | length=525	GeneDB|LinJ.25.1210	LinfantumAnnotatedProteins_TriTrypDB-4.0_20120202.fasta	56 292,5	1	15	18	43	0.00278	0.328	VAQSALTMAEYFR	R	D	0.997	5.34	0	2	0	0	2	1 502,7308	2 481,50		26 807,2	261	273	Empty	true
merge flagelle	Uncategorized Sample	Flagellar Purification L. infantum Pro Exp1	Ingel18975_MGFPeaklist (F054297)	| organism=Leishmania_infantum | product=ATPase beta subunit, putative | location=LinJ.25:456394-457971(-) | length=525	GeneDB|LinJ.25.1210	LinfantumAnnotatedProteins_TriTrypDB-4.0_20120202.fasta	56 292,5	1	15	18	43	0.00278	0.328	VIDLILPYCK	K	G	0.997	3.64	0	4	0	0	2	1 233,6914	2 968,00		13 583,3	169	178	Empty	true
merge flagelle	Uncategorized Sample	Flagellar Purification L. infantum Pro Exp1	Ingel18975_MGFPeaklist (F054297)	| organism=Leishmania_infantum | product=ATPase beta subunit, putative | location=LinJ.25:456394-457971(-) | length=525	GeneDB|LinJ.25.1210	LinfantumAnnotatedProteins_TriTrypDB-4.0_20120202.fasta	56 292,5	1	15	18	43	0.00278	0.328	VVSTGGNISVPVGR	K	E	0.997	4.66	0	3	0	0	2	1 341,7485	2 183,00		73 092,4	105	118	Empty	true
merge flagelle	Uncategorized Sample	Flagellar Purification L. infantum Pro Exp1	Ingel18975_MGFPeaklist (F054297)	| organism=Leishmania_infantum | product=hypothetical protein, unknown function | location=LinJ.33:33291-34517(-) | length=408	GeneDB|LinJ.33.0150	LinfantumAnnotatedProteins_TriTrypDB-4.0_20120202.fasta	44 574,9	1	3	3	5	0.000323	0.0956	ANAVEPPAGAPAPVYK	M	L	0.997	3.89	0	2	0	0	1	1 593,8272	2 276,50		6 942,68	2	17	Empty	true
merge flagelle	Uncategorized Sample	Flagellar Purification L. infantum Pro Exp1	Ingel18975_MGFPeaklist (F054297)	| organism=Leishmania_infantum | product=hypothetical protein, unknown function | location=LinJ.33:33291-34517(-) | length=408	GeneDB|LinJ.33.0150	LinfantumAnnotatedProteins_TriTrypDB-4.0_20120202.fasta	44 574,9	1	3	3	5	0.000323	0.0956	GDNPFDVSPGMELIR	R	Y	0.997	2.32	0	2	0	0	2	1 662,7795	2 804,50		7 352,46	41	55	Empty	true
merge flagelle	Uncategorized Sample	Flagellar Purification L. infantum Pro Exp1	Ingel18975_MGFPeaklist (F054297)	| organism=Leishmania_infantum | product=hypothetical protein, unknown function | location=LinJ.33:33291-34517(-) | length=408	GeneDB|LinJ.33.0150	LinfantumAnnotatedProteins_TriTrypDB-4.0_20120202.fasta	44 574,9	1	3	3	5	0.000323	0.0956	QLSLSPAR	K	C	0.955	0	0	1	0	0	2	871.5	2 042,00		3 921,68	397	404	Empty	true
merge flagelle	Uncategorized Sample	Flagellar Purification L. infantum Pro Exp1	Ingel18975_MGFPeaklist (F054297)	| organism=Leishmania_infantum | product=3,2-trans-enoyl-CoA isomerase, mitochondrial precursor, putative | location=LinJ.31:1105665-1106693(-) | length=342	GeneDB|LinJ.31.2320,GeneDB|LinJ.31.2400	LinfantumAnnotatedProteins_TriTrypDB-4.0_20120202.fasta	39 463,1	1	2	2	3	0.000194	0.0659	GITNVQLAR	K	A	0.976	0	0	2	0	0	2	971.563	2 127,50		4 105,15	91	99	Empty	true
merge flagelle	Uncategorized Sample	Flagellar Purification L. infantum Pro Exp1	Ingel18975_MGFPeaklist (F054297)	| organism=Leishmania_infantum | product=3,2-trans-enoyl-CoA isomerase, mitochondrial precursor, putative | location=LinJ.31:1105665-1106693(-) | length=342	GeneDB|LinJ.31.2320,GeneDB|LinJ.31.2400	LinfantumAnnotatedProteins_TriTrypDB-4.0_20120202.fasta	39 463,1	1	2	2	3	0.000194	0.0659	MLQLGETPVADDAR	R	N	0.997	4.52	0	1	0	0	2	1 531,7424	2 311,00		4 371,22	248	261	Empty	true
merge flagelle	Uncategorized Sample	Flagellar Purification L. infantum Pro Exp1	Ingel18975_MGFPeaklist (F054297)	| organism=Leishmania_infantum | product=elongation factor 1-alpha | location=LinJ.17:23994-25343(-) | length=449	GeneDB|LinJ.17.0090,GeneDB|LinJ.17.0100,GeneDB|LinJ.17.0170,GeneDB|LinJ.17.0190,GeneDB|LinJ.17.0200	LinfantumAnnotatedProteins_TriTrypDB-4.0_20120202.fasta	49 129,0	1	14	17	46	0.00297	0.381	DMRQTVAVGIIK	R	G	0.997	3.28	0	0	2	0	2	1 346,7463	2 261,50		4 995,30	416	427	Empty	true
merge flagelle	Uncategorized Sample	Flagellar Purification L. infantum Pro Exp1	Ingel18975_MGFPeaklist (F054297)	| organism=Leishmania_infantum | product=elongation factor 1-alpha | location=LinJ.17:23994-25343(-) | length=449	GeneDB|LinJ.17.0090,GeneDB|LinJ.17.0100,GeneDB|LinJ.17.0170,GeneDB|LinJ.17.0190,GeneDB|LinJ.17.0200	LinfantumAnnotatedProteins_TriTrypDB-4.0_20120202.fasta	49 129,0	1	14	17	46	0.00297	0.381	FIPISGWQGDNMIER	R	S	0.997	5.25	0	2	1	0	2	1 778,8533	2 736,00		22 440,0	190	204	Empty	true
merge flagelle	Uncategorized Sample	Flagellar Purification L. infantum Pro Exp1	Ingel18975_MGFPeaklist (F054297)	| organism=Leishmania_infantum | product=elongation factor 1-alpha | location=LinJ.17:23994-25343(-) | length=449	GeneDB|LinJ.17.0090,GeneDB|LinJ.17.0100,GeneDB|LinJ.17.0170,GeneDB|LinJ.17.0190,GeneDB|LinJ.17.0200	LinfantumAnnotatedProteins_TriTrypDB-4.0_20120202.fasta	49 129,0	1	14	17	46	0.00297	0.381	IGGIGTVPVGR	K	V	0.997	4.2	0	4	0	0	2	1 025,6104	2 243,50		124387	244	254	Empty	true
merge flagelle	Uncategorized Sample	Flagellar Purification L. infantum Pro Exp1	Ingel18975_MGFPeaklist (F054297)	| organism=Leishmania_infantum | product=elongation factor 1-alpha | location=LinJ.17:23994-25343(-) | length=449	GeneDB|LinJ.17.0090,GeneDB|LinJ.17.0100,GeneDB|LinJ.17.0170,GeneDB|LinJ.17.0190,GeneDB|LinJ.17.0200	LinfantumAnnotatedProteins_TriTrypDB-4.0_20120202.fasta	49 129,0	1	14	17	46	0.00297	0.381	LPLQDVYK	R	I	0.997	2.52	0	4	0	0	2	975.551	2 339,00		20 664,9	236	243	Empty	true
merge flagelle	Uncategorized Sample	Flagellar Purification L. infantum Pro Exp1	Ingel18975_MGFPeaklist (F054297)	| organism=Leishmania_infantum | product=elongation factor 1-alpha | location=LinJ.17:23994-25343(-) | length=449	GeneDB|LinJ.17.0090,GeneDB|LinJ.17.0100,GeneDB|LinJ.17.0170,GeneDB|LinJ.17.0190,GeneDB|LinJ.17.0200	LinfantumAnnotatedProteins_TriTrypDB-4.0_20120202.fasta	49 129,0	1	14	17	46	0.00297	0.381	MDDKTVTYAQSR	K	Y	0.997	5.25	0	2	7	0	2	1 430,6582	1 609,00		18 514,4	155	166	Empty	true
merge flagelle	Uncategorized Sample	Flagellar Purification L. infantum Pro Exp1	Ingel18975_MGFPeaklist (F054297)	| organism=Leishmania_infantum | product=elongation factor 1-alpha | location=LinJ.17:23994-25343(-) | length=449	GeneDB|LinJ.17.0090,GeneDB|LinJ.17.0100,GeneDB|LinJ.17.0170,GeneDB|LinJ.17.0190,GeneDB|LinJ.17.0200	LinfantumAnnotatedProteins_TriTrypDB-4.0_20120202.fasta	49 129,0	1	14	17	46	0.00297	0.381	MVPQKPMCVEVFNDYAPLGR	K	F	0.997	6.82	0	0	5	0	2	2 383,1245	2 681,00		65 197,9	392	411	Empty	true
merge flagelle	Uncategorized Sample	Flagellar Purification L. infantum Pro Exp1	Ingel18975_MGFPeaklist (F054297)	| organism=Leishmania_infantum | product=elongation factor 1-alpha | location=LinJ.17:23994-25343(-) | length=449	GeneDB|LinJ.17.0090,GeneDB|LinJ.17.0100,GeneDB|LinJ.17.0170,GeneDB|LinJ.17.0190,GeneDB|LinJ.17.0200	LinfantumAnnotatedProteins_TriTrypDB-4.0_20120202.fasta	49 129,0	1	14	17	46	0.00297	0.381	QTVAVGIIK	R	G	0.997	0.959	0	3	0	0	2	911.556	2 504,00		3 436,02	419	427	Empty	true
merge flagelle	Uncategorized Sample	Flagellar Purification L. infantum Pro Exp1	Ingel18975_MGFPeaklist (F054297)	| organism=Leishmania_infantum | product=elongation factor 1-alpha | location=LinJ.17:23994-25343(-) | length=449	GeneDB|LinJ.17.0090,GeneDB|LinJ.17.0100,GeneDB|LinJ.17.0170,GeneDB|LinJ.17.0190,GeneDB|LinJ.17.0200	LinfantumAnnotatedProteins_TriTrypDB-4.0_20120202.fasta	49 129,0	1	14	17	46	0.00297	0.381	SIEMHHEQLAEAQPGDNVGFNVK	K	N	0.997	5.68	0	0	0	2	2	2 566,1993	2 297,00		82 026,4	279	301	Empty	true
merge flagelle	Uncategorized Sample	Flagellar Purification L. infantum Pro Exp1	Ingel18975_MGFPeaklist (F054297)	| organism=Leishmania_infantum | product=elongation factor 1-alpha | location=LinJ.17:23994-25343(-) | length=449	GeneDB|LinJ.17.0090,GeneDB|LinJ.17.0100,GeneDB|LinJ.17.0170,GeneDB|LinJ.17.0190,GeneDB|LinJ.17.0200	LinfantumAnnotatedProteins_TriTrypDB-4.0_20120202.fasta	49 129,0	1	14	17	46	0.00297	0.381	SVFTIIDAPGHR	K	D	0.997	5.8	0	0	4	0	2	1 312,7009	2 688,00		24 143,5	85	96	Empty	true
merge flagelle	Uncategorized Sample	Flagellar Purification L. infantum Pro Exp1	Ingel18975_MGFPeaklist (F054297)	| organism=Leishmania_infantum | product=elongation factor 1-alpha | location=LinJ.17:23994-25343(-) | length=449	GeneDB|LinJ.17.0090,GeneDB|LinJ.17.0100,GeneDB|LinJ.17.0170,GeneDB|LinJ.17.0190,GeneDB|LinJ.17.0200	LinfantumAnnotatedProteins_TriTrypDB-4.0_20120202.fasta	49 129,0	1	14	17	46	0.00297	0.381	SVFTIIDAPGHRDFIK	K	N	0.07	0	0	0	0	1	2	1 815,9754	2 896,00		8 151,77	85	100	Empty	true
merge flagelle	Uncategorized Sample	Flagellar Purification L. infantum Pro Exp1	Ingel18975_MGFPeaklist (F054297)	| organism=Leishmania_infantum | product=elongation factor 1-alpha | location=LinJ.17:23994-25343(-) | length=449	GeneDB|LinJ.17.0090,GeneDB|LinJ.17.0100,GeneDB|LinJ.17.0170,GeneDB|LinJ.17.0190,GeneDB|LinJ.17.0200	LinfantumAnnotatedProteins_TriTrypDB-4.0_20120202.fasta	49 129,0	1	14	17	46	0.00297	0.381	TIEKFEKEAAEIGK	R	A	0.997	2.28	0	0	2	0	2	1 592,8532	2 313,00		9 292,88	38	51	Empty	true
merge flagelle	Uncategorized Sample	Flagellar Purification L. infantum Pro Exp1	Ingel18975_MGFPeaklist (F054297)	| organism=Leishmania_infantum | product=elongation factor 1-alpha | location=LinJ.17:23994-25343(-) | length=449	GeneDB|LinJ.17.0090,GeneDB|LinJ.17.0100,GeneDB|LinJ.17.0170,GeneDB|LinJ.17.0190,GeneDB|LinJ.17.0200	LinfantumAnnotatedProteins_TriTrypDB-4.0_20120202.fasta	49 129,0	1	14	17	46	0.00297	0.381	VETGIMKPGDVVTFAPANVTTEVK	R	S	0.997	4.89	0	0	4	0	2	2 519,3065	2 675,00		167277	255	278	Empty	true
merge flagelle	Uncategorized Sample	Flagellar Purification L. infantum Pro Exp1	Ingel18975_MGFPeaklist (F054297)	| organism=Leishmania_infantum | product=elongation factor 1-alpha | location=LinJ.17:23994-25343(-) | length=449	GeneDB|LinJ.17.0090,GeneDB|LinJ.17.0100,GeneDB|LinJ.17.0170,GeneDB|LinJ.17.0190,GeneDB|LinJ.17.0200	LinfantumAnnotatedProteins_TriTrypDB-4.0_20120202.fasta	49 129,0	1	14	17	46	0.00297	0.381	VGYNPEKVR	R	F	0.997	2.34	0	2	0	0	2	1 061,5738	1 755,00		5 907,52	181	189	Empty	true
merge flagelle	Uncategorized Sample	Flagellar Purification L. infantum Pro Exp1	Ingel18975_MGFPeaklist (F054297)	| organism=Leishmania_infantum | product=elongation factor 1-alpha | location=LinJ.17:23994-25343(-) | length=449	GeneDB|LinJ.17.0090,GeneDB|LinJ.17.0100,GeneDB|LinJ.17.0170,GeneDB|LinJ.17.0190,GeneDB|LinJ.17.0200	LinfantumAnnotatedProteins_TriTrypDB-4.0_20120202.fasta	49 129,0	1	14	17	46	0.00297	0.381	YAWVLDK	K	L	0.988	0.959	0	1	0	0	2	894.472	2 524,00		1 081,61	56	62	Empty	true
merge flagelle	Uncategorized Sample	Flagellar Purification L. infantum Pro Exp1	Ingel18975_MGFPeaklist (F054297)	| organism=Leishmania_infantum | product=enolase, putative;with=GeneDB:LmjF32.3760 | location=LinJ.32:1461504-1463330(+) | length=608	GeneDB|LinJ.32.3910	LinfantumAnnotatedProteins_TriTrypDB-4.0_20120202.fasta	63 572,6	1	2	2	4	0.000259	0.0526	ASTTQVPAANTADGGAAK	R	N	0.997	3.51	0	2	0	0	2	1 630,8032	1 708,00		7 829,54	357	374	Empty	true
merge flagelle	Uncategorized Sample	Flagellar Purification L. infantum Pro Exp1	Ingel18975_MGFPeaklist (F054297)	| organism=Leishmania_infantum | product=enolase, putative;with=GeneDB:LmjF32.3760 | location=LinJ.32:1461504-1463330(+) | length=608	GeneDB|LinJ.32.3910	LinfantumAnnotatedProteins_TriTrypDB-4.0_20120202.fasta	63 572,6	1	2	2	4	0.000259	0.0526	FAQSHPTSSSVDTR	R	G	0.997	1.74	0	0	2	0	2	1 519,7135	1 639,50		3 688,72	303	316	Empty	true
merge flagelle	Uncategorized Sample	Flagellar Purification L. infantum Pro Exp1	Ingel18975_MGFPeaklist (F054297)	| organism=Leishmania_infantum | product=hypothetical protein, conserved | location=LinJ.25:628883-632635(-) | length=1250	GeneDB|LinJ.25.1660	LinfantumAnnotatedProteins_TriTrypDB-4.0_20120202.fasta	135 285,7	1	9	9	17	0.0011	0.092	AAASVEEIR	K	F	0.997	2.49	0	2	0	0	2	945.5	1 863,00		4 736,04	698	706	Empty	true
merge flagelle	Uncategorized Sample	Flagellar Purification L. infantum Pro Exp1	Ingel18975_MGFPeaklist (F054297)	| organism=Leishmania_infantum | product=hypothetical protein, conserved | location=LinJ.25:628883-632635(-) | length=1250	GeneDB|LinJ.25.1660	LinfantumAnnotatedProteins_TriTrypDB-4.0_20120202.fasta	135 285,7	1	9	9	17	0.0011	0.092	FIVTADEGDVK	R	V	0.997	1.52	0	2	0	0	2	1 193,6050	2 218,50		8 912,05	183	193	Empty	true
merge flagelle	Uncategorized Sample	Flagellar Purification L. infantum Pro Exp1	Ingel18975_MGFPeaklist (F054297)	| organism=Leishmania_infantum | product=hypothetical protein, conserved | location=LinJ.25:628883-632635(-) | length=1250	GeneDB|LinJ.25.1660	LinfantumAnnotatedProteins_TriTrypDB-4.0_20120202.fasta	135 285,7	1	9	9	17	0.0011	0.092	FSPDSLLMATAK	R	D	0.997	3.49	0	2	0	0	2	1 296,6506	2 739,00		8 814,23	707	718	Empty	true
merge flagelle	Uncategorized Sample	Flagellar Purification L. infantum Pro Exp1	Ingel18975_MGFPeaklist (F054297)	| organism=Leishmania_infantum | product=hypothetical protein, conserved | location=LinJ.25:628883-632635(-) | length=1250	GeneDB|LinJ.25.1660	LinfantumAnnotatedProteins_TriTrypDB-4.0_20120202.fasta	135 285,7	1	9	9	17	0.0011	0.092	IQQQVVLTQLAK	R	G	0.997	1.35	0	2	0	0	2	1 368,8211	2 494,00		12 368,8	198	209	Empty	true
merge flagelle	Uncategorized Sample	Flagellar Purification L. infantum Pro Exp1	Ingel18975_MGFPeaklist (F054297)	| organism=Leishmania_infantum | product=hypothetical protein, conserved | location=LinJ.25:628883-632635(-) | length=1250	GeneDB|LinJ.25.1660	LinfantumAnnotatedProteins_TriTrypDB-4.0_20120202.fasta	135 285,7	1	9	9	17	0.0011	0.092	QDIEAAFR	R	A	0.922	1.34	0	2	0	0	2	949.474	2 227,50		4 919,17	1134	1141	Empty	true
merge flagelle	Uncategorized Sample	Flagellar Purification L. infantum Pro Exp1	Ingel18975_MGFPeaklist (F054297)	| organism=Leishmania_infantum | product=hypothetical protein, conserved | location=LinJ.25:628883-632635(-) | length=1250	GeneDB|LinJ.25.1660	LinfantumAnnotatedProteins_TriTrypDB-4.0_20120202.fasta	135 285,7	1	9	9	17	0.0011	0.092	QSVAEQQQQQQATVSK	K	A	0.997	2.47	0	2	0	0	2	1 787,8883	1 552,00		2 705,87	682	697	Empty	true
merge flagelle	Uncategorized Sample	Flagellar Purification L. infantum Pro Exp1	Ingel18975_MGFPeaklist (F054297)	| organism=Leishmania_infantum | product=hypothetical protein, conserved | location=LinJ.25:628883-632635(-) | length=1250	GeneDB|LinJ.25.1660	LinfantumAnnotatedProteins_TriTrypDB-4.0_20120202.fasta	135 285,7	1	9	9	17	0.0011	0.092	TVLAPTFGGPVTQMAIVPVAK	K	A	0.997	3.92	0	0	1	0	2	2 113,1729	2 867,00		3 574,36	897	917	Empty	true
merge flagelle	Uncategorized Sample	Flagellar Purification L. infantum Pro Exp1	Ingel18975_MGFPeaklist (F054297)	| organism=Leishmania_infantum | product=hypothetical protein, conserved | location=LinJ.25:628883-632635(-) | length=1250	GeneDB|LinJ.25.1660	LinfantumAnnotatedProteins_TriTrypDB-4.0_20120202.fasta	135 285,7	1	9	9	17	0.0011	0.092	VIGLTQLPLR	K	G	0.997	3.19	0	2	0	0	2	1 109,7043	2 856,00		5 287,03	942	951	Empty	true
merge flagelle	Uncategorized Sample	Flagellar Purification L. infantum Pro Exp1	Ingel18975_MGFPeaklist (F054297)	| organism=Leishmania_infantum | product=hypothetical protein, conserved | location=LinJ.25:628883-632635(-) | length=1250	GeneDB|LinJ.25.1660	LinfantumAnnotatedProteins_TriTrypDB-4.0_20120202.fasta	135 285,7	1	9	9	17	0.0011	0.092	VLLGAIPFSQMPNLLR	R	S	0.997	0	0	2	0	0	2	1 785,0094	3 109,50		12 648,7	1059	1074	Empty	true
merge flagelle	Uncategorized Sample	Flagellar Purification L. infantum Pro Exp1	Ingel18975_MGFPeaklist (F054297)	| organism=Leishmania_infantum | product=hypothetical protein, conserved | location=LinJ.25:701792-704335(-) | length=847	GeneDB|LinJ.25.1900	LinfantumAnnotatedProteins_TriTrypDB-4.0_20120202.fasta	91 410,8	0.965	1	1	1	6.46e-05	0.0236	SASPGATADSQFTGLSTLPR	R	L	0.997	4.3	0	0	1	0	2	1 963,9721	2 594,00		2 176,07	47	66	Empty	true
merge flagelle	Uncategorized Sample	Flagellar Purification L. infantum Pro Exp1	Ingel18975_MGFPeaklist (F054297)	| organism=Leishmania_infantum | product=hypothetical protein, conserved | location=LinJ.25:728430-729914(-) | length=494	GeneDB|LinJ.25.2000	LinfantumAnnotatedProteins_TriTrypDB-4.0_20120202.fasta	53 693,6	1	4	4	6	0.000388	0.107	GDLPLALK	R	Y	0.997	2.01	0	2	0	0	2	826.504	2 495,00		1 122,32	344	351	Empty	true
merge flagelle	Uncategorized Sample	Flagellar Purification L. infantum Pro Exp1	Ingel18975_MGFPeaklist (F054297)	| organism=Leishmania_infantum | product=hypothetical protein, conserved | location=LinJ.25:728430-729914(-) | length=494	GeneDB|LinJ.25.2000	LinfantumAnnotatedProteins_TriTrypDB-4.0_20120202.fasta	53 693,6	1	4	4	6	0.000388	0.107	HYATAAEAAVR	R	G	0.997	2.51	0	1	0	0	2	1 159,5853	1 763,00		2 441,61	312	322	Empty	true
merge flagelle	Uncategorized Sample	Flagellar Purification L. infantum Pro Exp1	Ingel18975_MGFPeaklist (F054297)	| organism=Leishmania_infantum | product=hypothetical protein, conserved | location=LinJ.25:728430-729914(-) | length=494	GeneDB|LinJ.25.2000	LinfantumAnnotatedProteins_TriTrypDB-4.0_20120202.fasta	53 693,6	1	4	4	6	0.000388	0.107	KPAAASSLGKPSSSGR	R	C	0.997	3.11	0	0	2	0	2	1 500,8129	1 535,50		1 912,52	11	26	Empty	true
merge flagelle	Uncategorized Sample	Flagellar Purification L. infantum Pro Exp1	Ingel18975_MGFPeaklist (F054297)	| organism=Leishmania_infantum | product=hypothetical protein, conserved | location=LinJ.25:728430-729914(-) | length=494	GeneDB|LinJ.25.2000	LinfantumAnnotatedProteins_TriTrypDB-4.0_20120202.fasta	53 693,6	1	4	4	6	0.000388	0.107	TKVVDDASAPVVVVGPER	R	D	0.997	7.11	0	0	1	0	2	1 838,0019	2 313,00		4 198,59	115	132	Empty	true
merge flagelle	Uncategorized Sample	Flagellar Purification L. infantum Pro Exp1	Ingel18975_MGFPeaklist (F054297)	| organism=Leishmania_infantum | product=hypothetical protein, conserved | location=LinJ.28:1122017-1123174(-) | length=385	GeneDB|LinJ.28.3120	LinfantumAnnotatedProteins_TriTrypDB-4.0_20120202.fasta	42 961,2	1	5	5	9	0.000582	0.119	ATMAFLAQLR	R	E	0.948	0	0	1	0	0	2	1 137,6086	2 584,00		1 230,57	190	199	Empty	true
merge flagelle	Uncategorized Sample	Flagellar Purification L. infantum Pro Exp1	Ingel18975_MGFPeaklist (F054297)	| organism=Leishmania_infantum | product=hypothetical protein, conserved | location=LinJ.28:1122017-1123174(-) | length=385	GeneDB|LinJ.28.3120	LinfantumAnnotatedProteins_TriTrypDB-4.0_20120202.fasta	42 961,2	1	5	5	9	0.000582	0.119	EVPPFMR	K	D	0.22	1.28	0	1	0	0	2	891.439	1 988,00		1 942,54	306	312	Empty	true
merge flagelle	Uncategorized Sample	Flagellar Purification L. infantum Pro Exp1	Ingel18975_MGFPeaklist (F054297)	| organism=Leishmania_infantum | product=hypothetical protein, conserved | location=LinJ.28:1122017-1123174(-) | length=385	GeneDB|LinJ.28.3120	LinfantumAnnotatedProteins_TriTrypDB-4.0_20120202.fasta	42 961,2	1	5	5	9	0.000582	0.119	LSVLESR	K	E	0.988	1.03	0	4	0	0	2	803.462	2 071,00		19 764,8	242	248	Empty	true
merge flagelle	Uncategorized Sample	Flagellar Purification L. infantum Pro Exp1	Ingel18975_MGFPeaklist (F054297)	| organism=Leishmania_infantum | product=hypothetical protein, conserved | location=LinJ.28:1122017-1123174(-) | length=385	GeneDB|LinJ.28.3120	LinfantumAnnotatedProteins_TriTrypDB-4.0_20120202.fasta	42 961,2	1	5	5	9	0.000582	0.119	MFPDALPHVGQLR	R	L	0.997	2.2	0	0	2	0	2	1 496,7681	2 703,50		5 128,62	216	228	Empty	true
merge flagelle	Uncategorized Sample	Flagellar Purification L. infantum Pro Exp1	Ingel18975_MGFPeaklist (F054297)	| organism=Leishmania_infantum | product=hypothetical protein, conserved | location=LinJ.28:1122017-1123174(-) | length=385	GeneDB|LinJ.28.3120	LinfantumAnnotatedProteins_TriTrypDB-4.0_20120202.fasta	42 961,2	1	5	5	9	0.000582	0.119	RSFEDEYNR	R	A	0.388	1.85	0	0	1	0	2	1 215,5388	1 787,00		1 932,24	181	189	Empty	true
merge flagelle	Uncategorized Sample	Flagellar Purification L. infantum Pro Exp1	Ingel18975_MGFPeaklist (F054297)	| organism=Leishmania_infantum | product=hypothetical protein, unknown function | location=LinJ.22:483170-484342(-) | length=390	GeneDB|LinJ.22.1100	LinfantumAnnotatedProteins_TriTrypDB-4.0_20120202.fasta	40 598,3	1	7	7	14	0.000905	0.256	AAAESLAEQIAR	R	H	0.997	4.05	0	2	0	0	2	1 229,6484	2 360,50		27 229,3	376	387	Empty	true
merge flagelle	Uncategorized Sample	Flagellar Purification L. infantum Pro Exp1	Ingel18975_MGFPeaklist (F054297)	| organism=Leishmania_infantum | product=hypothetical protein, unknown function | location=LinJ.22:483170-484342(-) | length=390	GeneDB|LinJ.22.1100	LinfantumAnnotatedProteins_TriTrypDB-4.0_20120202.fasta	40 598,3	1	7	7	14	0.000905	0.256	AAFSAIVVAAAQSVAR	R	G	0.997	4.41	0	2	0	0	2	1 531,8589	3 116,50		5 561,09	161	176	Empty	true
merge flagelle	Uncategorized Sample	Flagellar Purification L. infantum Pro Exp1	Ingel18975_MGFPeaklist (F054297)	| organism=Leishmania_infantum | product=hypothetical protein, unknown function | location=LinJ.22:483170-484342(-) | length=390	GeneDB|LinJ.22.1100	LinfantumAnnotatedProteins_TriTrypDB-4.0_20120202.fasta	40 598,3	1	7	7	14	0.000905	0.256	AEAASAPVELHPELK	R	G	0.997	1.39	0	0	2	0	2	1 561,8221	2 281,50		8 997,71	24	38	Empty	true
merge flagelle	Uncategorized Sample	Flagellar Purification L. infantum Pro Exp1	Ingel18975_MGFPeaklist (F054297)	| organism=Leishmania_infantum | product=hypothetical protein, unknown function | location=LinJ.22:483170-484342(-) | length=390	GeneDB|LinJ.22.1100	LinfantumAnnotatedProteins_TriTrypDB-4.0_20120202.fasta	40 598,3	1	7	7	14	0.000905	0.256	AGGEAYAYHAGELLEK	R	S	0.997	2.49	0	0	2	0	2	1 678,8072	2 385,00		9 684,19	66	81	Empty	true
merge flagelle	Uncategorized Sample	Flagellar Purification L. infantum Pro Exp1	Ingel18975_MGFPeaklist (F054297)	| organism=Leishmania_infantum | product=hypothetical protein, unknown function | location=LinJ.22:483170-484342(-) | length=390	GeneDB|LinJ.22.1100	LinfantumAnnotatedProteins_TriTrypDB-4.0_20120202.fasta	40 598,3	1	7	7	14	0.000905	0.256	AVAQEASPHDFEPGTVAR	R	A	0.997	6.36	0	0	2	0	2	1 881,9090	2 134,50		11 532,0	358	375	Empty	true
merge flagelle	Uncategorized Sample	Flagellar Purification L. infantum Pro Exp1	Ingel18975_MGFPeaklist (F054297)	| organism=Leishmania_infantum | product=hypothetical protein, unknown function | location=LinJ.22:483170-484342(-) | length=390	GeneDB|LinJ.22.1100	LinfantumAnnotatedProteins_TriTrypDB-4.0_20120202.fasta	40 598,3	1	7	7	14	0.000905	0.256	LTALTVPASVCR	K	A	0.997	3.44	0	2	0	0	2	1 287,7090	2 435,50		13 298,5	346	357	Empty	true
merge flagelle	Uncategorized Sample	Flagellar Purification L. infantum Pro Exp1	Ingel18975_MGFPeaklist (F054297)	| organism=Leishmania_infantum | product=hypothetical protein, unknown function | location=LinJ.22:483170-484342(-) | length=390	GeneDB|LinJ.22.1100	LinfantumAnnotatedProteins_TriTrypDB-4.0_20120202.fasta	40 598,3	1	7	7	14	0.000905	0.256	SSFQPTIAALR	K	A	0.997	6.03	0	2	0	0	2	1 190,6528	2 557,50		6 083,63	82	92	Empty	true
merge flagelle	Uncategorized Sample	Flagellar Purification L. infantum Pro Exp1	Ingel18975_MGFPeaklist (F054297)	| organism=Leishmania_infantum | product=paraflagellar rod protein-like protein | location=LinJ.27:790472-792811(-) | length=779	GeneDB|LinJ.27.1750	LinfantumAnnotatedProteins_TriTrypDB-4.0_20120202.fasta	88 625,5	1	10	10	17	0.0011	0.163	DLVFITNALQTK	R	L	0.997	2.25	0	2	0	0	2	1 362,7629	3 009,00		7 394,18	148	159	Empty	true
merge flagelle	Uncategorized Sample	Flagellar Purification L. infantum Pro Exp1	Ingel18975_MGFPeaklist (F054297)	| organism=Leishmania_infantum | product=paraflagellar rod protein-like protein | location=LinJ.27:790472-792811(-) | length=779	GeneDB|LinJ.27.1750	LinfantumAnnotatedProteins_TriTrypDB-4.0_20120202.fasta	88 625,5	1	10	10	17	0.0011	0.163	IQEQMANYNSDDAQQR	K	K	0.997	5.57	0	0	2	0	2	1 926,8248	1 630,00		2 715,14	278	293	Empty	true
merge flagelle	Uncategorized Sample	Flagellar Purification L. infantum Pro Exp1	Ingel18975_MGFPeaklist (F054297)	| organism=Leishmania_infantum | product=paraflagellar rod protein-like protein | location=LinJ.27:790472-792811(-) | length=779	GeneDB|LinJ.27.1750	LinfantumAnnotatedProteins_TriTrypDB-4.0_20120202.fasta	88 625,5	1	10	10	17	0.0011	0.163	LITDQYPAISNYYAESR	R	N	0.997	3.68	0	1	0	0	2	2 003,9709	2 641,00		3 485,30	223	239	Empty	true
merge flagelle	Uncategorized Sample	Flagellar Purification L. infantum Pro Exp1	Ingel18975_MGFPeaklist (F054297)	| organism=Leishmania_infantum | product=paraflagellar rod protein-like protein | location=LinJ.27:790472-792811(-) | length=779	GeneDB|LinJ.27.1750	LinfantumAnnotatedProteins_TriTrypDB-4.0_20120202.fasta	88 625,5	1	10	10	17	0.0011	0.163	LQDTIDNAAAAR	K	D	0.997	4.96	0	2	0	0	2	1 258,6387	1 918,00		16 058,4	377	388	Empty	true
merge flagelle	Uncategorized Sample	Flagellar Purification L. infantum Pro Exp1	Ingel18975_MGFPeaklist (F054297)	| organism=Leishmania_infantum | product=paraflagellar rod protein-like protein | location=LinJ.27:790472-792811(-) | length=779	GeneDB|LinJ.27.1750	LinfantumAnnotatedProteins_TriTrypDB-4.0_20120202.fasta	88 625,5	1	10	10	17	0.0011	0.163	MVDRDITAVIEAK	R	H	0.1	0	0	0	1	0	2	1 476,7729	2 410,00		2 266,95	252	264	Empty	true
merge flagelle	Uncategorized Sample	Flagellar Purification L. infantum Pro Exp1	Ingel18975_MGFPeaklist (F054297)	| organism=Leishmania_infantum | product=paraflagellar rod protein-like protein | location=LinJ.27:790472-792811(-) | length=779	GeneDB|LinJ.27.1750	LinfantumAnnotatedProteins_TriTrypDB-4.0_20120202.fasta	88 625,5	1	10	10	17	0.0011	0.163	SSPLGFVER	K	V	0.786	0	0	1	0	0	2	991.521	2 438,00		862.52	628	636	Empty	true
merge flagelle	Uncategorized Sample	Flagellar Purification L. infantum Pro Exp1	Ingel18975_MGFPeaklist (F054297)	| organism=Leishmania_infantum | product=paraflagellar rod protein-like protein | location=LinJ.27:790472-792811(-) | length=779	GeneDB|LinJ.27.1750	LinfantumAnnotatedProteins_TriTrypDB-4.0_20120202.fasta	88 625,5	1	10	10	17	0.0011	0.163	SVVFEPR	K	D	0.988	1.11	0	2	0	0	2	833.452	2 097,00		3 621,52	141	147	Empty	true
merge flagelle	Uncategorized Sample	Flagellar Purification L. infantum Pro Exp1	Ingel18975_MGFPeaklist (F054297)	| organism=Leishmania_infantum | product=paraflagellar rod protein-like protein | location=LinJ.27:790472-792811(-) | length=779	GeneDB|LinJ.27.1750	LinfantumAnnotatedProteins_TriTrypDB-4.0_20120202.fasta	88 625,5	1	10	10	17	0.0011	0.163	TGLFPINYVQSVR	R	E	0.9	1.09	0	2	0	0	2	1 493,8111	3 039,00		2 538,21	761	773	Empty	true
merge flagelle	Uncategorized Sample	Flagellar Purification L. infantum Pro Exp1	Ingel18975_MGFPeaklist (F054297)	| organism=Leishmania_infantum | product=paraflagellar rod protein-like protein | location=LinJ.27:790472-792811(-) | length=779	GeneDB|LinJ.27.1750	LinfantumAnnotatedProteins_TriTrypDB-4.0_20120202.fasta	88 625,5	1	10	10	17	0.0011	0.163	TLINSESDSAATVVR	R	E	0.997	6.2	0	2	0	0	2	1 562,8020	2 233,00		12 319,0	546	560	Empty	true
merge flagelle	Uncategorized Sample	Flagellar Purification L. infantum Pro Exp1	Ingel18975_MGFPeaklist (F054297)	| organism=Leishmania_infantum | product=paraflagellar rod protein-like protein | location=LinJ.27:790472-792811(-) | length=779	GeneDB|LinJ.27.1750	LinfantumAnnotatedProteins_TriTrypDB-4.0_20120202.fasta	88 625,5	1	10	10	17	0.0011	0.163	YDKQQNALGEMLR	K	L	0.997	0	0	0	2	0	2	1 581,7692	2 011,50		9 052,85	409	421	Empty	true
merge flagelle	Uncategorized Sample	Flagellar Purification L. infantum Pro Exp1	Ingel18975_MGFPeaklist (F054297)	| organism=Leishmania_infantum | product=paraflagellar rod protein 2C | location=LinJ.16:583361-585160(-) | length=599	GeneDB|LinJ.16.1510	LinfantumAnnotatedProteins_TriTrypDB-4.0_20120202.fasta	68 903,2	1	32	38	103	0.00666	0.416	ADLEDAEALKR	K	Y	0.997	2.96	0	0	3	0	2	1 230,6326	2 025,00		16 870,8	307	317	Empty	true
merge flagelle	Uncategorized Sample	Flagellar Purification L. infantum Pro Exp1	Ingel18975_MGFPeaklist (F054297)	| organism=Leishmania_infantum | product=paraflagellar rod protein 2C | location=LinJ.16:583361-585160(-) | length=599	GeneDB|LinJ.16.1510	LinfantumAnnotatedProteins_TriTrypDB-4.0_20120202.fasta	68 903,2	1	32	38	103	0.00666	0.416	AEEELRQSQLDASDLAK	K	V	0.997	4.16	0	0	2	0	2	1 902,9405	2 215,50		20 294,3	159	175	Empty	true
merge flagelle	Uncategorized Sample	Flagellar Purification L. infantum Pro Exp1	Ingel18975_MGFPeaklist (F054297)	| organism=Leishmania_infantum | product=paraflagellar rod protein 2C | location=LinJ.16:583361-585160(-) | length=599	GeneDB|LinJ.16.1510	LinfantumAnnotatedProteins_TriTrypDB-4.0_20120202.fasta	68 903,2	1	32	38	103	0.00666	0.416	AFQETAALK	R	D	0.997	1.24	0	4	0	0	2	978.525	2 020,00		122924	275	283	Empty	true
merge flagelle	Uncategorized Sample	Flagellar Purification L. infantum Pro Exp1	Ingel18975_MGFPeaklist (F054297)	| organism=Leishmania_infantum | product=paraflagellar rod protein 2C | location=LinJ.16:583361-585160(-) | length=599	GeneDB|LinJ.16.1510	LinfantumAnnotatedProteins_TriTrypDB-4.0_20120202.fasta	68 903,2	1	32	38	103	0.00666	0.416	AFQETAALKDGK	R	R	0.997	3.14	0	0	4	0	2	1 278,6690	1 928,00		28 424,5	275	286	Empty	true
merge flagelle	Uncategorized Sample	Flagellar Purification L. infantum Pro Exp1	Ingel18975_MGFPeaklist (F054297)	| organism=Leishmania_infantum | product=paraflagellar rod protein 2C | location=LinJ.16:583361-585160(-) | length=599	GeneDB|LinJ.16.1510	LinfantumAnnotatedProteins_TriTrypDB-4.0_20120202.fasta	68 903,2	1	32	38	103	0.00666	0.416	AFQETAALKDGKR	R	R	0.997	4.22	0	0	2	0	2	1 434,7701	1 853,00		18 062,2	275	287	Empty	true
merge flagelle	Uncategorized Sample	Flagellar Purification L. infantum Pro Exp1	Ingel18975_MGFPeaklist (F054297)	| organism=Leishmania_infantum | product=paraflagellar rod protein 2C | location=LinJ.16:583361-585160(-) | length=599	GeneDB|LinJ.16.1510	LinfantumAnnotatedProteins_TriTrypDB-4.0_20120202.fasta	68 903,2	1	32	38	103	0.00666	0.416	ALTEAYDVQK	W	L	0.997	3.2	0	1	0	0	1	1 137,5787	1 969,00		5 068,96	88	97	Empty	true
merge flagelle	Uncategorized Sample	Flagellar Purification L. infantum Pro Exp1	Ingel18975_MGFPeaklist (F054297)	| organism=Leishmania_infantum | product=paraflagellar rod protein 2C | location=LinJ.16:583361-585160(-) | length=599	GeneDB|LinJ.16.1510	LinfantumAnnotatedProteins_TriTrypDB-4.0_20120202.fasta	68 903,2	1	32	38	103	0.00666	0.416	AQVEEELEMLK	R	D	0.997	2.51	0	4	0	0	2	1 334,6510	2 501,50		50 644,2	504	514	Empty	true
merge flagelle	Uncategorized Sample	Flagellar Purification L. infantum Pro Exp1	Ingel18975_MGFPeaklist (F054297)	| organism=Leishmania_infantum | product=paraflagellar rod protein 2C | location=LinJ.16:583361-585160(-) | length=599	GeneDB|LinJ.16.1510	LinfantumAnnotatedProteins_TriTrypDB-4.0_20120202.fasta	68 903,2	1	32	38	103	0.00666	0.416	AQVEEELEMLKDK	R	M	0.997	3.7	0	0	6	0	2	1 577,7730	2 453,50		116675	504	516	Empty	true
merge flagelle	Uncategorized Sample	Flagellar Purification L. infantum Pro Exp1	Ingel18975_MGFPeaklist (F054297)	| organism=Leishmania_infantum | product=paraflagellar rod protein 2C | location=LinJ.16:583361-585160(-) | length=599	GeneDB|LinJ.16.1510	LinfantumAnnotatedProteins_TriTrypDB-4.0_20120202.fasta	68 903,2	1	32	38	103	0.00666	0.416	ATELLAAVESGTK	K	W	0.997	6.74	0	7	0	0	2	1 289,6948	2 589,00		81 963,3	74	86	Empty	true
merge flagelle	Uncategorized Sample	Flagellar Purification L. infantum Pro Exp1	Ingel18975_MGFPeaklist (F054297)	| organism=Leishmania_infantum | product=paraflagellar rod protein 2C | location=LinJ.16:583361-585160(-) | length=599	GeneDB|LinJ.16.1510	LinfantumAnnotatedProteins_TriTrypDB-4.0_20120202.fasta	68 903,2	1	32	38	103	0.00666	0.416	CSGMVEELVAESCSAIK	R	T	0.997	5.89	0	0	1	0	2	1 885,8341	2 658,00		3 695,89	405	421	Empty	true
merge flagelle	Uncategorized Sample	Flagellar Purification L. infantum Pro Exp1	Ingel18975_MGFPeaklist (F054297)	| organism=Leishmania_infantum | product=paraflagellar rod protein 2C | location=LinJ.16:583361-585160(-) | length=599	GeneDB|LinJ.16.1510	LinfantumAnnotatedProteins_TriTrypDB-4.0_20120202.fasta	68 903,2	1	32	38	103	0.00666	0.416	DVAIADGEMAIAEEQYYIK	R	A	0.997	1.7	0	0	1	0	2	2 145,0059	2 783,00		4 567,14	219	237	Empty	true
merge flagelle	Uncategorized Sample	Flagellar Purification L. infantum Pro Exp1	Ingel18975_MGFPeaklist (F054297)	| organism=Leishmania_infantum | product=paraflagellar rod protein 2C | location=LinJ.16:583361-585160(-) | length=599	GeneDB|LinJ.16.1510	LinfantumAnnotatedProteins_TriTrypDB-4.0_20120202.fasta	68 903,2	1	32	38	103	0.00666	0.416	EKSEQLIAENVER	K	Q	0.997	3.16	0	2	1	0	2	1 544,7915	2 088,00		49 367,4	323	335	Empty	true
merge flagelle	Uncategorized Sample	Flagellar Purification L. infantum Pro Exp1	Ingel18975_MGFPeaklist (F054297)	| organism=Leishmania_infantum | product=paraflagellar rod protein 2C | location=LinJ.16:583361-585160(-) | length=599	GeneDB|LinJ.16.1510	LinfantumAnnotatedProteins_TriTrypDB-4.0_20120202.fasta	68 903,2	1	32	38	103	0.00666	0.416	GTERFEEVKR	L	R	0.969	2.19	0	0	1	0	1	1 250,6488	1 923,00		809.33	354	363	Empty	true
merge flagelle	Uncategorized Sample	Flagellar Purification L. infantum Pro Exp1	Ingel18975_MGFPeaklist (F054297)	| organism=Leishmania_infantum | product=paraflagellar rod protein 2C | location=LinJ.16:583361-585160(-) | length=599	GeneDB|LinJ.16.1510	LinfantumAnnotatedProteins_TriTrypDB-4.0_20120202.fasta	68 903,2	1	32	38	103	0.00666	0.416	HDKTGEELAELR	R	L	0.997	4.35	0	0	2	0	2	1 397,7021	2 049,50		11 759,5	424	435	Empty	true
merge flagelle	Uncategorized Sample	Flagellar Purification L. infantum Pro Exp1	Ingel18975_MGFPeaklist (F054297)	| organism=Leishmania_infantum | product=paraflagellar rod protein 2C | location=LinJ.16:583361-585160(-) | length=599	GeneDB|LinJ.16.1510	LinfantumAnnotatedProteins_TriTrypDB-4.0_20120202.fasta	68 903,2	1	32	38	103	0.00666	0.416	IAAEREELKR	K	T	0.911	0	0	0	9	0	2	1 214,6852	1 635,00		184363	571	580	Empty	false	GeneDB|LinJ.29.1890,GeneDB|LinJ.29.1880
merge flagelle	Uncategorized Sample	Flagellar Purification L. infantum Pro Exp1	Ingel18975_MGFPeaklist (F054297)	| organism=Leishmania_infantum | product=paraflagellar rod protein 2C | location=LinJ.16:583361-585160(-) | length=599	GeneDB|LinJ.16.1510	LinfantumAnnotatedProteins_TriTrypDB-4.0_20120202.fasta	68 903,2	1	32	38	103	0.00666	0.416	IIGQTEDENKSFDR	R	I	0.997	6.57	0	0	4	0	2	1 651,7924	1 926,50		82 127,7	254	267	Empty	true
merge flagelle	Uncategorized Sample	Flagellar Purification L. infantum Pro Exp1	Ingel18975_MGFPeaklist (F054297)	| organism=Leishmania_infantum | product=paraflagellar rod protein 2C | location=LinJ.16:583361-585160(-) | length=599	GeneDB|LinJ.16.1510	LinfantumAnnotatedProteins_TriTrypDB-4.0_20120202.fasta	68 903,2	1	32	38	103	0.00666	0.416	LEDAEALKR	D	Y	0.997	2.68	0	2	0	0	1	1 044,5685	2 017,00		8 533,97	309	317	Empty	true
merge flagelle	Uncategorized Sample	Flagellar Purification L. infantum Pro Exp1	Ingel18975_MGFPeaklist (F054297)	| organism=Leishmania_infantum | product=paraflagellar rod protein 2C | location=LinJ.16:583361-585160(-) | length=599	GeneDB|LinJ.16.1510	LinfantumAnnotatedProteins_TriTrypDB-4.0_20120202.fasta	68 903,2	1	32	38	103	0.00666	0.416	LGTERFEEVK	R	R	0.997	1.04	0	1	0	0	2	1 207,6318	2 011,00		8 477,50	353	362	Empty	true
merge flagelle	Uncategorized Sample	Flagellar Purification L. infantum Pro Exp1	Ingel18975_MGFPeaklist (F054297)	| organism=Leishmania_infantum | product=paraflagellar rod protein 2C | location=LinJ.16:583361-585160(-) | length=599	GeneDB|LinJ.16.1510	LinfantumAnnotatedProteins_TriTrypDB-4.0_20120202.fasta	68 903,2	1	32	38	103	0.00666	0.416	LGTERFEEVKR	R	R	0.996	1.55	0	0	1	0	2	1 363,7329	1 916,00		3 269,56	353	363	Empty	true
merge flagelle	Uncategorized Sample	Flagellar Purification L. infantum Pro Exp1	Ingel18975_MGFPeaklist (F054297)	| organism=Leishmania_infantum | product=paraflagellar rod protein 2C | location=LinJ.16:583361-585160(-) | length=599	GeneDB|LinJ.16.1510	LinfantumAnnotatedProteins_TriTrypDB-4.0_20120202.fasta	68 903,2	1	32	38	103	0.00666	0.416	LRAQVEEELEMLKDK	K	M	0.997	4.7	0	0	3	0	2	1 846,9582	2 586,00		7 019,09	502	516	Empty	true
merge flagelle	Uncategorized Sample	Flagellar Purification L. infantum Pro Exp1	Ingel18975_MGFPeaklist (F054297)	| organism=Leishmania_infantum | product=paraflagellar rod protein 2C | location=LinJ.16:583361-585160(-) | length=599	GeneDB|LinJ.16.1510	LinfantumAnnotatedProteins_TriTrypDB-4.0_20120202.fasta	68 903,2	1	32	38	103	0.00666	0.416	QSQLDASDLAK	R	V	0.997	3.96	0	6	0	0	2	1 175,5904	2 020,00		154981	165	175	Empty	true
merge flagelle	Uncategorized Sample	Flagellar Purification L. infantum Pro Exp1	Ingel18975_MGFPeaklist (F054297)	| organism=Leishmania_infantum | product=paraflagellar rod protein 2C | location=LinJ.16:583361-585160(-) | length=599	GeneDB|LinJ.16.1510	LinfantumAnnotatedProteins_TriTrypDB-4.0_20120202.fasta	68 903,2	1	32	38	103	0.00666	0.416	RLEEIDR	K	Q	0.66	0	0	4	0	0	2	930.5	1 740,00		12 565,0	463	469	Empty	false	GeneDB|LinJ.29.1890,GeneDB|LinJ.29.1880
merge flagelle	Uncategorized Sample	Flagellar Purification L. infantum Pro Exp1	Ingel18975_MGFPeaklist (F054297)	| organism=Leishmania_infantum | product=paraflagellar rod protein 2C | location=LinJ.16:583361-585160(-) | length=599	GeneDB|LinJ.16.1510	LinfantumAnnotatedProteins_TriTrypDB-4.0_20120202.fasta	68 903,2	1	32	38	103	0.00666	0.416	SEQLIAENVER	K	Q	0.997	3.46	0	4	0	0	2	1 287,6539	2 134,50		149587	325	335	Empty	true
merge flagelle	Uncategorized Sample	Flagellar Purification L. infantum Pro Exp1	Ingel18975_MGFPeaklist (F054297)	| organism=Leishmania_infantum | product=paraflagellar rod protein 2C | location=LinJ.16:583361-585160(-) | length=599	GeneDB|LinJ.16.1510	LinfantumAnnotatedProteins_TriTrypDB-4.0_20120202.fasta	68 903,2	1	32	38	103	0.00666	0.416	SLHDAIQKADLEDAEALKR	R	Y	0.997	6.55	0	0	1	2	2	2 123,1094	2 441,00		19 793,7	299	317	Empty	true
merge flagelle	Uncategorized Sample	Flagellar Purification L. infantum Pro Exp1	Ingel18975_MGFPeaklist (F054297)	| organism=Leishmania_infantum | product=paraflagellar rod protein 2C | location=LinJ.16:583361-585160(-) | length=599	GeneDB|LinJ.16.1510	LinfantumAnnotatedProteins_TriTrypDB-4.0_20120202.fasta	68 903,2	1	32	38	103	0.00666	0.416	TGEELAELR	K	L	0.997	3.82	0	2	0	0	2	1 017,5212	2 162,00		123847	427	435	Empty	true
merge flagelle	Uncategorized Sample	Flagellar Purification L. infantum Pro Exp1	Ingel18975_MGFPeaklist (F054297)	| organism=Leishmania_infantum | product=paraflagellar rod protein 2C | location=LinJ.16:583361-585160(-) | length=599	GeneDB|LinJ.16.1510	LinfantumAnnotatedProteins_TriTrypDB-4.0_20120202.fasta	68 903,2	1	32	38	103	0.00666	0.416	TKVLQSQQYR	R	G	0.997	3.25	0	0	4	0	2	1 250,6852	1 716,00		28 186,6	581	590	Empty	true
merge flagelle	Uncategorized Sample	Flagellar Purification L. infantum Pro Exp1	Ingel18975_MGFPeaklist (F054297)	| organism=Leishmania_infantum | product=paraflagellar rod protein 2C | location=LinJ.16:583361-585160(-) | length=599	GeneDB|LinJ.16.1510	LinfantumAnnotatedProteins_TriTrypDB-4.0_20120202.fasta	68 903,2	1	32	38	103	0.00666	0.416	TLGQLVYK	K	K	0.997	3.11	0	3	0	0	2	921.54	2 294,00		15 414,9	452	459	Empty	true
merge flagelle	Uncategorized Sample	Flagellar Purification L. infantum Pro Exp1	Ingel18975_MGFPeaklist (F054297)	| organism=Leishmania_infantum | product=paraflagellar rod protein 2C | location=LinJ.16:583361-585160(-) | length=599	GeneDB|LinJ.16.1510	LinfantumAnnotatedProteins_TriTrypDB-4.0_20120202.fasta	68 903,2	1	32	38	103	0.00666	0.416	TLGQLVYKK	K	E	0.997	2.1	0	2	0	0	2	1 049,6355	2 120,00		12 758,7	452	460	Empty	true
merge flagelle	Uncategorized Sample	Flagellar Purification L. infantum Pro Exp1	Ingel18975_MGFPeaklist (F054297)	| organism=Leishmania_infantum | product=paraflagellar rod protein 2C | location=LinJ.16:583361-585160(-) | length=599	GeneDB|LinJ.16.1510	LinfantumAnnotatedProteins_TriTrypDB-4.0_20120202.fasta	68 903,2	1	32	38	103	0.00666	0.416	TLNELKQHPNK	K	T	0.997	1.66	0	0	3	0	2	1 321,7224	1 665,00		15 776,7	129	139	Empty	true
merge flagelle	Uncategorized Sample	Flagellar Purification L. infantum Pro Exp1	Ingel18975_MGFPeaklist (F054297)	| organism=Leishmania_infantum | product=paraflagellar rod protein 2C | location=LinJ.16:583361-585160(-) | length=599	GeneDB|LinJ.16.1510	LinfantumAnnotatedProteins_TriTrypDB-4.0_20120202.fasta	68 903,2	1	32	38	103	0.00666	0.416	TRHDKTGEELAELR	K	L	0.997	5.28	0	0	1	3	2	1 654,8509	2 001,50		37 388,0	422	435	Empty	true
merge flagelle	Uncategorized Sample	Flagellar Purification L. infantum Pro Exp1	Ingel18975_MGFPeaklist (F054297)	| organism=Leishmania_infantum | product=paraflagellar rod protein 2C | location=LinJ.16:583361-585160(-) | length=599	GeneDB|LinJ.16.1510	LinfantumAnnotatedProteins_TriTrypDB-4.0_20120202.fasta	68 903,2	1	32	38	103	0.00666	0.416	TVSLTGTIDNGVVK	R	M	0.997	5.43	0	9	0	0	2	1 404,7583	2 495,00		134044	142	155	Empty	true
merge flagelle	Uncategorized Sample	Flagellar Purification L. infantum Pro Exp1	Ingel18975_MGFPeaklist (F054297)	| organism=Leishmania_infantum | product=paraflagellar rod protein 2C | location=LinJ.16:583361-585160(-) | length=599	GeneDB|LinJ.16.1510	LinfantumAnnotatedProteins_TriTrypDB-4.0_20120202.fasta	68 903,2	1	32	38	103	0.00666	0.416	TVSLTGTIDNGVVKMEK	R	A	0.997	1.82	0	0	5	0	2	1 808,9313	2 382,00		73 041,3	142	158	Empty	true
merge flagelle	Uncategorized Sample	Flagellar Purification L. infantum Pro Exp1	Ingel18975_MGFPeaklist (F054297)	| organism=Leishmania_infantum | product=paraflagellar rod protein 2C | location=LinJ.16:583361-585160(-) | length=599	GeneDB|LinJ.16.1510	LinfantumAnnotatedProteins_TriTrypDB-4.0_20120202.fasta	68 903,2	1	32	38	103	0.00666	0.416	VCGLEMSVR	R	E	0.997	3.29	0	4	0	0	2	1 066,5020	1 926,00		88 702,8	101	109	Empty	true
merge flagelle	Uncategorized Sample	Flagellar Purification L. infantum Pro Exp1	Ingel18975_MGFPeaklist (F054297)	| organism=Leishmania_infantum | product=paraflagellar rod protein 2C | location=LinJ.16:583361-585160(-) | length=599	GeneDB|LinJ.16.1510	LinfantumAnnotatedProteins_TriTrypDB-4.0_20120202.fasta	68 903,2	1	32	38	103	0.00666	0.416	WALTEAYDVQK	K	L	0.997	2.72	0	2	0	0	2	1 323,6580	2 570,00		5 492,78	87	97	Empty	true
merge flagelle	Uncategorized Sample	Flagellar Purification L. infantum Pro Exp1	Ingel18975_MGFPeaklist (F054297)	| organism=Leishmania_infantum | product=flavoprotein subunit-like protein | location=LinJ.07:382922-384625(+) | length=567	GeneDB|LinJ.07.0910	LinfantumAnnotatedProteins_TriTrypDB-4.0_20120202.fasta	60 996,7	1	2	2	3	0.000194	0.0511	AAAPAKPAEAPADSK	K	E	0.997	6.18	0	0	2	0	2	1 394,7275	1 492,50		973.86	455	469	Empty	true
merge flagelle	Uncategorized Sample	Flagellar Purification L. infantum Pro Exp1	Ingel18975_MGFPeaklist (F054297)	| organism=Leishmania_infantum | product=flavoprotein subunit-like protein | location=LinJ.07:382922-384625(+) | length=567	GeneDB|LinJ.07.0910	LinfantumAnnotatedProteins_TriTrypDB-4.0_20120202.fasta	60 996,7	1	2	2	3	0.000194	0.0511	IAEQAGAGLVDMDR	K	I	0.997	0	0	1	0	0	2	1 461,7005	2 058,00		2 975,12	148	161	Empty	true
merge flagelle	Uncategorized Sample	Flagellar Purification L. infantum Pro Exp1	Ingel18975_MGFPeaklist (F054297)	| organism=Leishmania_infantum | product=dynein heavy chain, putative | location=LinJ.28:1107656-1120339(-) | length=4227	GeneDB|LinJ.28.3110	LinfantumAnnotatedProteins_TriTrypDB-4.0_20120202.fasta	473 993,0	1	7	7	10	0.000646	0.0154	FVAEDIPLFR	K	G	0.997	2.59	0	2	0	0	2	1 206,6518	3 055,50		3 055,92	1710	1719	Empty	true
merge flagelle	Uncategorized Sample	Flagellar Purification L. infantum Pro Exp1	Ingel18975_MGFPeaklist (F054297)	| organism=Leishmania_infantum | product=dynein heavy chain, putative | location=LinJ.28:1107656-1120339(-) | length=4227	GeneDB|LinJ.28.3110	LinfantumAnnotatedProteins_TriTrypDB-4.0_20120202.fasta	473 993,0	1	7	7	10	0.000646	0.0154	GTLLTILR	R	N	0.955	0	0	1	0	0	2	886.572	2 936,00		879.99	3849	3856	Empty	true
merge flagelle	Uncategorized Sample	Flagellar Purification L. infantum Pro Exp1	Ingel18975_MGFPeaklist (F054297)	| organism=Leishmania_infantum | product=dynein heavy chain, putative | location=LinJ.28:1107656-1120339(-) | length=4227	GeneDB|LinJ.28.3110	LinfantumAnnotatedProteins_TriTrypDB-4.0_20120202.fasta	473 993,0	1	7	7	10	0.000646	0.0154	NAETLSGSLR	R	S	0.837	1.89	0	2	0	0	2	1 047,5429	1 999,50		7 304,86	3030	3039	Empty	true
merge flagelle	Uncategorized Sample	Flagellar Purification L. infantum Pro Exp1	Ingel18975_MGFPeaklist (F054297)	| organism=Leishmania_infantum | product=dynein heavy chain, putative | location=LinJ.28:1107656-1120339(-) | length=4227	GeneDB|LinJ.28.3110	LinfantumAnnotatedProteins_TriTrypDB-4.0_20120202.fasta	473 993,0	1	7	7	10	0.000646	0.0154	SMEEEKNSIIQR	R	I	0.997	1.96	0	0	2	0	2	1 479,7109	1 778,00		3 989,19	3300	3311	Empty	true
merge flagelle	Uncategorized Sample	Flagellar Purification L. infantum Pro Exp1	Ingel18975_MGFPeaklist (F054297)	| organism=Leishmania_infantum | product=dynein heavy chain, putative | location=LinJ.28:1107656-1120339(-) | length=4227	GeneDB|LinJ.28.3110	LinfantumAnnotatedProteins_TriTrypDB-4.0_20120202.fasta	473 993,0	1	7	7	10	0.000646	0.0154	TELPDNLK	R	I	0.997	1.15	0	1	0	0	2	929.494	2 054,00		2 179,20	1608	1615	Empty	true	GeneDB|LinJ.26.1000,GeneDB|LinJ.28.0650,GeneDB|LinJ.36.1010
merge flagelle	Uncategorized Sample	Flagellar Purification L. infantum Pro Exp1	Ingel18975_MGFPeaklist (F054297)	| organism=Leishmania_infantum | product=dynein heavy chain, putative | location=LinJ.28:1107656-1120339(-) | length=4227	GeneDB|LinJ.28.3110	LinfantumAnnotatedProteins_TriTrypDB-4.0_20120202.fasta	473 993,0	1	7	7	10	0.000646	0.0154	VYEEVPEAQR	K	L	0.997	1.16	0	1	0	0	2	1 219,5953	1 858,00		2 424,07	2430	2439	Empty	true
merge flagelle	Uncategorized Sample	Flagellar Purification L. infantum Pro Exp1	Ingel18975_MGFPeaklist (F054297)	| organism=Leishmania_infantum | product=dynein heavy chain, putative | location=LinJ.28:1107656-1120339(-) | length=4227	GeneDB|LinJ.28.3110	LinfantumAnnotatedProteins_TriTrypDB-4.0_20120202.fasta	473 993,0	1	7	7	10	0.000646	0.0154	YNKLLDK	K	I	0.346	0	0	1	0	0	2	894.493	2 088,00		1 051,37	3994	4000	Empty	true
merge flagelle	Uncategorized Sample	Flagellar Purification L. infantum Pro Exp1	Ingel18975_MGFPeaklist (F054297)	| organism=Leishmania_infantum | product=hypothetical protein, conserved | location=LinJ.30:1326282-1327949(+) | length=555	GeneDB|LinJ.30.3700	LinfantumAnnotatedProteins_TriTrypDB-4.0_20120202.fasta	63 767,3	1	11	11	20	0.00129	0.2	AEETLLSAR	K	T	0.997	1.21	0	1	0	0	2	989.526	2 112,00		3 228,90	512	520	Empty	true
merge flagelle	Uncategorized Sample	Flagellar Purification L. infantum Pro Exp1	Ingel18975_MGFPeaklist (F054297)	| organism=Leishmania_infantum | product=hypothetical protein, conserved | location=LinJ.30:1326282-1327949(+) | length=555	GeneDB|LinJ.30.3700	LinfantumAnnotatedProteins_TriTrypDB-4.0_20120202.fasta	63 767,3	1	11	11	20	0.00129	0.2	CLPELNTLSLGR	R	N	0.997	3.19	0	1	0	0	2	1 372,7255	2 826,00		2 611,17	152	163	Empty	true
merge flagelle	Uncategorized Sample	Flagellar Purification L. infantum Pro Exp1	Ingel18975_MGFPeaklist (F054297)	| organism=Leishmania_infantum | product=hypothetical protein, conserved | location=LinJ.30:1326282-1327949(+) | length=555	GeneDB|LinJ.30.3700	LinfantumAnnotatedProteins_TriTrypDB-4.0_20120202.fasta	63 767,3	1	11	11	20	0.00129	0.2	ECPLAALPNYR	K	S	0.992	1.41	0	1	0	0	2	1 303,6464	2 547,00		2 991,51	189	199	Empty	true
merge flagelle	Uncategorized Sample	Flagellar Purification L. infantum Pro Exp1	Ingel18975_MGFPeaklist (F054297)	| organism=Leishmania_infantum | product=hypothetical protein, conserved | location=LinJ.30:1326282-1327949(+) | length=555	GeneDB|LinJ.30.3700	LinfantumAnnotatedProteins_TriTrypDB-4.0_20120202.fasta	63 767,3	1	11	11	20	0.00129	0.2	EVVINEALIR	K	S	0.997	1.74	0	2	0	0	2	1 155,6732	2 577,50		7 571,00	16	25	Empty	true
merge flagelle	Uncategorized Sample	Flagellar Purification L. infantum Pro Exp1	Ingel18975_MGFPeaklist (F054297)	| organism=Leishmania_infantum | product=hypothetical protein, conserved | location=LinJ.30:1326282-1327949(+) | length=555	GeneDB|LinJ.30.3700	LinfantumAnnotatedProteins_TriTrypDB-4.0_20120202.fasta	63 767,3	1	11	11	20	0.00129	0.2	GVAQQVPGSAK	K	R	0.997	3.85	0	4	0	0	2	1 041,5688	1 697,00		7 754,90	367	377	Empty	true
merge flagelle	Uncategorized Sample	Flagellar Purification L. infantum Pro Exp1	Ingel18975_MGFPeaklist (F054297)	| organism=Leishmania_infantum | product=hypothetical protein, conserved | location=LinJ.30:1326282-1327949(+) | length=555	GeneDB|LinJ.30.3700	LinfantumAnnotatedProteins_TriTrypDB-4.0_20120202.fasta	63 767,3	1	11	11	20	0.00129	0.2	ITAVDGLR	K	C	0.997	2.01	0	2	0	0	2	844.489	2 056,50		7 251,76	144	151	Empty	true
merge flagelle	Uncategorized Sample	Flagellar Purification L. infantum Pro Exp1	Ingel18975_MGFPeaklist (F054297)	| organism=Leishmania_infantum | product=hypothetical protein, conserved | location=LinJ.30:1326282-1327949(+) | length=555	GeneDB|LinJ.30.3700	LinfantumAnnotatedProteins_TriTrypDB-4.0_20120202.fasta	63 767,3	1	11	11	20	0.00129	0.2	LQVLTLK	R	E	0.66	0	0	2	0	0	2	814.54	2 502,50		738.97	182	188	Empty	true
merge flagelle	Uncategorized Sample	Flagellar Purification L. infantum Pro Exp1	Ingel18975_MGFPeaklist (F054297)	| organism=Leishmania_infantum | product=hypothetical protein, conserved | location=LinJ.30:1326282-1327949(+) | length=555	GeneDB|LinJ.30.3700	LinfantumAnnotatedProteins_TriTrypDB-4.0_20120202.fasta	63 767,3	1	11	11	20	0.00129	0.2	QSAASSLAAMQR	R	F	0.997	4.54	0	3	0	0	2	1 236,6001	1 734,00		10 549,5	344	355	Empty	true
merge flagelle	Uncategorized Sample	Flagellar Purification L. infantum Pro Exp1	Ingel18975_MGFPeaklist (F054297)	| organism=Leishmania_infantum | product=hypothetical protein, conserved | location=LinJ.30:1326282-1327949(+) | length=555	GeneDB|LinJ.30.3700	LinfantumAnnotatedProteins_TriTrypDB-4.0_20120202.fasta	63 767,3	1	11	11	20	0.00129	0.2	SAISFKPSLTTEDDRVR	R	V	0.997	4.14	0	0	0	2	2	1 921,9979	2 391,50		10 374,0	26	42	Empty	true
merge flagelle	Uncategorized Sample	Flagellar Purification L. infantum Pro Exp1	Ingel18975_MGFPeaklist (F054297)	| organism=Leishmania_infantum | product=hypothetical protein, conserved | location=LinJ.30:1326282-1327949(+) | length=555	GeneDB|LinJ.30.3700	LinfantumAnnotatedProteins_TriTrypDB-4.0_20120202.fasta	63 767,3	1	11	11	20	0.00129	0.2	SDAVFPVAK	R	E	0.424	0	0	1	0	0	2	933.504	2 182,00		1 402,18	291	299	Empty	true
merge flagelle	Uncategorized Sample	Flagellar Purification L. infantum Pro Exp1	Ingel18975_MGFPeaklist (F054297)	| organism=Leishmania_infantum | product=hypothetical protein, conserved | location=LinJ.30:1326282-1327949(+) | length=555	GeneDB|LinJ.30.3700	LinfantumAnnotatedProteins_TriTrypDB-4.0_20120202.fasta	63 767,3	1	11	11	20	0.00129	0.2	SDAVFPVAKEPLDR	R	Y	0.997	2.82	0	0	1	0	2	1 543,8116	2 421,00		1 779,51	291	304	Empty	true
merge flagelle	Uncategorized Sample	Flagellar Purification L. infantum Pro Exp1	Ingel18975_MGFPeaklist (F054297)	| organism=Leishmania_infantum | product=glucose-regulated protein 78, putative | location=LinJ.28:460332-462308(+) | length=658	GeneDB|LinJ.28.1310	LinfantumAnnotatedProteins_TriTrypDB-4.0_20120202.fasta	71 863,3	1	16	17	34	0.0022	0.254	AKFEELNMALFK	R	N	0.996	1.46	0	0	2	0	2	1 456,7506	2 706,00		2 125,97	330	341	Empty	true
merge flagelle	Uncategorized Sample	Flagellar Purification L. infantum Pro Exp1	Ingel18975_MGFPeaklist (F054297)	| organism=Leishmania_infantum | product=glucose-regulated protein 78, putative | location=LinJ.28:460332-462308(+) | length=658	GeneDB|LinJ.28.1310	LinfantumAnnotatedProteins_TriTrypDB-4.0_20120202.fasta	71 863,3	1	16	17	34	0.0022	0.254	EEITITNDKGR	R	L	0.897	0	0	0	1	0	2	1 275,6541	1 847,00		3 998,01	528	538	Empty	true
merge flagelle	Uncategorized Sample	Flagellar Purification L. infantum Pro Exp1	Ingel18975_MGFPeaklist (F054297)	| organism=Leishmania_infantum | product=glucose-regulated protein 78, putative | location=LinJ.28:460332-462308(+) | length=658	GeneDB|LinJ.28.1310	LinfantumAnnotatedProteins_TriTrypDB-4.0_20120202.fasta	71 863,3	1	16	17	34	0.0022	0.254	FDLSGIPPAPR	K	G	0.997	1.39	0	3	0	0	2	1 169,6315	2 595,00		6 190,53	488	498	Empty	true
merge flagelle	Uncategorized Sample	Flagellar Purification L. infantum Pro Exp1	Ingel18975_MGFPeaklist (F054297)	| organism=Leishmania_infantum | product=glucose-regulated protein 78, putative | location=LinJ.28:460332-462308(+) | length=658	GeneDB|LinJ.28.1310	LinfantumAnnotatedProteins_TriTrypDB-4.0_20120202.fasta	71 863,3	1	16	17	34	0.0022	0.254	GEVHIVTNEMGNR	K	I	0.503	0	0	0	2	0	2	1 471,6959	1 821,50		4 872,69	55	67	Empty	true
merge flagelle	Uncategorized Sample	Flagellar Purification L. infantum Pro Exp1	Ingel18975_MGFPeaklist (F054297)	| organism=Leishmania_infantum | product=glucose-regulated protein 78, putative | location=LinJ.28:460332-462308(+) | length=658	GeneDB|LinJ.28.1310	LinfantumAnnotatedProteins_TriTrypDB-4.0_20120202.fasta	71 863,3	1	16	17	34	0.0022	0.254	IAGLNVVR	K	I	0.955	0	0	2	0	0	2	841.525	2 271,00		2 765,12	196	203	Empty	true
merge flagelle	Uncategorized Sample	Flagellar Purification L. infantum Pro Exp1	Ingel18975_MGFPeaklist (F054297)	| organism=Leishmania_infantum | product=glucose-regulated protein 78, putative | location=LinJ.28:460332-462308(+) | length=658	GeneDB|LinJ.28.1310	LinfantumAnnotatedProteins_TriTrypDB-4.0_20120202.fasta	71 863,3	1	16	17	34	0.0022	0.254	IINEPTAAAIAYGLNK	R	A	0.997	4.55	0	2	0	0	2	1 658,9113	2 690,00		23 924,5	204	219	Empty	true
merge flagelle	Uncategorized Sample	Flagellar Purification L. infantum Pro Exp1	Ingel18975_MGFPeaklist (F054297)	| organism=Leishmania_infantum | product=glucose-regulated protein 78, putative | location=LinJ.28:460332-462308(+) | length=658	GeneDB|LinJ.28.1310	LinfantumAnnotatedProteins_TriTrypDB-4.0_20120202.fasta	71 863,3	1	16	17	34	0.0022	0.254	ITPSVVAFTDAER	R	L	0.997	3.11	0	3	0	0	2	1 405,7322	2 582,00		23 881,7	68	80	Empty	true
merge flagelle	Uncategorized Sample	Flagellar Purification L. infantum Pro Exp1	Ingel18975_MGFPeaklist (F054297)	| organism=Leishmania_infantum | product=glucose-regulated protein 78, putative | location=LinJ.28:460332-462308(+) | length=658	GeneDB|LinJ.28.1310	LinfantumAnnotatedProteins_TriTrypDB-4.0_20120202.fasta	71 863,3	1	16	17	34	0.0022	0.254	LQSVTNPIIQK	K	V	0.997	1.15	0	2	0	0	2	1 240,7261	2 245,00		13 079,3	629	639	Empty	true
merge flagelle	Uncategorized Sample	Flagellar Purification L. infantum Pro Exp1	Ingel18975_MGFPeaklist (F054297)	| organism=Leishmania_infantum | product=glucose-regulated protein 78, putative | location=LinJ.28:460332-462308(+) | length=658	GeneDB|LinJ.28.1310	LinfantumAnnotatedProteins_TriTrypDB-4.0_20120202.fasta	71 863,3	1	16	17	34	0.0022	0.254	LSEEEIER	R	M	0.997	1.05	0	2	0	0	2	1 004,4895	1 861,00		13 834,3	539	546	Empty	true
merge flagelle	Uncategorized Sample	Flagellar Purification L. infantum Pro Exp1	Ingel18975_MGFPeaklist (F054297)	| organism=Leishmania_infantum | product=glucose-regulated protein 78, putative | location=LinJ.28:460332-462308(+) | length=658	GeneDB|LinJ.28.1310	LinfantumAnnotatedProteins_TriTrypDB-4.0_20120202.fasta	71 863,3	1	16	17	34	0.0022	0.254	MKEISETFLGEK	K	V	0.997	4.64	0	0	2	0	2	1 427,7089	2 303,50		5 168,93	159	170	Empty	true
merge flagelle	Uncategorized Sample	Flagellar Purification L. infantum Pro Exp1	Ingel18975_MGFPeaklist (F054297)	| organism=Leishmania_infantum | product=glucose-regulated protein 78, putative | location=LinJ.28:460332-462308(+) | length=658	GeneDB|LinJ.28.1310	LinfantumAnnotatedProteins_TriTrypDB-4.0_20120202.fasta	71 863,3	1	16	17	34	0.0022	0.254	NAVVTVPAYFNDAQR	K	Q	0.997	5.43	0	2	1	0	2	1 664,8390	2 613,00		14 663,6	173	187	Empty	true
merge flagelle	Uncategorized Sample	Flagellar Purification L. infantum Pro Exp1	Ingel18975_MGFPeaklist (F054297)	| organism=Leishmania_infantum | product=glucose-regulated protein 78, putative | location=LinJ.28:460332-462308(+) | length=658	GeneDB|LinJ.28.1310	LinfantumAnnotatedProteins_TriTrypDB-4.0_20120202.fasta	71 863,3	1	16	17	34	0.0022	0.254	NQLPQNPENTIYAIK	K	R	0.893	1.09	0	1	0	0	2	1 742,9073	2 506,00		4 692,47	88	102	Empty	true
merge flagelle	Uncategorized Sample	Flagellar Purification L. infantum Pro Exp1	Ingel18975_MGFPeaklist (F054297)	| organism=Leishmania_infantum | product=glucose-regulated protein 78, putative | location=LinJ.28:460332-462308(+) | length=658	GeneDB|LinJ.28.1310	LinfantumAnnotatedProteins_TriTrypDB-4.0_20120202.fasta	71 863,3	1	16	17	34	0.0022	0.254	NQLPQNPENTIYAIKR	K	L	0.997	5.89	0	0	1	0	2	1 899,0084	2 407,00		6 025,03	88	103	Empty	true
merge flagelle	Uncategorized Sample	Flagellar Purification L. infantum Pro Exp1	Ingel18975_MGFPeaklist (F054297)	| organism=Leishmania_infantum | product=glucose-regulated protein 78, putative | location=LinJ.28:460332-462308(+) | length=658	GeneDB|LinJ.28.1310	LinfantumAnnotatedProteins_TriTrypDB-4.0_20120202.fasta	71 863,3	1	16	17	34	0.0022	0.254	NSLESIAYSLR	K	N	0.997	4.38	0	4	0	0	2	1 252,6531	2 806,50		8 648,95	569	579	Empty	true
merge flagelle	Uncategorized Sample	Flagellar Purification L. infantum Pro Exp1	Ingel18975_MGFPeaklist (F054297)	| organism=Leishmania_infantum | product=glucose-regulated protein 78, putative | location=LinJ.28:460332-462308(+) | length=658	GeneDB|LinJ.28.1310	LinfantumAnnotatedProteins_TriTrypDB-4.0_20120202.fasta	71 863,3	1	16	17	34	0.0022	0.254	NTLVPVQK	K	V	0.997	1.7	0	2	0	0	2	898.536	1 961,50		6 819,68	342	349	Empty	true
merge flagelle	Uncategorized Sample	Flagellar Purification L. infantum Pro Exp1	Ingel18975_MGFPeaklist (F054297)	| organism=Leishmania_infantum | product=glucose-regulated protein 78, putative | location=LinJ.28:460332-462308(+) | length=658	GeneDB|LinJ.28.1310	LinfantumAnnotatedProteins_TriTrypDB-4.0_20120202.fasta	71 863,3	1	16	17	34	0.0022	0.254	TKLQSVTNPIIQK	R	V	0.997	3.85	0	0	2	0	2	1 469,8688	2 242,00		6 381,43	627	639	Empty	true
merge flagelle	Uncategorized Sample	Flagellar Purification L. infantum Pro Exp1	Ingel18975_MGFPeaklist (F054297)	| organism=Leishmania_infantum | product=hypothetical protein, conserved | location=LinJ.24:599650-601452(+) | length=600	GeneDB|LinJ.24.1630	LinfantumAnnotatedProteins_TriTrypDB-4.0_20120202.fasta	67 226,8	1	3	3	4	0.000259	0.0483	FLADYYAR	R	H	0.997	1.39	0	2	0	0	2	1 018,4992	2 303,50		6 654,96	517	524	Empty	true
merge flagelle	Uncategorized Sample	Flagellar Purification L. infantum Pro Exp1	Ingel18975_MGFPeaklist (F054297)	| organism=Leishmania_infantum | product=hypothetical protein, conserved | location=LinJ.24:599650-601452(+) | length=600	GeneDB|LinJ.24.1630	LinfantumAnnotatedProteins_TriTrypDB-4.0_20120202.fasta	67 226,8	1	3	3	4	0.000259	0.0483	NLDNVLHYYEDR	R	Y	0.948	0	0	0	1	0	2	1 550,7234	2 719,00		2 280,41	162	173	Empty	true
merge flagelle	Uncategorized Sample	Flagellar Purification L. infantum Pro Exp1	Ingel18975_MGFPeaklist (F054297)	| organism=Leishmania_infantum | product=hypothetical protein, conserved | location=LinJ.24:599650-601452(+) | length=600	GeneDB|LinJ.24.1630	LinfantumAnnotatedProteins_TriTrypDB-4.0_20120202.fasta	67 226,8	1	3	3	4	0.000259	0.0483	QSVIPDSPR	K	T	0.997	4.54	0	1	0	0	2	998.527	1 970,00		4 059,55	476	484	Empty	true
merge flagelle	Uncategorized Sample	Flagellar Purification L. infantum Pro Exp1	Ingel18975_MGFPeaklist (F054297)	| organism=Leishmania_infantum | product=hypothetical protein, conserved | location=LinJ.35:980843-986221(+) | length=1792	GeneDB|LinJ.35.2450	LinfantumAnnotatedProteins_TriTrypDB-4.0_20120202.fasta	193 015,4	0.985	2	2	3	0.000194	0.0162	LTAPSFLEVVQR	R	E	0.997	4.66	0	2	0	0	2	1 359,7631	2 989,50		4 952,86	1039	1050	Empty	true
merge flagelle	Uncategorized Sample	Flagellar Purification L. infantum Pro Exp1	Ingel18975_MGFPeaklist (F054297)	| organism=Leishmania_infantum | product=hypothetical protein, conserved | location=LinJ.35:980843-986221(+) | length=1792	GeneDB|LinJ.35.2450	LinfantumAnnotatedProteins_TriTrypDB-4.0_20120202.fasta	193 015,4	0.985	2	2	3	0.000194	0.0162	NVGRPPHASAATTAAAR	K	A	0.123	0	0	0	0	1	2	1 808,7840	1 557,00		1 292,71	716	732	Empty	true
merge flagelle	Uncategorized Sample	Flagellar Purification L. infantum Pro Exp1	Ingel18975_MGFPeaklist (F054297)	| organism=Leishmania_infantum | product=hypothetical protein, conserved | location=LinJ.33:26375-27433(-) | length=352	GeneDB|LinJ.33.0110	LinfantumAnnotatedProteins_TriTrypDB-4.0_20120202.fasta	39 040,2	1	4	4	6	0.000388	0.151	LPGETLSQELK	R	V	0.997	2.82	0	2	0	0	2	1 214,6629	2 390,00		7 664,94	206	216	Empty	true
merge flagelle	Uncategorized Sample	Flagellar Purification L. infantum Pro Exp1	Ingel18975_MGFPeaklist (F054297)	| organism=Leishmania_infantum | product=hypothetical protein, conserved | location=LinJ.33:26375-27433(-) | length=352	GeneDB|LinJ.33.0110	LinfantumAnnotatedProteins_TriTrypDB-4.0_20120202.fasta	39 040,2	1	4	4	6	0.000388	0.151	MHEEAPATSASLHR	K	K	0.997	2.54	0	0	1	0	2	1 552,7173	1 688,00		1 487,60	23	36	Empty	true
merge flagelle	Uncategorized Sample	Flagellar Purification L. infantum Pro Exp1	Ingel18975_MGFPeaklist (F054297)	| organism=Leishmania_infantum | product=hypothetical protein, conserved | location=LinJ.33:26375-27433(-) | length=352	GeneDB|LinJ.33.0110	LinfantumAnnotatedProteins_TriTrypDB-4.0_20120202.fasta	39 040,2	1	4	4	6	0.000388	0.151	NLQAERPLDFYASAR	R	K	0.745	1.89	0	0	1	0	2	1 750,8871	2 552,00		1 586,73	102	116	Empty	true
merge flagelle	Uncategorized Sample	Flagellar Purification L. infantum Pro Exp1	Ingel18975_MGFPeaklist (F054297)	| organism=Leishmania_infantum | product=hypothetical protein, conserved | location=LinJ.33:26375-27433(-) | length=352	GeneDB|LinJ.33.0110	LinfantumAnnotatedProteins_TriTrypDB-4.0_20120202.fasta	39 040,2	1	4	4	6	0.000388	0.151	VITQMGTSNELFR	K	G	0.997	5.18	0	2	0	0	2	1 511,7524	2 342,50		6 593,99	221	233	Empty	true
merge flagelle	Uncategorized Sample	Flagellar Purification L. infantum Pro Exp1	Ingel18975_MGFPeaklist (F054297)	| organism=Leishmania_infantum | product=calpain-like cysteine peptidase, putative,cysteine peptidase, Clan CA, family C2, putative | location=LinJ.04:164345-166912(-) | length=855	GeneDB|LinJ.04.0430	LinfantumAnnotatedProteins_TriTrypDB-4.0_20120202.fasta	94 766,6	0.965	1	1	2	0.000129	0.0164	LSALPLSQEYFQAR	K	S	0.997	3.19	0	2	0	0	2	1 622,8537	2 870,50		6 517,48	239	252	Empty	true
merge flagelle	Uncategorized Sample	Flagellar Purification L. infantum Pro Exp1	Ingel18975_MGFPeaklist (F054297)	| organism=Leishmania_infantum | product=glycosomal malate dehydrogenase | location=LinJ.19:319007-319975(+) | length=322	GeneDB|LinJ.19.0710	LinfantumAnnotatedProteins_TriTrypDB-4.0_20120202.fasta	33 574,0	1	3	3	4	0.000259	0.106	GSATLSMAEAGAR	R	F	0.997	3.28	0	2	0	0	2	1 237,5842	1 785,00		8 802,08	228	240	Empty	true
merge flagelle	Uncategorized Sample	Flagellar Purification L. infantum Pro Exp1	Ingel18975_MGFPeaklist (F054297)	| organism=Leishmania_infantum | product=glycosomal malate dehydrogenase | location=LinJ.19:319007-319975(+) | length=322	GeneDB|LinJ.19.0710	LinfantumAnnotatedProteins_TriTrypDB-4.0_20120202.fasta	33 574,0	1	3	3	4	0.000259	0.106	LLGVSLLDGLR	R	A	0.997	2.03	0	1	0	0	2	1 155,7098	3 132,00		2 418,32	151	161	Empty	true
merge flagelle	Uncategorized Sample	Flagellar Purification L. infantum Pro Exp1	Ingel18975_MGFPeaklist (F054297)	| organism=Leishmania_infantum | product=glycosomal malate dehydrogenase | location=LinJ.19:319007-319975(+) | length=322	GeneDB|LinJ.19.0710	LinfantumAnnotatedProteins_TriTrypDB-4.0_20120202.fasta	33 574,0	1	3	3	4	0.000259	0.106	VQVAGTEVVK	R	A	0.167	0	0	1	0	0	2	1 029,5939	1 965,00		4 251,81	213	222	Empty	true
merge flagelle	Uncategorized Sample	Flagellar Purification L. infantum Pro Exp1	Ingel18975_MGFPeaklist (F054297)	| organism=Leishmania_infantum | product=dihydrolipoamide acetyltransferase precursorlike protein | location=LinJ.21:172216-173400(-) | length=394	GeneDB|LinJ.21.0610	LinfantumAnnotatedProteins_TriTrypDB-4.0_20120202.fasta	40 182,1	0.965	1	1	2	0.000129	0.0457	IAAGLEPSALAGIAPSGK	R	G	0.997	5.12	0	2	0	0	2	1 622,9114	2 716,50		5 405,14	282	299	Empty	true
merge flagelle	Uncategorized Sample	Flagellar Purification L. infantum Pro Exp1	Ingel18975_MGFPeaklist (F054297)	| organism=Leishmania_infantum | product=hypothetical protein, conserved | location=LinJ.34:1206541-1208340(+) | length=599	GeneDB|LinJ.34.2870	LinfantumAnnotatedProteins_TriTrypDB-4.0_20120202.fasta	63 953,5	1	4	4	7	0.000453	0.0718	EVLPEPVTIK	K	N	0.146	0	0	2	0	0	2	1 124,6563	2 459,00		9 718,60	16	25	Empty	true
merge flagelle	Uncategorized Sample	Flagellar Purification L. infantum Pro Exp1	Ingel18975_MGFPeaklist (F054297)	| organism=Leishmania_infantum | product=hypothetical protein, conserved | location=LinJ.34:1206541-1208340(+) | length=599	GeneDB|LinJ.34.2870	LinfantumAnnotatedProteins_TriTrypDB-4.0_20120202.fasta	63 953,5	1	4	4	7	0.000453	0.0718	LTPEQVEELER	K	K	0.997	3.85	0	2	0	0	2	1 342,6850	2 358,50		29 013,4	238	248	Empty	true
merge flagelle	Uncategorized Sample	Flagellar Purification L. infantum Pro Exp1	Ingel18975_MGFPeaklist (F054297)	| organism=Leishmania_infantum | product=hypothetical protein, conserved | location=LinJ.34:1206541-1208340(+) | length=599	GeneDB|LinJ.34.2870	LinfantumAnnotatedProteins_TriTrypDB-4.0_20120202.fasta	63 953,5	1	4	4	7	0.000453	0.0718	SAAVGILSDCAK	R	L	0.997	2.27	0	1	0	0	2	1 191,6039	2 241,00		2 369,78	448	459	Empty	true
merge flagelle	Uncategorized Sample	Flagellar Purification L. infantum Pro Exp1	Ingel18975_MGFPeaklist (F054297)	| organism=Leishmania_infantum | product=hypothetical protein, conserved | location=LinJ.34:1206541-1208340(+) | length=599	GeneDB|LinJ.34.2870	LinfantumAnnotatedProteins_TriTrypDB-4.0_20120202.fasta	63 953,5	1	4	4	7	0.000453	0.0718	TDVLVLPTEK	R	A	0.997	5.16	0	2	0	0	2	1 114,6356	2 528,50		5 968,15	70	79	Empty	true
merge flagelle	Uncategorized Sample	Flagellar Purification L. infantum Pro Exp1	Ingel18975_MGFPeaklist (F054297)	| organism=Leishmania_infantum | product=hypothetical protein, conserved | location=LinJ.17:94310-95518(-) | length=402	GeneDB|LinJ.17.0260	LinfantumAnnotatedProteins_TriTrypDB-4.0_20120202.fasta	43 146,2	1	6	6	13	0.00084	0.219	AAAAAQAASSAATSASSPAAAAAAPGGAAPK	K	K	0.997	11	0	0	2	0	2	2 495,2483	2 069,00		36 841,8	20	50	Empty	true
merge flagelle	Uncategorized Sample	Flagellar Purification L. infantum Pro Exp1	Ingel18975_MGFPeaklist (F054297)	| organism=Leishmania_infantum | product=hypothetical protein, conserved | location=LinJ.17:94310-95518(-) | length=402	GeneDB|LinJ.17.0260	LinfantumAnnotatedProteins_TriTrypDB-4.0_20120202.fasta	43 146,2	1	6	6	13	0.00084	0.219	ELYLEGAR	R	V	0.945	0	0	2	0	0	2	950.494	2 157,00		6 666,92	273	280	Empty	true
merge flagelle	Uncategorized Sample	Flagellar Purification L. infantum Pro Exp1	Ingel18975_MGFPeaklist (F054297)	| organism=Leishmania_infantum | product=hypothetical protein, conserved | location=LinJ.17:94310-95518(-) | length=402	GeneDB|LinJ.17.0260	LinfantumAnnotatedProteins_TriTrypDB-4.0_20120202.fasta	43 146,2	1	6	6	13	0.00084	0.219	FMELADAYEAGMR	K	C	0.997	0	0	2	0	0	2	1 535,6506	2 278,00		7 186,11	57	69	Empty	true
merge flagelle	Uncategorized Sample	Flagellar Purification L. infantum Pro Exp1	Ingel18975_MGFPeaklist (F054297)	| organism=Leishmania_infantum | product=hypothetical protein, conserved | location=LinJ.17:94310-95518(-) | length=402	GeneDB|LinJ.17.0260	LinfantumAnnotatedProteins_TriTrypDB-4.0_20120202.fasta	43 146,2	1	6	6	13	0.00084	0.219	GTYTSAIEQVR	R	K	0.997	1.92	0	3	0	0	2	1 224,6219	2 166,00		13 843,7	387	397	Empty	true
merge flagelle	Uncategorized Sample	Flagellar Purification L. infantum Pro Exp1	Ingel18975_MGFPeaklist (F054297)	| organism=Leishmania_infantum | product=hypothetical protein, conserved | location=LinJ.17:94310-95518(-) | length=402	GeneDB|LinJ.17.0260	LinfantumAnnotatedProteins_TriTrypDB-4.0_20120202.fasta	43 146,2	1	6	6	13	0.00084	0.219	LTSDLTSAQHEQENR	R	Q	0.997	4.68	0	0	2	0	2	1 728,8148	1 802,50		15 590,4	285	299	Empty	true
merge flagelle	Uncategorized Sample	Flagellar Purification L. infantum Pro Exp1	Ingel18975_MGFPeaklist (F054297)	| organism=Leishmania_infantum | product=hypothetical protein, conserved | location=LinJ.17:94310-95518(-) | length=402	GeneDB|LinJ.17.0260	LinfantumAnnotatedProteins_TriTrypDB-4.0_20120202.fasta	43 146,2	1	6	6	13	0.00084	0.219	VYPESLCAMR	R	G	0.997	2.39	0	2	0	0	2	1 241,5653	2 032,00		13 441,6	162	171	Empty	true
merge flagelle	Uncategorized Sample	Flagellar Purification L. infantum Pro Exp1	Ingel18975_MGFPeaklist (F054297)	| organism=Leishmania_infantum | product=guanosine monophosphate reductase, putative | location=LinJ.17:365782-367260(-) | length=492	GeneDB|LinJ.17.0870	LinfantumAnnotatedProteins_TriTrypDB-4.0_20120202.fasta	52 012,5	1	5	5	10	0.000646	0.124	AQSFLIEDPR	R	M	0.997	2.72	0	2	0	0	2	1 175,6056	2 426,00		11 828,6	95	104	Empty	true
merge flagelle	Uncategorized Sample	Flagellar Purification L. infantum Pro Exp1	Ingel18975_MGFPeaklist (F054297)	| organism=Leishmania_infantum | product=guanosine monophosphate reductase, putative | location=LinJ.17:365782-367260(-) | length=492	GeneDB|LinJ.17.0870	LinfantumAnnotatedProteins_TriTrypDB-4.0_20120202.fasta	52 012,5	1	5	5	10	0.000646	0.124	GMAGFGANISK	R	A	0.997	1.33	0	2	0	0	2	1 068,5144	1 973,50		5 806,55	401	411	Empty	true
merge flagelle	Uncategorized Sample	Flagellar Purification L. infantum Pro Exp1	Ingel18975_MGFPeaklist (F054297)	| organism=Leishmania_infantum | product=guanosine monophosphate reductase, putative | location=LinJ.17:365782-367260(-) | length=492	GeneDB|LinJ.17.0870	LinfantumAnnotatedProteins_TriTrypDB-4.0_20120202.fasta	52 012,5	1	5	5	10	0.000646	0.124	IGVGPGSICITR	K	L	0.997	4.57	0	2	0	0	2	1 229,6673	2 471,00		5 225,83	311	322	Empty	true
merge flagelle	Uncategorized Sample	Flagellar Purification L. infantum Pro Exp1	Ingel18975_MGFPeaklist (F054297)	| organism=Leishmania_infantum | product=guanosine monophosphate reductase, putative | location=LinJ.17:365782-367260(-) | length=492	GeneDB|LinJ.17.0870	LinfantumAnnotatedProteins_TriTrypDB-4.0_20120202.fasta	52 012,5	1	5	5	10	0.000646	0.124	LVAGSGVPQLSAVMDCAR	R	V	0.997	5.26	0	0	2	0	2	1 846,9151	2 491,50		5 194,17	323	340	Empty	true
merge flagelle	Uncategorized Sample	Flagellar Purification L. infantum Pro Exp1	Ingel18975_MGFPeaklist (F054297)	| organism=Leishmania_infantum | product=guanosine monophosphate reductase, putative | location=LinJ.17:365782-367260(-) | length=492	GeneDB|LinJ.17.0870	LinfantumAnnotatedProteins_TriTrypDB-4.0_20120202.fasta	52 012,5	1	5	5	10	0.000646	0.124	TSNIPLLGPK	R	G	0.997	5.01	0	2	0	0	2	1 039,6148	2 473,00		9 568,92	192	201	Empty	true
merge flagelle	Uncategorized Sample	Flagellar Purification L. infantum Pro Exp1	Ingel18975_MGFPeaklist (F054297)	| organism=Leishmania_infantum | product=hypothetical protein, conserved | location=LinJ.33:208083-210710(-) | length=875	GeneDB|LinJ.33.0630	LinfantumAnnotatedProteins_TriTrypDB-4.0_20120202.fasta	101 401,4	1	7	7	17	0.0011	0.0766	AREELSSAAESAQK	R	K	0.997	5.15	0	0	2	0	2	1 476,7288	1 702,00		7 726,37	103	116	Empty	true
merge flagelle	Uncategorized Sample	Flagellar Purification L. infantum Pro Exp1	Ingel18975_MGFPeaklist (F054297)	| organism=Leishmania_infantum | product=hypothetical protein, conserved | location=LinJ.33:208083-210710(-) | length=875	GeneDB|LinJ.33.0630	LinfantumAnnotatedProteins_TriTrypDB-4.0_20120202.fasta	101 401,4	1	7	7	17	0.0011	0.0766	EITFMEQR	K	M	0.944	0	0	2	0	0	2	1 069,4984	2 019,50		13 134,9	680	687	Empty	true
merge flagelle	Uncategorized Sample	Flagellar Purification L. infantum Pro Exp1	Ingel18975_MGFPeaklist (F054297)	| organism=Leishmania_infantum | product=hypothetical protein, conserved | location=LinJ.33:208083-210710(-) | length=875	GeneDB|LinJ.33.0630	LinfantumAnnotatedProteins_TriTrypDB-4.0_20120202.fasta	101 401,4	1	7	7	17	0.0011	0.0766	FLIEEMQK	K	M	0.938	0	0	3	0	0	2	1 053,5287	2 185,00		11 557,1	697	704	Empty	true
merge flagelle	Uncategorized Sample	Flagellar Purification L. infantum Pro Exp1	Ingel18975_MGFPeaklist (F054297)	| organism=Leishmania_infantum | product=hypothetical protein, conserved | location=LinJ.33:208083-210710(-) | length=875	GeneDB|LinJ.33.0630	LinfantumAnnotatedProteins_TriTrypDB-4.0_20120202.fasta	101 401,4	1	7	7	17	0.0011	0.0766	IDNEIIILER	R	Q	0.997	2.72	0	3	0	0	2	1 227,6945	2 717,00		7 764,31	296	305	Empty	true
merge flagelle	Uncategorized Sample	Flagellar Purification L. infantum Pro Exp1	Ingel18975_MGFPeaklist (F054297)	| organism=Leishmania_infantum | product=hypothetical protein, conserved | location=LinJ.33:208083-210710(-) | length=875	GeneDB|LinJ.33.0630	LinfantumAnnotatedProteins_TriTrypDB-4.0_20120202.fasta	101 401,4	1	7	7	17	0.0011	0.0766	LTAFMSR	K	I	0.136	0	0	1	0	0	2	841.424	1 925,00		1 098,02	289	295	Empty	true
merge flagelle	Uncategorized Sample	Flagellar Purification L. infantum Pro Exp1	Ingel18975_MGFPeaklist (F054297)	| organism=Leishmania_infantum | product=hypothetical protein, conserved | location=LinJ.33:208083-210710(-) | length=875	GeneDB|LinJ.33.0630	LinfantumAnnotatedProteins_TriTrypDB-4.0_20120202.fasta	101 401,4	1	7	7	17	0.0011	0.0766	LTETLMKVER	K	F	0.997	2.51	0	0	2	0	2	1 235,6666	1 941,50		9 539,64	135	144	Empty	true
merge flagelle	Uncategorized Sample	Flagellar Purification L. infantum Pro Exp1	Ingel18975_MGFPeaklist (F054297)	| organism=Leishmania_infantum | product=hypothetical protein, conserved | location=LinJ.33:208083-210710(-) | length=875	GeneDB|LinJ.33.0630	LinfantumAnnotatedProteins_TriTrypDB-4.0_20120202.fasta	101 401,4	1	7	7	17	0.0011	0.0766	VTQMENELAR	K	I	0.997	4.68	0	4	0	0	2	1 206,5784	1 697,00		10 404,1	405	414	Empty	true
merge flagelle	Uncategorized Sample	Flagellar Purification L. infantum Pro Exp1	Ingel18975_MGFPeaklist (F054297)	| organism=Leishmania_infantum | product=hypothetical protein, conserved | location=LinJ.27:241869-243257(+) | length=462	GeneDB|LinJ.27.2620	LinfantumAnnotatedProteins_TriTrypDB-4.0_20120202.fasta	54 160,5	0.088	1	1	2	0.000129	0.026	LAEIHQQEMEAK	R	L	0.559	0	0	0	2	0	2	1 442,6946	1 672,50		1 177,59	219	230	Empty	true
merge flagelle	Uncategorized Sample	Flagellar Purification L. infantum Pro Exp1	Ingel18975_MGFPeaklist (F054297)	| organism=Leishmania_infantum | product=T-lymphocyte triggering factor, putative | location=LinJ.36:751589-752968(-) | length=459	GeneDB|LinJ.36.2000	LinfantumAnnotatedProteins_TriTrypDB-4.0_20120202.fasta	53 992,8	1	3	3	6	0.000388	0.0632	AVGVPPLDR	R	A	0.997	2.01	0	1	0	0	2	923.531	2 174,00		7 150,99	445	453	Empty	true
merge flagelle	Uncategorized Sample	Flagellar Purification L. infantum Pro Exp1	Ingel18975_MGFPeaklist (F054297)	| organism=Leishmania_infantum | product=T-lymphocyte triggering factor, putative | location=LinJ.36:751589-752968(-) | length=459	GeneDB|LinJ.36.2000	LinfantumAnnotatedProteins_TriTrypDB-4.0_20120202.fasta	53 992,8	1	3	3	6	0.000388	0.0632	DAQLEGVLR	R	A	0.997	0	0	2	0	0	2	1 000,5423	2 296,00		7 109,36	383	391	Empty	true
merge flagelle	Uncategorized Sample	Flagellar Purification L. infantum Pro Exp1	Ingel18975_MGFPeaklist (F054297)	| organism=Leishmania_infantum | product=T-lymphocyte triggering factor, putative | location=LinJ.36:751589-752968(-) | length=459	GeneDB|LinJ.36.2000	LinfantumAnnotatedProteins_TriTrypDB-4.0_20120202.fasta	53 992,8	1	3	3	6	0.000388	0.0632	QLRDESDAALR	K	Q	0.997	2.8	0	0	3	0	2	1 273,6496	1 795,00		14 201,7	115	125	Empty	true
merge flagelle	Uncategorized Sample	Flagellar Purification L. infantum Pro Exp1	Ingel18975_MGFPeaklist (F054297)	| organism=Leishmania_infantum | product=hypothetical protein, conserved | location=LinJ.28:280675-281859(-) | length=394	GeneDB|LinJ.28.0790	LinfantumAnnotatedProteins_TriTrypDB-4.0_20120202.fasta	44 061,8	1	6	6	18	0.00116	0.216	EHAAYDVAEAR	R	H	0.997	6.62	0	0	2	0	2	1 231,5701	1 806,00		2 779,32	259	269	Empty	true
merge flagelle	Uncategorized Sample	Flagellar Purification L. infantum Pro Exp1	Ingel18975_MGFPeaklist (F054297)	| organism=Leishmania_infantum | product=hypothetical protein, conserved | location=LinJ.28:280675-281859(-) | length=394	GeneDB|LinJ.28.0790	LinfantumAnnotatedProteins_TriTrypDB-4.0_20120202.fasta	44 061,8	1	6	6	18	0.00116	0.216	ELDNLEATPYASGAAPDAFR	R	L	0.997	8.43	0	0	2	0	2	2 107,9932	2 624,00		31 057,3	144	163	Empty	true
merge flagelle	Uncategorized Sample	Flagellar Purification L. infantum Pro Exp1	Ingel18975_MGFPeaklist (F054297)	| organism=Leishmania_infantum | product=hypothetical protein, conserved | location=LinJ.28:280675-281859(-) | length=394	GeneDB|LinJ.28.0790	LinfantumAnnotatedProteins_TriTrypDB-4.0_20120202.fasta	44 061,8	1	6	6	18	0.00116	0.216	FLTLQTTNQAIPR	R	T	0.997	4.96	0	5	0	0	2	1 502,8327	2 601,00		36 430,0	109	121	Empty	true
merge flagelle	Uncategorized Sample	Flagellar Purification L. infantum Pro Exp1	Ingel18975_MGFPeaklist (F054297)	| organism=Leishmania_infantum | product=hypothetical protein, conserved | location=LinJ.28:280675-281859(-) | length=394	GeneDB|LinJ.28.0790	LinfantumAnnotatedProteins_TriTrypDB-4.0_20120202.fasta	44 061,8	1	6	6	18	0.00116	0.216	LGEGGAGGDGLGGTQGQGNTGSR	K	K	0.997	5.62	0	0	3	0	2	2 002,9178	1 809,00		38 001,7	83	105	Empty	true
merge flagelle	Uncategorized Sample	Flagellar Purification L. infantum Pro Exp1	Ingel18975_MGFPeaklist (F054297)	| organism=Leishmania_infantum | product=hypothetical protein, conserved | location=LinJ.28:280675-281859(-) | length=394	GeneDB|LinJ.28.0790	LinfantumAnnotatedProteins_TriTrypDB-4.0_20120202.fasta	44 061,8	1	6	6	18	0.00116	0.216	TFDDGVLDVLR	R	A	0.997	4.08	0	4	0	0	2	1 249,6425	3 016,00		20 506,7	122	132	Empty	true
merge flagelle	Uncategorized Sample	Flagellar Purification L. infantum Pro Exp1	Ingel18975_MGFPeaklist (F054297)	| organism=Leishmania_infantum | product=hypothetical protein, conserved | location=LinJ.28:280675-281859(-) | length=394	GeneDB|LinJ.28.0790	LinfantumAnnotatedProteins_TriTrypDB-4.0_20120202.fasta	44 061,8	1	6	6	18	0.00116	0.216	TFQTLQR	R	G	0.988	1.43	0	2	0	0	2	893.484	1 936,50		9 239,05	213	219	Empty	true
merge flagelle	Uncategorized Sample	Flagellar Purification L. infantum Pro Exp1	Ingel18975_MGFPeaklist (F054297)	| organism=Leishmania_infantum | product=26S protease regulatory subunit, putative,serine peptidase, Clan SJ, family S16, putative | location=LinJ.03:204172-205362(+) | length=396	GeneDB|LinJ.03.0520	LinfantumAnnotatedProteins_TriTrypDB-4.0_20120202.fasta	44 455,5	1	4	4	4	0.000259	0.154	AIAANVDAAFLK	K	I	0.997	3.85	0	1	0	0	2	1 203,6732	2 662,00		1 945,61	193	204	Empty	true
merge flagelle	Uncategorized Sample	Flagellar Purification L. infantum Pro Exp1	Ingel18975_MGFPeaklist (F054297)	| organism=Leishmania_infantum | product=26S protease regulatory subunit, putative,serine peptidase, Clan SJ, family S16, putative | location=LinJ.03:204172-205362(+) | length=396	GeneDB|LinJ.03.0520	LinfantumAnnotatedProteins_TriTrypDB-4.0_20120202.fasta	44 455,5	1	4	4	4	0.000259	0.154	EVIELPLTNPELFVR	R	V	0.997	3.77	0	1	0	0	2	1 768,9845	3 135,00		1 694,27	154	168	Empty	true
merge flagelle	Uncategorized Sample	Flagellar Purification L. infantum Pro Exp1	Ingel18975_MGFPeaklist (F054297)	| organism=Leishmania_infantum | product=26S protease regulatory subunit, putative,serine peptidase, Clan SJ, family S16, putative | location=LinJ.03:204172-205362(+) | length=396	GeneDB|LinJ.03.0520	LinfantumAnnotatedProteins_TriTrypDB-4.0_20120202.fasta	44 455,5	1	4	4	4	0.000259	0.154	GVLLYGPPGTGK	K	T	0.997	3.29	0	2	0	0	2	1 158,6520	2 395,00		9 982,55	176	187	Empty	false	GeneDB|LinJ.12.0190,GeneDB|LinJ.36.4570,GeneDB|LinJ.22.0440
merge flagelle	Uncategorized Sample	Flagellar Purification L. infantum Pro Exp1	Ingel18975_MGFPeaklist (F054297)	| organism=Leishmania_infantum | product=26S protease regulatory subunit, putative,serine peptidase, Clan SJ, family S16, putative | location=LinJ.03:204172-205362(+) | length=396	GeneDB|LinJ.03.0520	LinfantumAnnotatedProteins_TriTrypDB-4.0_20120202.fasta	44 455,5	1	4	4	4	0.000259	0.154	IEGSSSDREIQR	R	T	0.171	0	0	0	1	0	2	1 376,6765	1 568,00		494.38	250	261	Empty	true
merge flagelle	Uncategorized Sample	Flagellar Purification L. infantum Pro Exp1	Ingel18975_MGFPeaklist (F054297)	| organism=Leishmania_infantum | product=26S protease regulatory subunit, putative,serine peptidase, Clan SJ, family S16, putative | location=LinJ.03:204172-205362(+) | length=396	GeneDB|LinJ.03.0520	LinfantumAnnotatedProteins_TriTrypDB-4.0_20120202.fasta	44 455,5	1	4	4	4	0.000259	0.154	VNDDVKLQQR	K	E	0.3	0	0	0	1	0	2	1 214,6489	1 735,00		869.52	35	44	Empty	true
merge flagelle	Uncategorized Sample	Flagellar Purification L. infantum Pro Exp1	Ingel18975_MGFPeaklist (F054297)	| organism=Leishmania_infantum | product=hypothetical protein, conserved | location=LinJ.11:546405-547613(+) | length=402	GeneDB|LinJ.11.1300	LinfantumAnnotatedProteins_TriTrypDB-4.0_20120202.fasta	43 957,6	1	3	3	5	0.000323	0.117	AGMALELLVR	R	E	0.994	0	0	2	0	0	2	1 088,6134	2 753,00		5 005,44	118	127	Empty	true
merge flagelle	Uncategorized Sample	Flagellar Purification L. infantum Pro Exp1	Ingel18975_MGFPeaklist (F054297)	| organism=Leishmania_infantum | product=hypothetical protein, conserved | location=LinJ.11:546405-547613(+) | length=402	GeneDB|LinJ.11.1300	LinfantumAnnotatedProteins_TriTrypDB-4.0_20120202.fasta	43 957,6	1	3	3	5	0.000323	0.117	IQATEVGYPEQLVGELAR	K	E	0.997	5.85	0	1	0	0	2	1 973,0340	3 043,00		2 044,55	320	337	Empty	true
merge flagelle	Uncategorized Sample	Flagellar Purification L. infantum Pro Exp1	Ingel18975_MGFPeaklist (F054297)	| organism=Leishmania_infantum | product=hypothetical protein, conserved | location=LinJ.11:546405-547613(+) | length=402	GeneDB|LinJ.11.1300	LinfantumAnnotatedProteins_TriTrypDB-4.0_20120202.fasta	43 957,6	1	3	3	5	0.000323	0.117	LLLGGGSSEDAPFSTLAGR	R	Q	0.997	12.4	0	2	0	0	2	1 847,9500	2 934,00		14 593,3	134	152	Empty	true
merge flagelle	Uncategorized Sample	Flagellar Purification L. infantum Pro Exp1	Ingel18975_MGFPeaklist (F054297)	| organism=Leishmania_infantum | product=hypothetical protein, conserved | location=LinJ.20:101166-102269(+) | length=367	GeneDB|LinJ.20.0300	LinfantumAnnotatedProteins_TriTrypDB-4.0_20120202.fasta	40 688,5	1	7	7	14	0.000905	0.215	AFVESLQEAK	K	A	0.997	1.49	0	3	0	0	2	1 121,5837	2 212,00		14 696,9	253	262	Empty	true
merge flagelle	Uncategorized Sample	Flagellar Purification L. infantum Pro Exp1	Ingel18975_MGFPeaklist (F054297)	| organism=Leishmania_infantum | product=hypothetical protein, conserved | location=LinJ.20:101166-102269(+) | length=367	GeneDB|LinJ.20.0300	LinfantumAnnotatedProteins_TriTrypDB-4.0_20120202.fasta	40 688,5	1	7	7	14	0.000905	0.215	KPPVDNSTPFSQGGR	R	S	0.997	4.29	0	0	2	0	2	1 586,7923	1 979,00		18 841,1	117	131	Empty	true
merge flagelle	Uncategorized Sample	Flagellar Purification L. infantum Pro Exp1	Ingel18975_MGFPeaklist (F054297)	| organism=Leishmania_infantum | product=hypothetical protein, conserved | location=LinJ.20:101166-102269(+) | length=367	GeneDB|LinJ.20.0300	LinfantumAnnotatedProteins_TriTrypDB-4.0_20120202.fasta	40 688,5	1	7	7	14	0.000905	0.215	KSFGETPAYMSR	R	V	0.876	0	0	0	1	0	2	1 389,6468	1 835,00		1 683,74	232	243	Empty	true
merge flagelle	Uncategorized Sample	Flagellar Purification L. infantum Pro Exp1	Ingel18975_MGFPeaklist (F054297)	| organism=Leishmania_infantum | product=hypothetical protein, conserved | location=LinJ.20:101166-102269(+) | length=367	GeneDB|LinJ.20.0300	LinfantumAnnotatedProteins_TriTrypDB-4.0_20120202.fasta	40 688,5	1	7	7	14	0.000905	0.215	MQAPLPTSR	K	K	0.997	1.31	0	2	0	0	2	1 016,5195	1 786,50		8 936,92	223	231	Empty	true
merge flagelle	Uncategorized Sample	Flagellar Purification L. infantum Pro Exp1	Ingel18975_MGFPeaklist (F054297)	| organism=Leishmania_infantum | product=hypothetical protein, conserved | location=LinJ.20:101166-102269(+) | length=367	GeneDB|LinJ.20.0300	LinfantumAnnotatedProteins_TriTrypDB-4.0_20120202.fasta	40 688,5	1	7	7	14	0.000905	0.215	NFVTSNIVEISNMVPK	K	R	0.171	0	0	0	1	0	2	1 807,9259	2 983,00		1 310,88	204	219	Empty	true
merge flagelle	Uncategorized Sample	Flagellar Purification L. infantum Pro Exp1	Ingel18975_MGFPeaklist (F054297)	| organism=Leishmania_infantum | product=hypothetical protein, conserved | location=LinJ.20:101166-102269(+) | length=367	GeneDB|LinJ.20.0300	LinfantumAnnotatedProteins_TriTrypDB-4.0_20120202.fasta	40 688,5	1	7	7	14	0.000905	0.215	NVGDSIDPQK	K	Y	0.997	1.89	0	3	0	0	2	1 072,5271	1 791,00		13 489,6	85	94	Empty	true
merge flagelle	Uncategorized Sample	Flagellar Purification L. infantum Pro Exp1	Ingel18975_MGFPeaklist (F054297)	| organism=Leishmania_infantum | product=hypothetical protein, conserved | location=LinJ.20:101166-102269(+) | length=367	GeneDB|LinJ.20.0300	LinfantumAnnotatedProteins_TriTrypDB-4.0_20120202.fasta	40 688,5	1	7	7	14	0.000905	0.215	YIYLLPR	K	A	0.66	0	0	2	0	0	2	937.551	2 768,00		5 739,76	273	279	Empty	true
merge flagelle	Uncategorized Sample	Flagellar Purification L. infantum Pro Exp1	Ingel18975_MGFPeaklist (F054297)	| organism=Leishmania_infantum | product=poly(A)-binding protein 2,poly(a) binding protein, putative | location=LinJ.35:1630915-1632672(+) | length=585	GeneDB|LinJ.35.4200	LinfantumAnnotatedProteins_TriTrypDB-4.0_20120202.fasta	64 646,3	1	5	5	7	0.000453	0.0752	AGSPLDVSR	K	F	0.997	1.47	0	2	0	0	2	901.474	1 936,50		5 160,89	254	262	Empty	true
merge flagelle	Uncategorized Sample	Flagellar Purification L. infantum Pro Exp1	Ingel18975_MGFPeaklist (F054297)	| organism=Leishmania_infantum | product=poly(A)-binding protein 2,poly(a) binding protein, putative | location=LinJ.35:1630915-1632672(+) | length=585	GeneDB|LinJ.35.4200	LinfantumAnnotatedProteins_TriTrypDB-4.0_20120202.fasta	64 646,3	1	5	5	7	0.000453	0.0752	IAEAQDVLNR	K	H	0.308	0	0	1	0	0	2	1 128,6008	2 070,00		1 592,13	572	581	Empty	true
merge flagelle	Uncategorized Sample	Flagellar Purification L. infantum Pro Exp1	Ingel18975_MGFPeaklist (F054297)	| organism=Leishmania_infantum | product=poly(A)-binding protein 2,poly(a) binding protein, putative | location=LinJ.35:1630915-1632672(+) | length=585	GeneDB|LinJ.35.4200	LinfantumAnnotatedProteins_TriTrypDB-4.0_20120202.fasta	64 646,3	1	5	5	7	0.000453	0.0752	NLDPAVTDEK	K	L	0.997	1.82	0	1	0	0	2	1 101,5424	1 879,00		1 880,42	189	198	Empty	true
merge flagelle	Uncategorized Sample	Flagellar Purification L. infantum Pro Exp1	Ingel18975_MGFPeaklist (F054297)	| organism=Leishmania_infantum | product=poly(A)-binding protein 2,poly(a) binding protein, putative | location=LinJ.35:1630915-1632672(+) | length=585	GeneDB|LinJ.35.4200	LinfantumAnnotatedProteins_TriTrypDB-4.0_20120202.fasta	64 646,3	1	5	5	7	0.000453	0.0752	NLDPAVTDEKLR	K	A	0.997	4.34	0	0	2	0	2	1 370,7276	2 114,50		8 806,43	189	200	Empty	true
merge flagelle	Uncategorized Sample	Flagellar Purification L. infantum Pro Exp1	Ingel18975_MGFPeaklist (F054297)	| organism=Leishmania_infantum | product=poly(A)-binding protein 2,poly(a) binding protein, putative | location=LinJ.35:1630915-1632672(+) | length=585	GeneDB|LinJ.35.4200	LinfantumAnnotatedProteins_TriTrypDB-4.0_20120202.fasta	64 646,3	1	5	5	7	0.000453	0.0752	QSEAGLGYVAFQK	V	H	0.896	1.66	0	0	1	0	1	1 397,7060	1 783,00		2 390,18	221	233	Empty	true
merge flagelle	Uncategorized Sample	Flagellar Purification L. infantum Pro Exp1	Ingel18975_MGFPeaklist (F054297)	| organism=Leishmania_infantum | product=hypothetical protein, conserved | location=LinJ.26:355638-357038(+) | length=466	GeneDB|LinJ.26.1100	LinfantumAnnotatedProteins_TriTrypDB-4.0_20120202.fasta	50 036,9	1	8	8	18	0.00116	0.174	ANQQLVSEIKR	R	L	0.997	2.52	0	0	2	0	2	1 285,7223	2 011,00		9 156,11	445	455	Empty	true
merge flagelle	Uncategorized Sample	Flagellar Purification L. infantum Pro Exp1	Ingel18975_MGFPeaklist (F054297)	| organism=Leishmania_infantum | product=hypothetical protein, conserved | location=LinJ.26:355638-357038(+) | length=466	GeneDB|LinJ.26.1100	LinfantumAnnotatedProteins_TriTrypDB-4.0_20120202.fasta	50 036,9	1	8	8	18	0.00116	0.174	FGSPSENSLATNFR	R	S	0.997	8.18	0	2	0	0	2	1 526,7233	2 411,50		10 282,2	148	161	Empty	true
merge flagelle	Uncategorized Sample	Flagellar Purification L. infantum Pro Exp1	Ingel18975_MGFPeaklist (F054297)	| organism=Leishmania_infantum | product=hypothetical protein, conserved | location=LinJ.26:355638-357038(+) | length=466	GeneDB|LinJ.26.1100	LinfantumAnnotatedProteins_TriTrypDB-4.0_20120202.fasta	50 036,9	1	8	8	18	0.00116	0.174	GLLLDELAR	R	R	0.997	0	0	4	0	0	2	999.583	2 932,50		4 432,46	351	359	Empty	true
merge flagelle	Uncategorized Sample	Flagellar Purification L. infantum Pro Exp1	Ingel18975_MGFPeaklist (F054297)	| organism=Leishmania_infantum | product=hypothetical protein, conserved | location=LinJ.26:355638-357038(+) | length=466	GeneDB|LinJ.26.1100	LinfantumAnnotatedProteins_TriTrypDB-4.0_20120202.fasta	50 036,9	1	8	8	18	0.00116	0.174	RANQQLVSEIKR	K	L	0.192	1.47	0	0	1	0	2	1 441,8234	1 945,00		4 427,88	444	455	Empty	true
merge flagelle	Uncategorized Sample	Flagellar Purification L. infantum Pro Exp1	Ingel18975_MGFPeaklist (F054297)	| organism=Leishmania_infantum | product=hypothetical protein, conserved | location=LinJ.26:355638-357038(+) | length=466	GeneDB|LinJ.26.1100	LinfantumAnnotatedProteins_TriTrypDB-4.0_20120202.fasta	50 036,9	1	8	8	18	0.00116	0.174	STGSGTGVVPAAAR	K	S	0.997	6.74	0	2	0	0	2	1 230,6437	1 820,00		20 252,0	199	212	Empty	true
merge flagelle	Uncategorized Sample	Flagellar Purification L. infantum Pro Exp1	Ingel18975_MGFPeaklist (F054297)	| organism=Leishmania_infantum | product=hypothetical protein, conserved | location=LinJ.26:355638-357038(+) | length=466	GeneDB|LinJ.26.1100	LinfantumAnnotatedProteins_TriTrypDB-4.0_20120202.fasta	50 036,9	1	8	8	18	0.00116	0.174	TDLETEVR	K	R	0.997	1.74	0	2	0	0	2	962.479	1 917,00		4 544,04	397	404	Empty	true
merge flagelle	Uncategorized Sample	Flagellar Purification L. infantum Pro Exp1	Ingel18975_MGFPeaklist (F054297)	| organism=Leishmania_infantum | product=hypothetical protein, conserved | location=LinJ.26:355638-357038(+) | length=466	GeneDB|LinJ.26.1100	LinfantumAnnotatedProteins_TriTrypDB-4.0_20120202.fasta	50 036,9	1	8	8	18	0.00116	0.174	TVPVNIDDANVQR	R	K	0.997	5.7	0	2	0	0	2	1 440,7442	2 183,50		15 094,2	20	32	Empty	true
merge flagelle	Uncategorized Sample	Flagellar Purification L. infantum Pro Exp1	Ingel18975_MGFPeaklist (F054297)	| organism=Leishmania_infantum | product=hypothetical protein, conserved | location=LinJ.26:355638-357038(+) | length=466	GeneDB|LinJ.26.1100	LinfantumAnnotatedProteins_TriTrypDB-4.0_20120202.fasta	50 036,9	1	8	8	18	0.00116	0.174	VLSSATAAAAR	R	S	0.997	1.77	0	3	0	0	2	1 017,5686	1 741,00		18 411,3	270	280	Empty	true
merge flagelle	Uncategorized Sample	Flagellar Purification L. infantum Pro Exp1	Ingel18975_MGFPeaklist (F054297)	| organism=Leishmania_infantum | product=serine/threonine-protein kinase, putative,protein kinase, putative | location=LinJ.25:845288-846457(+) | length=389	GeneDB|LinJ.25.2450	LinfantumAnnotatedProteins_TriTrypDB-4.0_20120202.fasta	44 401,0	1	3	3	3	0.000194	0.0925	ANSFVGSPFYVAPDVLR	R	Q	0.997	7.05	0	1	0	0	2	1 838,9435	3 086,00		2 285,53	210	226	Empty	true
merge flagelle	Uncategorized Sample	Flagellar Purification L. infantum Pro Exp1	Ingel18975_MGFPeaklist (F054297)	| organism=Leishmania_infantum | product=serine/threonine-protein kinase, putative,protein kinase, putative | location=LinJ.25:845288-846457(+) | length=389	GeneDB|LinJ.25.2450	LinfantumAnnotatedProteins_TriTrypDB-4.0_20120202.fasta	44 401,0	1	3	3	3	0.000194	0.0925	RVETPEPPQEK	K	L	0.494	1.46	0	0	1	0	2	1 309,6748	1 765,00		1 046,74	30	40	Empty	true
merge flagelle	Uncategorized Sample	Flagellar Purification L. infantum Pro Exp1	Ingel18975_MGFPeaklist (F054297)	| organism=Leishmania_infantum | product=serine/threonine-protein kinase, putative,protein kinase, putative | location=LinJ.25:845288-846457(+) | length=389	GeneDB|LinJ.25.2450	LinfantumAnnotatedProteins_TriTrypDB-4.0_20120202.fasta	44 401,0	1	3	3	3	0.000194	0.0925	VQDVFTER	R	N	0.989	1.25	0	1	0	0	2	993.5	2 112,00		2 675,22	88	95	Empty	true
merge flagelle	Uncategorized Sample	Flagellar Purification L. infantum Pro Exp1	Ingel18975_MGFPeaklist (F054297)	| organism=Leishmania_infantum | product=hypothetical protein, conserved | location=LinJ.36:1245828-1247534(-) | length=568	GeneDB|LinJ.36.3270	LinfantumAnnotatedProteins_TriTrypDB-4.0_20120202.fasta	62 425,3	1	7	9	14	0.000905	0.153	GVKDFTVSTSM	R	-	0.997	1.52	0	2	0	0	2	1 187,5614	2 054,00		7 535,94	558	568	Empty	true
merge flagelle	Uncategorized Sample	Flagellar Purification L. infantum Pro Exp1	Ingel18975_MGFPeaklist (F054297)	| organism=Leishmania_infantum | product=hypothetical protein, conserved | location=LinJ.36:1245828-1247534(-) | length=568	GeneDB|LinJ.36.3270	LinfantumAnnotatedProteins_TriTrypDB-4.0_20120202.fasta	62 425,3	1	7	9	14	0.000905	0.153	LGVLLSPIEMDVLMR	R	H	0.997	1.34	0	2	2	0	2	1 717,9230	3 103,50		21 136,6	364	378	Empty	true
merge flagelle	Uncategorized Sample	Flagellar Purification L. infantum Pro Exp1	Ingel18975_MGFPeaklist (F054297)	| organism=Leishmania_infantum | product=hypothetical protein, conserved | location=LinJ.36:1245828-1247534(-) | length=568	GeneDB|LinJ.36.3270	LinfantumAnnotatedProteins_TriTrypDB-4.0_20120202.fasta	62 425,3	1	7	9	14	0.000905	0.153	LLTVTYDDKPTETVR	R	L	0.997	5.57	0	0	1	0	2	1 750,9224	2 315,00		2 895,40	518	532	Empty	true
merge flagelle	Uncategorized Sample	Flagellar Purification L. infantum Pro Exp1	Ingel18975_MGFPeaklist (F054297)	| organism=Leishmania_infantum | product=hypothetical protein, conserved | location=LinJ.36:1245828-1247534(-) | length=568	GeneDB|LinJ.36.3270	LinfantumAnnotatedProteins_TriTrypDB-4.0_20120202.fasta	62 425,3	1	7	9	14	0.000905	0.153	LNAATIPDVVNGVLQR	R	E	0.997	5.12	0	2	0	0	2	1 679,9440	2 913,00		5 746,18	435	450	Empty	true
merge flagelle	Uncategorized Sample	Flagellar Purification L. infantum Pro Exp1	Ingel18975_MGFPeaklist (F054297)	| organism=Leishmania_infantum | product=hypothetical protein, conserved | location=LinJ.36:1245828-1247534(-) | length=568	GeneDB|LinJ.36.3270	LinfantumAnnotatedProteins_TriTrypDB-4.0_20120202.fasta	62 425,3	1	7	9	14	0.000905	0.153	LPDSLVLDTQDR	R	K	0.997	5.21	0	2	0	0	2	1 371,7117	2 519,00		18 189,3	533	544	Empty	true
merge flagelle	Uncategorized Sample	Flagellar Purification L. infantum Pro Exp1	Ingel18975_MGFPeaklist (F054297)	| organism=Leishmania_infantum | product=hypothetical protein, conserved | location=LinJ.36:1245828-1247534(-) | length=568	GeneDB|LinJ.36.3270	LinfantumAnnotatedProteins_TriTrypDB-4.0_20120202.fasta	62 425,3	1	7	9	14	0.000905	0.153	LPDSLVLDTQDRK	R	A	0.997	4.72	0	0	2	0	2	1 499,8067	2 411,50		7 966,53	533	545	Empty	true
merge flagelle	Uncategorized Sample	Flagellar Purification L. infantum Pro Exp1	Ingel18975_MGFPeaklist (F054297)	| organism=Leishmania_infantum | product=hypothetical protein, conserved | location=LinJ.36:1245828-1247534(-) | length=568	GeneDB|LinJ.36.3270	LinfantumAnnotatedProteins_TriTrypDB-4.0_20120202.fasta	62 425,3	1	7	9	14	0.000905	0.153	SMLASQLEEPTTVVAFK	R	G	0.997	3.89	0	1	0	0	2	1 866,9519	2 743,00		3 463,72	59	75	Empty	true
merge flagelle	Uncategorized Sample	Flagellar Purification L. infantum Pro Exp1	Ingel18975_MGFPeaklist (F054297)	| organism=Leishmania_infantum | product=actin-like protein, putative | location=LinJ.13:301271-302722(-) | length=483	GeneDB|LinJ.13.0840	LinfantumAnnotatedProteins_TriTrypDB-4.0_20120202.fasta	52 381,0	1	5	5	11	0.000711	0.17	GAVGDIYTPASGTSAR	R	V	0.997	6.49	0	2	0	0	2	1 522,7497	2 116,00		17 801,4	230	245	Empty	true
merge flagelle	Uncategorized Sample	Flagellar Purification L. infantum Pro Exp1	Ingel18975_MGFPeaklist (F054297)	| organism=Leishmania_infantum | product=actin-like protein, putative | location=LinJ.13:301271-302722(-) | length=483	GeneDB|LinJ.13.0840	LinfantumAnnotatedProteins_TriTrypDB-4.0_20120202.fasta	52 381,0	1	5	5	11	0.000711	0.17	GLTSTAAMGATEDFLLPDGQR	R	I	0.997	3.25	0	0	2	0	2	2 167,0340	2 771,50		10 430,7	301	321	Empty	true
merge flagelle	Uncategorized Sample	Flagellar Purification L. infantum Pro Exp1	Ingel18975_MGFPeaklist (F054297)	| organism=Leishmania_infantum | product=actin-like protein, putative | location=LinJ.13:301271-302722(-) | length=483	GeneDB|LinJ.13.0840	LinfantumAnnotatedProteins_TriTrypDB-4.0_20120202.fasta	52 381,0	1	5	5	11	0.000711	0.17	HVTQSPVAGAALTR	R	Y	0.997	5.48	0	0	2	0	2	1 407,7703	2 006,00		11 426,6	176	189	Empty	true
merge flagelle	Uncategorized Sample	Flagellar Purification L. infantum Pro Exp1	Ingel18975_MGFPeaklist (F054297)	| organism=Leishmania_infantum | product=actin-like protein, putative | location=LinJ.13:301271-302722(-) | length=483	GeneDB|LinJ.13.0840	LinfantumAnnotatedProteins_TriTrypDB-4.0_20120202.fasta	52 381,0	1	5	5	11	0.000711	0.17	LDVPTLVGYPR	R	H	0.997	4.89	0	3	0	0	2	1 229,6890	2 782,00		10 833,0	31	41	Empty	true
merge flagelle	Uncategorized Sample	Flagellar Purification L. infantum Pro Exp1	Ingel18975_MGFPeaklist (F054297)	| organism=Leishmania_infantum | product=actin-like protein, putative | location=LinJ.13:301271-302722(-) | length=483	GeneDB|LinJ.13.0840	LinfantumAnnotatedProteins_TriTrypDB-4.0_20120202.fasta	52 381,0	1	5	5	11	0.000711	0.17	SIAMAAGMNEQEVGEEALLK	R	Q	0.997	2.54	0	0	2	0	2	2 122,9997	2 469,00		7 121,55	44	63	Empty	true
merge flagelle	Uncategorized Sample	Flagellar Purification L. infantum Pro Exp1	Ingel18975_MGFPeaklist (F054297)	| organism=Leishmania_infantum | product=2,3-bisphosphoglycerate-independent phosphoglycerate mutase | location=LinJ.36:2561981-2563642(-) | length=553	GeneDB|LinJ.36.6960	LinfantumAnnotatedProteins_TriTrypDB-4.0_20120202.fasta	60 761,2	0.965	1	1	2	0.000129	0.0253	VALQGASLVDDALK	R	S	0.997	3.49	0	2	0	0	2	1 399,7793	2 778,00		3 387,79	87	100	Empty	true
merge flagelle	Uncategorized Sample	Flagellar Purification L. infantum Pro Exp1	Ingel18975_MGFPeaklist (F054297)	| organism=Leishmania_infantum | product=hypothetical protein, conserved | location=LinJ.24:641908-643647(+) | length=579	GeneDB|LinJ.24.1710	LinfantumAnnotatedProteins_TriTrypDB-4.0_20120202.fasta	64 711,0	0.965	1	1	1	6.46e-05	0.0173	LDDGLNEYSR	R	K	0.997	4.36	0	1	0	0	2	1 181,5434	2 021,00		2 118,23	517	526	Empty	true
merge flagelle	Uncategorized Sample	Flagellar Purification L. infantum Pro Exp1	Ingel18975_MGFPeaklist (F054297)	| organism=Leishmania_infantum | product=hypothetical protein, conserved | location=LinJ.14:531342-534137(+) | length=931	GeneDB|LinJ.14.1300	LinfantumAnnotatedProteins_TriTrypDB-4.0_20120202.fasta	99 172,6	1	22	23	52	0.00336	0.279	AAAGAGGASETGSPATPPSVFDK	R	L	0.997	4.72	0	0	2	0	2	2 045,9776	2 258,00		24 356,5	361	383	Empty	true
merge flagelle	Uncategorized Sample	Flagellar Purification L. infantum Pro Exp1	Ingel18975_MGFPeaklist (F054297)	| organism=Leishmania_infantum | product=hypothetical protein, conserved | location=LinJ.14:531342-534137(+) | length=931	GeneDB|LinJ.14.1300	LinfantumAnnotatedProteins_TriTrypDB-4.0_20120202.fasta	99 172,6	1	22	23	52	0.00336	0.279	AEANIEHISEGK	R	A	0.997	3.44	0	2	0	0	2	1 297,6383	1 866,50		8 636,50	650	661	Empty	true
merge flagelle	Uncategorized Sample	Flagellar Purification L. infantum Pro Exp1	Ingel18975_MGFPeaklist (F054297)	| organism=Leishmania_infantum | product=hypothetical protein, conserved | location=LinJ.14:531342-534137(+) | length=931	GeneDB|LinJ.14.1300	LinfantumAnnotatedProteins_TriTrypDB-4.0_20120202.fasta	99 172,6	1	22	23	52	0.00336	0.279	ANRTELPDDSLLEK	K	A	0.997	2.66	0	0	2	0	2	1 600,8179	2 372,50		11 863,3	612	625	Empty	true
merge flagelle	Uncategorized Sample	Flagellar Purification L. infantum Pro Exp1	Ingel18975_MGFPeaklist (F054297)	| organism=Leishmania_infantum | product=hypothetical protein, conserved | location=LinJ.14:531342-534137(+) | length=931	GeneDB|LinJ.14.1300	LinfantumAnnotatedProteins_TriTrypDB-4.0_20120202.fasta	99 172,6	1	22	23	52	0.00336	0.279	CLGCNRPMDNMRPR	R	T	0.081	0	0	0	0	1	2	1 808,7773	1 552,00		2 338,51	840	853	Empty	true
merge flagelle	Uncategorized Sample	Flagellar Purification L. infantum Pro Exp1	Ingel18975_MGFPeaklist (F054297)	| organism=Leishmania_infantum | product=hypothetical protein, conserved | location=LinJ.14:531342-534137(+) | length=931	GeneDB|LinJ.14.1300	LinfantumAnnotatedProteins_TriTrypDB-4.0_20120202.fasta	99 172,6	1	22	23	52	0.00336	0.279	DGEDIAYLNR	R	V	0.997	2.34	0	3	0	0	2	1 165,5485	2 168,00		12 573,6	387	396	Empty	true
merge flagelle	Uncategorized Sample	Flagellar Purification L. infantum Pro Exp1	Ingel18975_MGFPeaklist (F054297)	| organism=Leishmania_infantum | product=hypothetical protein, conserved | location=LinJ.14:531342-534137(+) | length=931	GeneDB|LinJ.14.1300	LinfantumAnnotatedProteins_TriTrypDB-4.0_20120202.fasta	99 172,6	1	22	23	52	0.00336	0.279	DYVENALER	R	L	0.997	2.04	0	2	0	0	2	1 108,5269	2 189,00		14 833,3	762	770	Empty	true
merge flagelle	Uncategorized Sample	Flagellar Purification L. infantum Pro Exp1	Ingel18975_MGFPeaklist (F054297)	| organism=Leishmania_infantum | product=hypothetical protein, conserved | location=LinJ.14:531342-534137(+) | length=931	GeneDB|LinJ.14.1300	LinfantumAnnotatedProteins_TriTrypDB-4.0_20120202.fasta	99 172,6	1	22	23	52	0.00336	0.279	EATTPIIEPVPSVQPQLR	R	R	0.997	1.77	0	0	2	0	2	1 975,0861	2 684,50		14 905,3	322	339	Empty	true
merge flagelle	Uncategorized Sample	Flagellar Purification L. infantum Pro Exp1	Ingel18975_MGFPeaklist (F054297)	| organism=Leishmania_infantum | product=hypothetical protein, conserved | location=LinJ.14:531342-534137(+) | length=931	GeneDB|LinJ.14.1300	LinfantumAnnotatedProteins_TriTrypDB-4.0_20120202.fasta	99 172,6	1	22	23	52	0.00336	0.279	EAYRLDEVK	K	A	0.997	1.49	0	1	0	0	2	1 122,5790	1 989,00		3 638,96	603	611	Empty	true
merge flagelle	Uncategorized Sample	Flagellar Purification L. infantum Pro Exp1	Ingel18975_MGFPeaklist (F054297)	| organism=Leishmania_infantum | product=hypothetical protein, conserved | location=LinJ.14:531342-534137(+) | length=931	GeneDB|LinJ.14.1300	LinfantumAnnotatedProteins_TriTrypDB-4.0_20120202.fasta	99 172,6	1	22	23	52	0.00336	0.279	ELQGELSALK	R	E	0.997	2	0	2	0	0	2	1 087,5995	2 367,50		14 091,1	709	718	Empty	true
merge flagelle	Uncategorized Sample	Flagellar Purification L. infantum Pro Exp1	Ingel18975_MGFPeaklist (F054297)	| organism=Leishmania_infantum | product=hypothetical protein, conserved | location=LinJ.14:531342-534137(+) | length=931	GeneDB|LinJ.14.1300	LinfantumAnnotatedProteins_TriTrypDB-4.0_20120202.fasta	99 172,6	1	22	23	52	0.00336	0.279	EVEQVLNATNAGLIDTLEK	R	S	0.997	4.11	0	0	1	0	2	2 057,0763	2 995,00		1 369,15	774	792	Empty	true
merge flagelle	Uncategorized Sample	Flagellar Purification L. infantum Pro Exp1	Ingel18975_MGFPeaklist (F054297)	| organism=Leishmania_infantum | product=hypothetical protein, conserved | location=LinJ.14:531342-534137(+) | length=931	GeneDB|LinJ.14.1300	LinfantumAnnotatedProteins_TriTrypDB-4.0_20120202.fasta	99 172,6	1	22	23	52	0.00336	0.279	FAGGGLSGEDAK	R	D	0.997	3	0	1	0	0	2	1 108,5271	1 858,00		6 086,59	725	736	Empty	true
merge flagelle	Uncategorized Sample	Flagellar Purification L. infantum Pro Exp1	Ingel18975_MGFPeaklist (F054297)	| organism=Leishmania_infantum | product=hypothetical protein, conserved | location=LinJ.14:531342-534137(+) | length=931	GeneDB|LinJ.14.1300	LinfantumAnnotatedProteins_TriTrypDB-4.0_20120202.fasta	99 172,6	1	22	23	52	0.00336	0.279	FAGGGLSGEDAKDLMDSIER	R	L	0.997	0	0	0	4	0	2	2 083,9605	2 524,00		23 311,0	725	744	Empty	true
merge flagelle	Uncategorized Sample	Flagellar Purification L. infantum Pro Exp1	Ingel18975_MGFPeaklist (F054297)	| organism=Leishmania_infantum | product=hypothetical protein, conserved | location=LinJ.14:531342-534137(+) | length=931	GeneDB|LinJ.14.1300	LinfantumAnnotatedProteins_TriTrypDB-4.0_20120202.fasta	99 172,6	1	22	23	52	0.00336	0.279	QLAALLAAQEGQR	K	D	0.997	6.51	0	4	0	0	2	1 368,7595	2 749,00		26 496,8	558	570	Empty	true
merge flagelle	Uncategorized Sample	Flagellar Purification L. infantum Pro Exp1	Ingel18975_MGFPeaklist (F054297)	| organism=Leishmania_infantum | product=hypothetical protein, conserved | location=LinJ.14:531342-534137(+) | length=931	GeneDB|LinJ.14.1300	LinfantumAnnotatedProteins_TriTrypDB-4.0_20120202.fasta	99 172,6	1	22	23	52	0.00336	0.279	SGAVVDSDGLDGLLR	R	R	0.997	4.74	0	5	0	0	2	1 473,7546	2 819,00		33 425,5	429	443	Empty	true
merge flagelle	Uncategorized Sample	Flagellar Purification L. infantum Pro Exp1	Ingel18975_MGFPeaklist (F054297)	| organism=Leishmania_infantum | product=hypothetical protein, conserved | location=LinJ.14:531342-534137(+) | length=931	GeneDB|LinJ.14.1300	LinfantumAnnotatedProteins_TriTrypDB-4.0_20120202.fasta	99 172,6	1	22	23	52	0.00336	0.279	SGAVVDSDGLDGLLRR	R	L	0.997	4.57	0	0	2	0	2	1 629,8557	2 722,50		5 286,09	429	444	Empty	true
merge flagelle	Uncategorized Sample	Flagellar Purification L. infantum Pro Exp1	Ingel18975_MGFPeaklist (F054297)	| organism=Leishmania_infantum | product=hypothetical protein, conserved | location=LinJ.14:531342-534137(+) | length=931	GeneDB|LinJ.14.1300	LinfantumAnnotatedProteins_TriTrypDB-4.0_20120202.fasta	99 172,6	1	22	23	52	0.00336	0.279	SGGGGGGQAPVAGVTASSLR	R	S	0.997	1.59	0	2	0	0	2	1 685,8567	2 150,50		93 551,0	888	907	Empty	true
merge flagelle	Uncategorized Sample	Flagellar Purification L. infantum Pro Exp1	Ingel18975_MGFPeaklist (F054297)	| organism=Leishmania_infantum | product=hypothetical protein, conserved | location=LinJ.14:531342-534137(+) | length=931	GeneDB|LinJ.14.1300	LinfantumAnnotatedProteins_TriTrypDB-4.0_20120202.fasta	99 172,6	1	22	23	52	0.00336	0.279	SSVSFPQLR	R	D	0.928	0	0	1	0	0	2	1 020,5472	2 467,00		1 825,60	275	283	Empty	true
merge flagelle	Uncategorized Sample	Flagellar Purification L. infantum Pro Exp1	Ingel18975_MGFPeaklist (F054297)	| organism=Leishmania_infantum | product=hypothetical protein, conserved | location=LinJ.14:531342-534137(+) | length=931	GeneDB|LinJ.14.1300	LinfantumAnnotatedProteins_TriTrypDB-4.0_20120202.fasta	99 172,6	1	22	23	52	0.00336	0.279	SVEAEVESAQGQLQR	R	L	0.997	4.66	0	0	4	0	2	1 630,8031	2 331,00		45 667,0	585	599	Empty	true
merge flagelle	Uncategorized Sample	Flagellar Purification L. infantum Pro Exp1	Ingel18975_MGFPeaklist (F054297)	| organism=Leishmania_infantum | product=hypothetical protein, conserved | location=LinJ.14:531342-534137(+) | length=931	GeneDB|LinJ.14.1300	LinfantumAnnotatedProteins_TriTrypDB-4.0_20120202.fasta	99 172,6	1	22	23	52	0.00336	0.279	TELPDDSLLEK	R	A	0.997	3.52	0	2	0	0	2	1 259,6368	2 427,50		18 331,6	615	625	Empty	true
merge flagelle	Uncategorized Sample	Flagellar Purification L. infantum Pro Exp1	Ingel18975_MGFPeaklist (F054297)	| organism=Leishmania_infantum | product=hypothetical protein, conserved | location=LinJ.14:531342-534137(+) | length=931	GeneDB|LinJ.14.1300	LinfantumAnnotatedProteins_TriTrypDB-4.0_20120202.fasta	99 172,6	1	22	23	52	0.00336	0.279	TLPATMTPFLNR	R	N	0.997	6.06	0	3	0	0	2	1 377,7197	2 495,00		35 257,9	854	865	Empty	true
merge flagelle	Uncategorized Sample	Flagellar Purification L. infantum Pro Exp1	Ingel18975_MGFPeaklist (F054297)	| organism=Leishmania_infantum | product=hypothetical protein, conserved | location=LinJ.14:531342-534137(+) | length=931	GeneDB|LinJ.14.1300	LinfantumAnnotatedProteins_TriTrypDB-4.0_20120202.fasta	99 172,6	1	22	23	52	0.00336	0.279	VLQLEQR	R	V	0.988	1.07	0	4	0	0	2	885.515	2 017,00		15 837,4	501	507	Empty	true
merge flagelle	Uncategorized Sample	Flagellar Purification L. infantum Pro Exp1	Ingel18975_MGFPeaklist (F054297)	| organism=Leishmania_infantum | product=hypothetical protein, conserved | location=LinJ.14:531342-534137(+) | length=931	GeneDB|LinJ.14.1300	LinfantumAnnotatedProteins_TriTrypDB-4.0_20120202.fasta	99 172,6	1	22	23	52	0.00336	0.279	VVAEILGEMK	R	G	0.997	1.64	0	2	0	0	2	1 104,5971	2 256,50		30 981,9	397	406	Empty	true
merge flagelle	Uncategorized Sample	Flagellar Purification L. infantum Pro Exp1	Ingel18975_MGFPeaklist (F054297)	| organism=Leishmania_infantum | product=elongation factor-1 gamma | location=LinJ.09:371404-372765(-) | length=453	GeneDB|LinJ.09.1020,GeneDB|LinJ.09.1030	LinfantumAnnotatedProteins_TriTrypDB-4.0_20120202.fasta	51 576,1	1	2	2	4	0.000259	0.0419	LYNTVMQQPK	R	T	0.997	2.09	0	2	0	0	2	1 237,6247	1 760,50		5 066,67	239	248	Empty	true
merge flagelle	Uncategorized Sample	Flagellar Purification L. infantum Pro Exp1	Ingel18975_MGFPeaklist (F054297)	| organism=Leishmania_infantum | product=elongation factor-1 gamma | location=LinJ.09:371404-372765(-) | length=453	GeneDB|LinJ.09.1020,GeneDB|LinJ.09.1030	LinfantumAnnotatedProteins_TriTrypDB-4.0_20120202.fasta	51 576,1	1	2	2	4	0.000259	0.0419	QFMTANLVR	K	G	0.991	1.14	0	2	0	0	2	1 095,5616	2 215,50		4 276,58	356	364	Empty	true
merge flagelle	Uncategorized Sample	Flagellar Purification L. infantum Pro Exp1	Ingel18975_MGFPeaklist (F054297)	| organism=Leishmania_infantum | product=hypothetical protein, conserved | location=LinJ.18:190540-192402(-) | length=620	GeneDB|LinJ.18.0470	LinfantumAnnotatedProteins_TriTrypDB-4.0_20120202.fasta	67 042,9	1	3	3	5	0.000323	0.071	SLLTIER	K	D	0.66	0	0	2	0	0	2	831.494	2 370,50		1 576,03	203	209	Empty	true
merge flagelle	Uncategorized Sample	Flagellar Purification L. infantum Pro Exp1	Ingel18975_MGFPeaklist (F054297)	| organism=Leishmania_infantum | product=hypothetical protein, conserved | location=LinJ.18:190540-192402(-) | length=620	GeneDB|LinJ.18.0470	LinfantumAnnotatedProteins_TriTrypDB-4.0_20120202.fasta	67 042,9	1	3	3	5	0.000323	0.071	VAELEGQQQQASEGAATGPKPPAATQR	R	A	0.997	11.1	0	0	1	0	2	2 720,3601	1 959,00		8 230,85	223	249	Empty	true
merge flagelle	Uncategorized Sample	Flagellar Purification L. infantum Pro Exp1	Ingel18975_MGFPeaklist (F054297)	| organism=Leishmania_infantum | product=hypothetical protein, conserved | location=LinJ.18:190540-192402(-) | length=620	GeneDB|LinJ.18.0470	LinfantumAnnotatedProteins_TriTrypDB-4.0_20120202.fasta	67 042,9	1	3	3	5	0.000323	0.071	VPEVMDDFVR	R	N	0.997	3.32	0	2	0	0	2	1 222,5774	2 309,00		11 654,2	63	72	Empty	true
merge flagelle	Uncategorized Sample	Flagellar Purification L. infantum Pro Exp1	Ingel18975_MGFPeaklist (F054297)	| organism=Leishmania_infantum | product=hypothetical protein, conserved | location=LinJ.29:868912-874425(-) | length=1838	GeneDB|LinJ.29.2100	LinfantumAnnotatedProteins_TriTrypDB-4.0_20120202.fasta	201 046,1	0.998	3	3	4	0.000259	0.0136	DAAEALLR	K	A	0.069	0	0	1	0	0	2	858.468	2 211,00		1 797,68	300	307	Empty	true
merge flagelle	Uncategorized Sample	Flagellar Purification L. infantum Pro Exp1	Ingel18975_MGFPeaklist (F054297)	| organism=Leishmania_infantum | product=hypothetical protein, conserved | location=LinJ.29:868912-874425(-) | length=1838	GeneDB|LinJ.29.2100	LinfantumAnnotatedProteins_TriTrypDB-4.0_20120202.fasta	201 046,1	0.998	3	3	4	0.000259	0.0136	EVNELREAMQQAVR	R	L	0.986	1.96	0	2	0	0	2	1 691,7905	2 358,50		51 517,4	235	248	Empty	true
merge flagelle	Uncategorized Sample	Flagellar Purification L. infantum Pro Exp1	Ingel18975_MGFPeaklist (F054297)	| organism=Leishmania_infantum | product=hypothetical protein, conserved | location=LinJ.29:868912-874425(-) | length=1838	GeneDB|LinJ.29.2100	LinfantumAnnotatedProteins_TriTrypDB-4.0_20120202.fasta	201 046,1	0.998	3	3	4	0.000259	0.0136	QSKDAAEALLR	R	A	0.868	0	0	0	1	0	2	1 202,6377	1 952,00		1 743,55	297	307	Empty	true
merge flagelle	Uncategorized Sample	Flagellar Purification L. infantum Pro Exp1	Ingel18975_MGFPeaklist (F054297)	| organism=Leishmania_infantum | product=hypothetical protein, conserved | location=LinJ.36:1235560-1238034(-) | length=824	GeneDB|LinJ.36.3240	LinfantumAnnotatedProteins_TriTrypDB-4.0_20120202.fasta	88 765,8	1	6	6	11	0.000711	0.0765	AQLEGIDTPK	R	I	0.997	1.26	0	2	0	0	2	1 071,5683	2 046,50		9 527,11	131	140	Empty	true
merge flagelle	Uncategorized Sample	Flagellar Purification L. infantum Pro Exp1	Ingel18975_MGFPeaklist (F054297)	| organism=Leishmania_infantum | product=hypothetical protein, conserved | location=LinJ.36:1235560-1238034(-) | length=824	GeneDB|LinJ.36.3240	LinfantumAnnotatedProteins_TriTrypDB-4.0_20120202.fasta	88 765,8	1	6	6	11	0.000711	0.0765	DTLVSFWR	K	E	0.702	0	0	2	0	0	2	1 023,5258	2 932,00		2 000,93	100	107	Empty	true
merge flagelle	Uncategorized Sample	Flagellar Purification L. infantum Pro Exp1	Ingel18975_MGFPeaklist (F054297)	| organism=Leishmania_infantum | product=hypothetical protein, conserved | location=LinJ.36:1235560-1238034(-) | length=824	GeneDB|LinJ.36.3240	LinfantumAnnotatedProteins_TriTrypDB-4.0_20120202.fasta	88 765,8	1	6	6	11	0.000711	0.0765	LFTDAGDLVHLR	R	F	0.997	4.68	0	0	2	0	2	1 356,7272	2 780,00		6 672,08	55	66	Empty	true
merge flagelle	Uncategorized Sample	Flagellar Purification L. infantum Pro Exp1	Ingel18975_MGFPeaklist (F054297)	| organism=Leishmania_infantum | product=hypothetical protein, conserved | location=LinJ.36:1235560-1238034(-) | length=824	GeneDB|LinJ.36.3240	LinfantumAnnotatedProteins_TriTrypDB-4.0_20120202.fasta	88 765,8	1	6	6	11	0.000711	0.0765	TTVPQDGQFILR	K	I	0.997	3.34	0	2	0	0	2	1 374,7378	2 519,00		32 323,7	706	717	Empty	true
merge flagelle	Uncategorized Sample	Flagellar Purification L. infantum Pro Exp1	Ingel18975_MGFPeaklist (F054297)	| organism=Leishmania_infantum | product=hypothetical protein, conserved | location=LinJ.36:1235560-1238034(-) | length=824	GeneDB|LinJ.36.3240	LinfantumAnnotatedProteins_TriTrypDB-4.0_20120202.fasta	88 765,8	1	6	6	11	0.000711	0.0765	VASESLSYGK	K	L	0.997	4.26	0	2	0	0	2	1 040,5258	1 821,50		8 141,64	609	618	Empty	true
merge flagelle	Uncategorized Sample	Flagellar Purification L. infantum Pro Exp1	Ingel18975_MGFPeaklist (F054297)	| organism=Leishmania_infantum | product=hypothetical protein, conserved | location=LinJ.36:1235560-1238034(-) | length=824	GeneDB|LinJ.36.3240	LinfantumAnnotatedProteins_TriTrypDB-4.0_20120202.fasta	88 765,8	1	6	6	11	0.000711	0.0765	VKDAILAVVAK	R	K	0.997	4.57	0	1	0	0	2	1 126,7195	2 497,00		2 629,97	234	244	Empty	true
merge flagelle	Uncategorized Sample	Flagellar Purification L. infantum Pro Exp1	Ingel18975_MGFPeaklist (F054297)	| organism=Leishmania_infantum | product=hypothetical protein, conserved | location=LinJ.25:565853-568174(-) | length=773	GeneDB|LinJ.25.1520	LinfantumAnnotatedProteins_TriTrypDB-4.0_20120202.fasta	88 343,1	1	13	14	26	0.00168	0.206	AIEQQLTGIYTK	R	H	0.997	3.48	0	2	0	0	2	1 364,7422	2 417,50		29 648,5	249	260	Empty	true
merge flagelle	Uncategorized Sample	Flagellar Purification L. infantum Pro Exp1	Ingel18975_MGFPeaklist (F054297)	| organism=Leishmania_infantum | product=hypothetical protein, conserved | location=LinJ.25:565853-568174(-) | length=773	GeneDB|LinJ.25.1520	LinfantumAnnotatedProteins_TriTrypDB-4.0_20120202.fasta	88 343,1	1	13	14	26	0.00168	0.206	ANEAFLALAPQGTLGYAQVK	R	E	0.997	2.47	0	0	1	0	2	2 062,0969	2 995,00		1 538,23	586	605	Empty	true
merge flagelle	Uncategorized Sample	Flagellar Purification L. infantum Pro Exp1	Ingel18975_MGFPeaklist (F054297)	| organism=Leishmania_infantum | product=hypothetical protein, conserved | location=LinJ.25:565853-568174(-) | length=773	GeneDB|LinJ.25.1520	LinfantumAnnotatedProteins_TriTrypDB-4.0_20120202.fasta	88 343,1	1	13	14	26	0.00168	0.206	DAIDIAPFETPK	R	K	0.997	2.12	0	3	0	0	2	1 316,6735	2 733,00		10 610,5	402	413	Empty	true
merge flagelle	Uncategorized Sample	Flagellar Purification L. infantum Pro Exp1	Ingel18975_MGFPeaklist (F054297)	| organism=Leishmania_infantum | product=hypothetical protein, conserved | location=LinJ.25:565853-568174(-) | length=773	GeneDB|LinJ.25.1520	LinfantumAnnotatedProteins_TriTrypDB-4.0_20120202.fasta	88 343,1	1	13	14	26	0.00168	0.206	DAIDIAPFETPKK	R	Q	0.963	0	0	0	3	0	2	1 444,7685	2 593,00		2 456,72	402	414	Empty	true
merge flagelle	Uncategorized Sample	Flagellar Purification L. infantum Pro Exp1	Ingel18975_MGFPeaklist (F054297)	| organism=Leishmania_infantum | product=hypothetical protein, conserved | location=LinJ.25:565853-568174(-) | length=773	GeneDB|LinJ.25.1520	LinfantumAnnotatedProteins_TriTrypDB-4.0_20120202.fasta	88 343,1	1	13	14	26	0.00168	0.206	DDSLSITEIGQR	K	N	0.997	2.66	0	1	0	0	2	1 333,6596	2 424,00		3 505,83	136	147	Empty	true
merge flagelle	Uncategorized Sample	Flagellar Purification L. infantum Pro Exp1	Ingel18975_MGFPeaklist (F054297)	| organism=Leishmania_infantum | product=hypothetical protein, conserved | location=LinJ.25:565853-568174(-) | length=773	GeneDB|LinJ.25.1520	LinfantumAnnotatedProteins_TriTrypDB-4.0_20120202.fasta	88 343,1	1	13	14	26	0.00168	0.206	DMRNPNDLLLLSDFR	K	I	0.997	5.42	0	0	2	0	2	1 834,9119	3 068,00		4 392,64	165	179	Empty	true
merge flagelle	Uncategorized Sample	Flagellar Purification L. infantum Pro Exp1	Ingel18975_MGFPeaklist (F054297)	| organism=Leishmania_infantum | product=hypothetical protein, conserved | location=LinJ.25:565853-568174(-) | length=773	GeneDB|LinJ.25.1520	LinfantumAnnotatedProteins_TriTrypDB-4.0_20120202.fasta	88 343,1	1	13	14	26	0.00168	0.206	EVLEKDVPDAQSIPQDSFSR	R	A	0.997	5.29	0	0	1	0	2	2 260,1094	2 409,00		11 717,7	206	225	Empty	true
merge flagelle	Uncategorized Sample	Flagellar Purification L. infantum Pro Exp1	Ingel18975_MGFPeaklist (F054297)	| organism=Leishmania_infantum | product=hypothetical protein, conserved | location=LinJ.25:565853-568174(-) | length=773	GeneDB|LinJ.25.1520	LinfantumAnnotatedProteins_TriTrypDB-4.0_20120202.fasta	88 343,1	1	13	14	26	0.00168	0.206	IPHPSADLTQSR	R	Y	0.997	2.38	0	0	2	0	2	1 321,6860	1 986,50		10 352,6	335	346	Empty	true
merge flagelle	Uncategorized Sample	Flagellar Purification L. infantum Pro Exp1	Ingel18975_MGFPeaklist (F054297)	| organism=Leishmania_infantum | product=hypothetical protein, conserved | location=LinJ.25:565853-568174(-) | length=773	GeneDB|LinJ.25.1520	LinfantumAnnotatedProteins_TriTrypDB-4.0_20120202.fasta	88 343,1	1	13	14	26	0.00168	0.206	KQTSVFYPPPPNGFGSER	K	E	0.564	1.96	0	0	1	0	2	2 009,9605	2 488,00		4 616,11	414	431	Empty	true
merge flagelle	Uncategorized Sample	Flagellar Purification L. infantum Pro Exp1	Ingel18975_MGFPeaklist (F054297)	| organism=Leishmania_infantum | product=hypothetical protein, conserved | location=LinJ.25:565853-568174(-) | length=773	GeneDB|LinJ.25.1520	LinfantumAnnotatedProteins_TriTrypDB-4.0_20120202.fasta	88 343,1	1	13	14	26	0.00168	0.206	LAKPIVAGDESR	K	E	0.997	3.01	0	0	2	0	2	1 255,7006	1 838,00		11 129,0	466	477	Empty	true
merge flagelle	Uncategorized Sample	Flagellar Purification L. infantum Pro Exp1	Ingel18975_MGFPeaklist (F054297)	| organism=Leishmania_infantum | product=hypothetical protein, conserved | location=LinJ.25:565853-568174(-) | length=773	GeneDB|LinJ.25.1520	LinfantumAnnotatedProteins_TriTrypDB-4.0_20120202.fasta	88 343,1	1	13	14	26	0.00168	0.206	NPNDLLLLSDFR	R	I	0.997	4.85	0	1	0	0	2	1 416,7483	3 103,00		9 447,96	168	179	Empty	true
merge flagelle	Uncategorized Sample	Flagellar Purification L. infantum Pro Exp1	Ingel18975_MGFPeaklist (F054297)	| organism=Leishmania_infantum | product=hypothetical protein, conserved | location=LinJ.25:565853-568174(-) | length=773	GeneDB|LinJ.25.1520	LinfantumAnnotatedProteins_TriTrypDB-4.0_20120202.fasta	88 343,1	1	13	14	26	0.00168	0.206	RPFLLTGLDAGTQR	R	I	0.997	6.96	0	0	3	0	2	1 544,8546	2 769,00		7 409,38	541	554	Empty	true
merge flagelle	Uncategorized Sample	Flagellar Purification L. infantum Pro Exp1	Ingel18975_MGFPeaklist (F054297)	| organism=Leishmania_infantum | product=hypothetical protein, conserved | location=LinJ.25:565853-568174(-) | length=773	GeneDB|LinJ.25.1520	LinfantumAnnotatedProteins_TriTrypDB-4.0_20120202.fasta	88 343,1	1	13	14	26	0.00168	0.206	SNWLSLVGKPAR	R	V	0.997	0	0	0	4	0	2	1 327,7481	2 775,00		3 868,40	435	446	Empty	true
merge flagelle	Uncategorized Sample	Flagellar Purification L. infantum Pro Exp1	Ingel18975_MGFPeaklist (F054297)	| organism=Leishmania_infantum | product=pyruvate dehydrogenase E1 component alpha subunit, putative | location=LinJ.18:588489-589625(+) | length=378	GeneDB|LinJ.18.1360	LinfantumAnnotatedProteins_TriTrypDB-4.0_20120202.fasta	42 720,4	1	7	7	13	0.00084	0.262	GGKPEDVFAEMFGR	R	Q	0.997	1.33	0	0	2	0	2	1 555,7212	2 540,50		6 209,76	114	127	Empty	true
merge flagelle	Uncategorized Sample	Flagellar Purification L. infantum Pro Exp1	Ingel18975_MGFPeaklist (F054297)	| organism=Leishmania_infantum | product=pyruvate dehydrogenase E1 component alpha subunit, putative | location=LinJ.18:588489-589625(+) | length=378	GeneDB|LinJ.18.1360	LinfantumAnnotatedProteins_TriTrypDB-4.0_20120202.fasta	42 720,4	1	7	7	13	0.00084	0.262	GPIVMELDCYR	K	Y	0.973	0	0	1	0	0	2	1 368,6288	2 478,00		3 787,94	269	279	Empty	true
merge flagelle	Uncategorized Sample	Flagellar Purification L. infantum Pro Exp1	Ingel18975_MGFPeaklist (F054297)	| organism=Leishmania_infantum | product=pyruvate dehydrogenase E1 component alpha subunit, putative | location=LinJ.18:588489-589625(+) | length=378	GeneDB|LinJ.18.1360	LinfantumAnnotatedProteins_TriTrypDB-4.0_20120202.fasta	42 720,4	1	7	7	13	0.00084	0.262	LPVIFAVENNHFGMGTSAAR	R	G	0.997	2.74	0	0	2	0	2	2 147,0703	2 958,00		8 303,57	207	226	Empty	true
merge flagelle	Uncategorized Sample	Flagellar Purification L. infantum Pro Exp1	Ingel18975_MGFPeaklist (F054297)	| organism=Leishmania_infantum | product=pyruvate dehydrogenase E1 component alpha subunit, putative | location=LinJ.18:588489-589625(+) | length=378	GeneDB|LinJ.18.1360	LinfantumAnnotatedProteins_TriTrypDB-4.0_20120202.fasta	42 720,4	1	7	7	13	0.00084	0.262	SLALMFR	K	I	0.988	1	0	3	0	0	2	853.46	2 509,00		5 554,42	50	56	Empty	true
merge flagelle	Uncategorized Sample	Flagellar Purification L. infantum Pro Exp1	Ingel18975_MGFPeaklist (F054297)	| organism=Leishmania_infantum | product=pyruvate dehydrogenase E1 component alpha subunit, putative | location=LinJ.18:588489-589625(+) | length=378	GeneDB|LinJ.18.1360	LinfantumAnnotatedProteins_TriTrypDB-4.0_20120202.fasta	42 720,4	1	7	7	13	0.00084	0.262	TDMAPLPTQAAYDAEQLKK	R	S	0.997	8.62	0	0	2	0	2	2 107,0380	2 445,00		20 703,4	31	49	Empty	true
merge flagelle	Uncategorized Sample	Flagellar Purification L. infantum Pro Exp1	Ingel18975_MGFPeaklist (F054297)	| organism=Leishmania_infantum | product=pyruvate dehydrogenase E1 component alpha subunit, putative | location=LinJ.18:588489-589625(+) | length=378	GeneDB|LinJ.18.1360	LinfantumAnnotatedProteins_TriTrypDB-4.0_20120202.fasta	42 720,4	1	7	7	13	0.00084	0.262	VDGMDVLAVQEGTR	K	Y	0.997	5.7	0	1	0	0	2	1 505,7267	2 198,00		2 783,58	245	258	Empty	true
merge flagelle	Uncategorized Sample	Flagellar Purification L. infantum Pro Exp1	Ingel18975_MGFPeaklist (F054297)	| organism=Leishmania_infantum | product=pyruvate dehydrogenase E1 component alpha subunit, putative | location=LinJ.18:588489-589625(+) | length=378	GeneDB|LinJ.18.1360	LinfantumAnnotatedProteins_TriTrypDB-4.0_20120202.fasta	42 720,4	1	7	7	13	0.00084	0.262	YMGHSMSDPDNQYR	R	T	0.288	0	0	0	2	0	2	1 732,6691	1 513,50		1 398,59	280	293	Empty	true
merge flagelle	Uncategorized Sample	Flagellar Purification L. infantum Pro Exp1	Ingel18975_MGFPeaklist (F054297)	| organism=Leishmania_infantum | product=hypothetical protein, conserved | location=LinJ.21:636749-637936(-) | length=395	GeneDB|LinJ.21.1830	LinfantumAnnotatedProteins_TriTrypDB-4.0_20120202.fasta	46 591,4	1	9	9	23	0.00149	0.182	DAFATWLK	R	I	0.997	1.15	0	2	0	0	2	951.494	2 816,50		2 383,15	28	35	Empty	true
merge flagelle	Uncategorized Sample	Flagellar Purification L. infantum Pro Exp1	Ingel18975_MGFPeaklist (F054297)	| organism=Leishmania_infantum | product=hypothetical protein, conserved | location=LinJ.21:636749-637936(-) | length=395	GeneDB|LinJ.21.1830	LinfantumAnnotatedProteins_TriTrypDB-4.0_20120202.fasta	46 591,4	1	9	9	23	0.00149	0.182	FLAPYDK	R	N	0.988	1.77	0	2	0	0	2	853.446	2 109,50		7 963,57	275	281	Empty	true
merge flagelle	Uncategorized Sample	Flagellar Purification L. infantum Pro Exp1	Ingel18975_MGFPeaklist (F054297)	| organism=Leishmania_infantum | product=hypothetical protein, conserved | location=LinJ.21:636749-637936(-) | length=395	GeneDB|LinJ.21.1830	LinfantumAnnotatedProteins_TriTrypDB-4.0_20120202.fasta	46 591,4	1	9	9	23	0.00149	0.182	FLAPYDKNLSR	R	D	0.997	3.11	0	0	2	0	2	1 323,7056	2 249,00		4 491,56	275	285	Empty	true
merge flagelle	Uncategorized Sample	Flagellar Purification L. infantum Pro Exp1	Ingel18975_MGFPeaklist (F054297)	| organism=Leishmania_infantum | product=hypothetical protein, conserved | location=LinJ.21:636749-637936(-) | length=395	GeneDB|LinJ.21.1830	LinfantumAnnotatedProteins_TriTrypDB-4.0_20120202.fasta	46 591,4	1	9	9	23	0.00149	0.182	FLAPYDKNLSRDEIMTR	R	V	0.839	0	0	0	0	4	2	2 085,0436	2 370,00		17 876,7	275	291	Empty	true
merge flagelle	Uncategorized Sample	Flagellar Purification L. infantum Pro Exp1	Ingel18975_MGFPeaklist (F054297)	| organism=Leishmania_infantum | product=hypothetical protein, conserved | location=LinJ.21:636749-637936(-) | length=395	GeneDB|LinJ.21.1830	LinfantumAnnotatedProteins_TriTrypDB-4.0_20120202.fasta	46 591,4	1	9	9	23	0.00149	0.182	LLRPAAEMYDGFLK	K	F	0.997	2.03	0	0	2	0	2	1 639,8515	2 627,50		7 151,63	193	206	Empty	true
merge flagelle	Uncategorized Sample	Flagellar Purification L. infantum Pro Exp1	Ingel18975_MGFPeaklist (F054297)	| organism=Leishmania_infantum | product=hypothetical protein, conserved | location=LinJ.21:636749-637936(-) | length=395	GeneDB|LinJ.21.1830	LinfantumAnnotatedProteins_TriTrypDB-4.0_20120202.fasta	46 591,4	1	9	9	23	0.00149	0.182	NLSRDEIMTR	K	V	0.502	0	0	0	2	0	2	1 250,6159	1 766,50		5 677,66	282	291	Empty	true
merge flagelle	Uncategorized Sample	Flagellar Purification L. infantum Pro Exp1	Ingel18975_MGFPeaklist (F054297)	| organism=Leishmania_infantum | product=hypothetical protein, conserved | location=LinJ.21:636749-637936(-) | length=395	GeneDB|LinJ.21.1830	LinfantumAnnotatedProteins_TriTrypDB-4.0_20120202.fasta	46 591,4	1	9	9	23	0.00149	0.182	SAPSYIMDTK	R	W	0.997	2.82	0	2	0	0	2	1 128,5243	1 844,00		14 719,0	151	160	Empty	true
merge flagelle	Uncategorized Sample	Flagellar Purification L. infantum Pro Exp1	Ingel18975_MGFPeaklist (F054297)	| organism=Leishmania_infantum | product=hypothetical protein, conserved | location=LinJ.21:636749-637936(-) | length=395	GeneDB|LinJ.21.1830	LinfantumAnnotatedProteins_TriTrypDB-4.0_20120202.fasta	46 591,4	1	9	9	23	0.00149	0.182	SMNLPTFPLLSR	R	T	0.997	4.8	0	4	0	0	2	1 391,7353	3 047,50		41 165,9	221	232	Empty	true
merge flagelle	Uncategorized Sample	Flagellar Purification L. infantum Pro Exp1	Ingel18975_MGFPeaklist (F054297)	| organism=Leishmania_infantum | product=hypothetical protein, conserved | location=LinJ.21:636749-637936(-) | length=395	GeneDB|LinJ.21.1830	LinfantumAnnotatedProteins_TriTrypDB-4.0_20120202.fasta	46 591,4	1	9	9	23	0.00149	0.182	VNDYHEFLGPK	R	F	0.997	3.24	0	0	3	0	2	1 318,6427	2 248,00		7 978,77	292	302	Empty	true
merge flagelle	Uncategorized Sample	Flagellar Purification L. infantum Pro Exp1	Ingel18975_MGFPeaklist (F054297)	| organism=Leishmania_infantum | product=hypothetical protein, conserved | location=LinJ.36:497108-498925(-) | length=605	GeneDB|LinJ.36.1430	LinfantumAnnotatedProteins_TriTrypDB-4.0_20120202.fasta	67 032,8	1	3	3	4	0.000259	0.0545	AAPNFSEAHGAR	R	A	0.997	2.85	0	0	2	0	2	1 227,5864	1 776,50		1 595,69	435	446	Empty	true
merge flagelle	Uncategorized Sample	Flagellar Purification L. infantum Pro Exp1	Ingel18975_MGFPeaklist (F054297)	| organism=Leishmania_infantum | product=hypothetical protein, conserved | location=LinJ.36:497108-498925(-) | length=605	GeneDB|LinJ.36.1430	LinfantumAnnotatedProteins_TriTrypDB-4.0_20120202.fasta	67 032,8	1	3	3	4	0.000259	0.0545	ISLPALIASTHR	R	-	0.997	4	0	0	1	0	2	1 278,7529	2 916,00		593.81	594	605	Empty	true
merge flagelle	Uncategorized Sample	Flagellar Purification L. infantum Pro Exp1	Ingel18975_MGFPeaklist (F054297)	| organism=Leishmania_infantum | product=hypothetical protein, conserved | location=LinJ.36:497108-498925(-) | length=605	GeneDB|LinJ.36.1430	LinfantumAnnotatedProteins_TriTrypDB-4.0_20120202.fasta	67 032,8	1	3	3	4	0.000259	0.0545	LVPMTSTLT	K	N	0.112	1.03	0	1	0	0	1	962.523	2 258,00		5 311,46	53	61	Empty	true
merge flagelle	Uncategorized Sample	Flagellar Purification L. infantum Pro Exp1	Ingel18975_MGFPeaklist (F054297)	| organism=Leishmania_infantum | product=surface antigen protein 2, putative | location=LinJ.12:411072-412325(+) | length=417	GeneDB|LinJ.12.0666	LinfantumAnnotatedProteins_TriTrypDB-4.0_20120202.fasta	43 969,0	0.998	2	3	7	0.000453	0.0504	EGYFVTSEK	R	T	0.333	0	0	2	0	0	2	1 059,4993	2 066,00		8 681,33	374	382	Empty	true
merge flagelle	Uncategorized Sample	Flagellar Purification L. infantum Pro Exp1	Ingel18975_MGFPeaklist (F054297)	| organism=Leishmania_infantum | product=surface antigen protein 2, putative | location=LinJ.12:411072-412325(+) | length=417	GeneDB|LinJ.12.0666	LinfantumAnnotatedProteins_TriTrypDB-4.0_20120202.fasta	43 969,0	0.998	2	3	7	0.000453	0.0504	SNTLAVLQAFGR	K	A	0.997	4.39	0	5	0	0	2	1 276,7008	3 010,00		29 413,6	44	55	Empty	true
merge flagelle	Uncategorized Sample	Flagellar Purification L. infantum Pro Exp1	Ingel18975_MGFPeaklist (F054297)	| organism=Leishmania_infantum | product=hypothetical protein, conserved | location=LinJ.36:134553-135230(-) | length=225	GeneDB|LinJ.36.0510	LinfantumAnnotatedProteins_TriTrypDB-4.0_20120202.fasta	26 132,1	0.965	1	2	2	0.000129	0.08	LMDQSLPVYDDVVTGVGR	K	L	0.997	8.41	0	1	1	0	2	1 979,9746	2 753,00		15 087,9	59	76	Empty	true
merge flagelle	Uncategorized Sample	Flagellar Purification L. infantum Pro Exp1	Ingel18975_MGFPeaklist (F054297)	| organism=Leishmania_infantum | product=flagellar radial spoke protein-like, putative | location=LinJ.29:249406-251514(-) | length=702	GeneDB|LinJ.29.0690	LinfantumAnnotatedProteins_TriTrypDB-4.0_20120202.fasta	76 343,6	1	5	5	7	0.000453	0.103	AAAPVDSFTNTR	R	W	0.997	4.59	0	1	0	0	2	1 249,6171	2 073,00		25 208,6	180	191	Empty	true
merge flagelle	Uncategorized Sample	Flagellar Purification L. infantum Pro Exp1	Ingel18975_MGFPeaklist (F054297)	| organism=Leishmania_infantum | product=flagellar radial spoke protein-like, putative | location=LinJ.29:249406-251514(-) | length=702	GeneDB|LinJ.29.0690	LinfantumAnnotatedProteins_TriTrypDB-4.0_20120202.fasta	76 343,6	1	5	5	7	0.000453	0.103	DCTIDEELR	R	Y	0.997	2.48	0	2	0	0	2	1 150,5047	2 093,50		9 693,97	674	682	Empty	true
merge flagelle	Uncategorized Sample	Flagellar Purification L. infantum Pro Exp1	Ingel18975_MGFPeaklist (F054297)	| organism=Leishmania_infantum | product=flagellar radial spoke protein-like, putative | location=LinJ.29:249406-251514(-) | length=702	GeneDB|LinJ.29.0690	LinfantumAnnotatedProteins_TriTrypDB-4.0_20120202.fasta	76 343,6	1	5	5	7	0.000453	0.103	ERPADAMDALGAASNQLLSGSAVPPMK	R	G	0.997	4.36	0	0	1	0	2	2 729,3236	2 676,00		9 749,45	141	167	Empty	true
merge flagelle	Uncategorized Sample	Flagellar Purification L. infantum Pro Exp1	Ingel18975_MGFPeaklist (F054297)	| organism=Leishmania_infantum | product=flagellar radial spoke protein-like, putative | location=LinJ.29:249406-251514(-) | length=702	GeneDB|LinJ.29.0690	LinfantumAnnotatedProteins_TriTrypDB-4.0_20120202.fasta	76 343,6	1	5	5	7	0.000453	0.103	EYVEAPGEFDGQR	R	D	0.997	4.92	0	2	0	0	2	1 496,6653	2 167,50		25 064,6	661	673	Empty	true
merge flagelle	Uncategorized Sample	Flagellar Purification L. infantum Pro Exp1	Ingel18975_MGFPeaklist (F054297)	| organism=Leishmania_infantum | product=flagellar radial spoke protein-like, putative | location=LinJ.29:249406-251514(-) | length=702	GeneDB|LinJ.29.0690	LinfantumAnnotatedProteins_TriTrypDB-4.0_20120202.fasta	76 343,6	1	5	5	7	0.000453	0.103	GYTKGELMQAK	K	G	0.515	0	0	0	1	0	2	1 241,6197	1 635,00		2 454,55	503	513	Empty	true
merge flagelle	Uncategorized Sample	Flagellar Purification L. infantum Pro Exp1	Ingel18975_MGFPeaklist (F054297)	| organism=Leishmania_infantum | product=hypothetical protein, conserved | location=LinJ.16:332779-337746(-) | length=1655	GeneDB|LinJ.16.0910	LinfantumAnnotatedProteins_TriTrypDB-4.0_20120202.fasta	184 404,2	1	3	3	5	0.000323	0.0193	ALFGFAAAQR	R	G	0.997	2.22	0	2	0	0	2	1 051,5683	2 725,50		3 836,25	683	692	Empty	true
merge flagelle	Uncategorized Sample	Flagellar Purification L. infantum Pro Exp1	Ingel18975_MGFPeaklist (F054297)	| organism=Leishmania_infantum | product=hypothetical protein, conserved | location=LinJ.16:332779-337746(-) | length=1655	GeneDB|LinJ.16.0910	LinfantumAnnotatedProteins_TriTrypDB-4.0_20120202.fasta	184 404,2	1	3	3	5	0.000323	0.0193	GIEDTAPGAEK	R	S	0.997	1.62	0	1	0	0	2	1 087,5268	1 698,00		1 138,83	693	703	Empty	true
merge flagelle	Uncategorized Sample	Flagellar Purification L. infantum Pro Exp1	Ingel18975_MGFPeaklist (F054297)	| organism=Leishmania_infantum | product=hypothetical protein, conserved | location=LinJ.16:332779-337746(-) | length=1655	GeneDB|LinJ.16.0910	LinfantumAnnotatedProteins_TriTrypDB-4.0_20120202.fasta	184 404,2	1	3	3	5	0.000323	0.0193	ILLPFGPSLQR	R	R	0.997	5.77	0	2	0	0	2	1 240,7414	3 065,50		5 118,66	1378	1388	Empty	true
merge flagelle	Uncategorized Sample	Flagellar Purification L. infantum Pro Exp1	Ingel18975_MGFPeaklist (F054297)	| organism=Leishmania_infantum | product=heat shock protein, putative | location=LinJ.18:583215-585683(+) | length=822	GeneDB|LinJ.18.1350	LinfantumAnnotatedProteins_TriTrypDB-4.0_20120202.fasta	91 790,3	1	5	5	8	0.000517	0.0779	LLGAADSYPK	K	K	0.42	0	0	2	0	0	2	1 034,5518	2 083,00		3 865,39	435	444	Empty	true
merge flagelle	Uncategorized Sample	Flagellar Purification L. infantum Pro Exp1	Ingel18975_MGFPeaklist (F054297)	| organism=Leishmania_infantum | product=heat shock protein, putative | location=LinJ.18:583215-585683(+) | length=822	GeneDB|LinJ.18.1350	LinfantumAnnotatedProteins_TriTrypDB-4.0_20120202.fasta	91 790,3	1	5	5	8	0.000517	0.0779	SPSSVPFLPQVNK	R	V	0.997	2.26	0	2	0	0	2	1 399,7580	2 672,00		9 178,66	419	431	Empty	true
merge flagelle	Uncategorized Sample	Flagellar Purification L. infantum Pro Exp1	Ingel18975_MGFPeaklist (F054297)	| organism=Leishmania_infantum | product=heat shock protein, putative | location=LinJ.18:583215-585683(+) | length=822	GeneDB|LinJ.18.1350	LinfantumAnnotatedProteins_TriTrypDB-4.0_20120202.fasta	91 790,3	1	5	5	8	0.000517	0.0779	SYVNEAATTDPR	R	V	0.997	3.09	0	2	0	0	2	1 323,6175	1 829,50		9 628,26	127	138	Empty	true
merge flagelle	Uncategorized Sample	Flagellar Purification L. infantum Pro Exp1	Ingel18975_MGFPeaklist (F054297)	| organism=Leishmania_infantum | product=heat shock protein, putative | location=LinJ.18:583215-585683(+) | length=822	GeneDB|LinJ.18.1350	LinfantumAnnotatedProteins_TriTrypDB-4.0_20120202.fasta	91 790,3	1	5	5	8	0.000517	0.0779	VSELPTYPILLGYHAENPR	K	S	0.997	1.64	0	0	1	0	2	2 169,1340	3 045,00		1 243,41	400	418	Empty	true
merge flagelle	Uncategorized Sample	Flagellar Purification L. infantum Pro Exp1	Ingel18975_MGFPeaklist (F054297)	| organism=Leishmania_infantum | product=heat shock protein, putative | location=LinJ.18:583215-585683(+) | length=822	GeneDB|LinJ.18.1350	LinfantumAnnotatedProteins_TriTrypDB-4.0_20120202.fasta	91 790,3	1	5	5	8	0.000517	0.0779	YNVDVSQNKR	R	A	0.196	1.46	0	0	1	0	2	1 222,6174	1 712,00		5 990,28	259	268	Empty	true
merge flagelle	Uncategorized Sample	Flagellar Purification L. infantum Pro Exp1	Ingel18975_MGFPeaklist (F054297)	| organism=Leishmania_infantum | product=hypothetical protein, conserved | location=LinJ.02:142496-144568(-) | length=690	GeneDB|LinJ.02.0280	LinfantumAnnotatedProteins_TriTrypDB-4.0_20120202.fasta	72 870,3	1	7	7	13	0.00084	0.117	AALDMYAETK	R	V	0.997	4.29	0	1	0	0	2	1 128,5243	1 929,00		5 337,11	394	403	Empty	true
merge flagelle	Uncategorized Sample	Flagellar Purification L. infantum Pro Exp1	Ingel18975_MGFPeaklist (F054297)	| organism=Leishmania_infantum | product=hypothetical protein, conserved | location=LinJ.02:142496-144568(-) | length=690	GeneDB|LinJ.02.0280	LinfantumAnnotatedProteins_TriTrypDB-4.0_20120202.fasta	72 870,3	1	7	7	13	0.00084	0.117	EAALDCAANVPR	R	T	0.997	3.47	0	1	0	0	2	1 286,6158	2 048,00		7 642,92	540	551	Empty	true
merge flagelle	Uncategorized Sample	Flagellar Purification L. infantum Pro Exp1	Ingel18975_MGFPeaklist (F054297)	| organism=Leishmania_infantum | product=hypothetical protein, conserved | location=LinJ.02:142496-144568(-) | length=690	GeneDB|LinJ.02.0280	LinfantumAnnotatedProteins_TriTrypDB-4.0_20120202.fasta	72 870,3	1	7	7	13	0.00084	0.117	FAAIAAIAATR	R	E	0.997	1.66	0	2	0	0	2	1 075,6258	2 616,00		4 013,64	92	102	Empty	true
merge flagelle	Uncategorized Sample	Flagellar Purification L. infantum Pro Exp1	Ingel18975_MGFPeaklist (F054297)	| organism=Leishmania_infantum | product=hypothetical protein, conserved | location=LinJ.02:142496-144568(-) | length=690	GeneDB|LinJ.02.0280	LinfantumAnnotatedProteins_TriTrypDB-4.0_20120202.fasta	72 870,3	1	7	7	13	0.00084	0.117	IAVDSLLR	R	L	0.997	0.959	0	2	0	0	2	886.536	2 591,50		5 136,31	346	353	Empty	true
merge flagelle	Uncategorized Sample	Flagellar Purification L. infantum Pro Exp1	Ingel18975_MGFPeaklist (F054297)	| organism=Leishmania_infantum | product=hypothetical protein, conserved | location=LinJ.02:142496-144568(-) | length=690	GeneDB|LinJ.02.0280	LinfantumAnnotatedProteins_TriTrypDB-4.0_20120202.fasta	72 870,3	1	7	7	13	0.00084	0.117	LAPCYAQQDLR	R	Y	0.997	3.31	0	2	0	0	2	1 334,6523	2 061,50		14 779,2	354	364	Empty	true
merge flagelle	Uncategorized Sample	Flagellar Purification L. infantum Pro Exp1	Ingel18975_MGFPeaklist (F054297)	| organism=Leishmania_infantum | product=hypothetical protein, conserved | location=LinJ.02:142496-144568(-) | length=690	GeneDB|LinJ.02.0280	LinfantumAnnotatedProteins_TriTrypDB-4.0_20120202.fasta	72 870,3	1	7	7	13	0.00084	0.117	LLGDGLALR	R	E	0.98	0	0	2	0	0	2	927.562	2 577,00		3 007,64	274	282	Empty	true
merge flagelle	Uncategorized Sample	Flagellar Purification L. infantum Pro Exp1	Ingel18975_MGFPeaklist (F054297)	| organism=Leishmania_infantum | product=hypothetical protein, conserved | location=LinJ.02:142496-144568(-) | length=690	GeneDB|LinJ.02.0280	LinfantumAnnotatedProteins_TriTrypDB-4.0_20120202.fasta	72 870,3	1	7	7	13	0.00084	0.117	VSEAPSPAGAEMQQLLADAR	R	R	0.997	2.21	0	0	3	0	2	2 056,9970	2 416,00		17 645,2	245	264	Empty	true
merge flagelle	Uncategorized Sample	Flagellar Purification L. infantum Pro Exp1	Ingel18975_MGFPeaklist (F054297)	| organism=Leishmania_infantum | product=cytochrome c1, heme protein, mitochondrial precursor, putative | location=LinJ.07:77078-77854(+) | length=258	GeneDB|LinJ.07.0210	LinfantumAnnotatedProteins_TriTrypDB-4.0_20120202.fasta	29 892,2	1	4	5	7	0.000453	0.221	AAQFANNGAEPPDLQHAVFGK	R	E	0.997	6.02	0	0	2	0	2	2 182,0677	2 604,50		13 957,6	106	126	Empty	true
merge flagelle	Uncategorized Sample	Flagellar Purification L. infantum Pro Exp1	Ingel18975_MGFPeaklist (F054297)	| organism=Leishmania_infantum | product=cytochrome c1, heme protein, mitochondrial precursor, putative | location=LinJ.07:77078-77854(+) | length=258	GeneDB|LinJ.07.0210	LinfantumAnnotatedProteins_TriTrypDB-4.0_20120202.fasta	29 892,2	1	4	5	7	0.000453	0.221	DVVNFLR	K	W	0.66	0	0	1	0	0	2	862.478	2 593,00		1 928,63	199	205	Empty	true
merge flagelle	Uncategorized Sample	Flagellar Purification L. infantum Pro Exp1	Ingel18975_MGFPeaklist (F054297)	| organism=Leishmania_infantum | product=cytochrome c1, heme protein, mitochondrial precursor, putative | location=LinJ.07:77078-77854(+) | length=258	GeneDB|LinJ.07.0210	LinfantumAnnotatedProteins_TriTrypDB-4.0_20120202.fasta	29 892,2	1	4	5	7	0.000453	0.221	MTFTHFQGFMTR	R	E	0.997	0	0	0	2	0	2	1 535,6771	2 392,00		11 868,7	52	63	Empty	true
merge flagelle	Uncategorized Sample	Flagellar Purification L. infantum Pro Exp1	Ingel18975_MGFPeaklist (F054297)	| organism=Leishmania_infantum | product=cytochrome c1, heme protein, mitochondrial precursor, putative | location=LinJ.07:77078-77854(+) | length=258	GeneDB|LinJ.07.0210	LinfantumAnnotatedProteins_TriTrypDB-4.0_20120202.fasta	29 892,2	1	4	5	7	0.000453	0.221	RPGKPTDTLPTPYPNQR	R	A	0.997	6.48	0	0	1	1	2	1 938,0195	2 084,50		15 009,8	89	105	Empty	true
merge flagelle	Uncategorized Sample	Flagellar Purification L. infantum Pro Exp1	Ingel18975_MGFPeaklist (F054297)	| organism=Leishmania_infantum | product=pyruvate kinase | location=LinJ.00:87763-89286(-) | length=507	GeneDB|LinJ.35.5450	LinfantumAnnotatedProteins_TriTrypDB-4.0_20120202.fasta	55 192,0	1	4	4	8	0.000517	0.0888	GDLGVEIPAEK	R	V	0.997	2.25	0	2	0	0	2	1 127,5945	2 321,00		8 850,22	272	282	Empty	true
merge flagelle	Uncategorized Sample	Flagellar Purification L. infantum Pro Exp1	Ingel18975_MGFPeaklist (F054297)	| organism=Leishmania_infantum | product=pyruvate kinase | location=LinJ.00:87763-89286(-) | length=507	GeneDB|LinJ.35.5450	LinfantumAnnotatedProteins_TriTrypDB-4.0_20120202.fasta	55 192,0	1	4	4	8	0.000517	0.0888	GLIQSGMSVAR	K	M	0.997	2.12	0	2	0	0	2	1 134,5937	2 012,00		16 597,3	48	58	Empty	true
merge flagelle	Uncategorized Sample	Flagellar Purification L. infantum Pro Exp1	Ingel18975_MGFPeaklist (F054297)	| organism=Leishmania_infantum | product=pyruvate kinase | location=LinJ.00:87763-89286(-) | length=507	GeneDB|LinJ.35.5450	LinfantumAnnotatedProteins_TriTrypDB-4.0_20120202.fasta	55 192,0	1	4	4	8	0.000517	0.0888	TGQFVGGEAVMER	R	G	0.997	2.17	0	2	0	0	2	1 396,6527	2 000,00		20 566,2	100	112	Empty	true
merge flagelle	Uncategorized Sample	Flagellar Purification L. infantum Pro Exp1	Ingel18975_MGFPeaklist (F054297)	| organism=Leishmania_infantum | product=pyruvate kinase | location=LinJ.00:87763-89286(-) | length=507	GeneDB|LinJ.35.5450	LinfantumAnnotatedProteins_TriTrypDB-4.0_20120202.fasta	55 192,0	1	4	4	8	0.000517	0.0888	VMVVLSNTGR	K	S	0.997	2.66	0	2	0	0	2	1 091,5878	2 019,50		9 944,10	404	413	Empty	true
merge flagelle	Uncategorized Sample	Flagellar Purification L. infantum Pro Exp1	Ingel18975_MGFPeaklist (F054297)	| organism=Leishmania_infantum | product=glyceraldehyde 3-phosphate dehydrogenase, glycosomal | location=LinJ.30:1081801-1082886(-) | length=361	GeneDB|LinJ.30.2990,GeneDB|LinJ.30.3000	LinfantumAnnotatedProteins_TriTrypDB-4.0_20120202.fasta	39 088,4	1	13	15	43	0.00278	0.299	AAAMNIIPSTTGAAK	R	A	0.997	5.17	0	4	0	0	2	1 432,7466	2 110,00		65 163,2	217	231	Empty	true
merge flagelle	Uncategorized Sample	Flagellar Purification L. infantum Pro Exp1	Ingel18975_MGFPeaklist (F054297)	| organism=Leishmania_infantum | product=glyceraldehyde 3-phosphate dehydrogenase, glycosomal | location=LinJ.30:1081801-1082886(-) | length=361	GeneDB|LinJ.30.2990,GeneDB|LinJ.30.3000	LinfantumAnnotatedProteins_TriTrypDB-4.0_20120202.fasta	39 088,4	1	13	15	43	0.00278	0.299	ATLQNNLPGER	K	R	0.997	2.64	0	3	0	0	2	1 212,6332	1 989,00		18 724,4	315	325	Empty	true
merge flagelle	Uncategorized Sample	Flagellar Purification L. infantum Pro Exp1	Ingel18975_MGFPeaklist (F054297)	| organism=Leishmania_infantum | product=glyceraldehyde 3-phosphate dehydrogenase, glycosomal | location=LinJ.30:1081801-1082886(-) | length=361	GeneDB|LinJ.30.2990,GeneDB|LinJ.30.3000	LinfantumAnnotatedProteins_TriTrypDB-4.0_20120202.fasta	39 088,4	1	13	15	43	0.00278	0.299	ATLQNNLPGERR	K	F	0.996	1.52	0	0	2	0	2	1 368,7343	1 929,00		11 865,9	315	326	Empty	true
merge flagelle	Uncategorized Sample	Flagellar Purification L. infantum Pro Exp1	Ingel18975_MGFPeaklist (F054297)	| organism=Leishmania_infantum | product=glyceraldehyde 3-phosphate dehydrogenase, glycosomal | location=LinJ.30:1081801-1082886(-) | length=361	GeneDB|LinJ.30.2990,GeneDB|LinJ.30.3000	LinfantumAnnotatedProteins_TriTrypDB-4.0_20120202.fasta	39 088,4	1	13	15	43	0.00278	0.299	AVGMVIPSTK	K	G	0.997	2.85	0	4	0	0	2	1 018,5603	1 959,50		91 243,9	232	241	Empty	true
merge flagelle	Uncategorized Sample	Flagellar Purification L. infantum Pro Exp1	Ingel18975_MGFPeaklist (F054297)	| organism=Leishmania_infantum | product=glyceraldehyde 3-phosphate dehydrogenase, glycosomal | location=LinJ.30:1081801-1082886(-) | length=361	GeneDB|LinJ.30.2990,GeneDB|LinJ.30.3000	LinfantumAnnotatedProteins_TriTrypDB-4.0_20120202.fasta	39 088,4	1	13	15	43	0.00278	0.299	DTSIQEIDK	R	A	0.997	0.959	0	4	0	0	2	1 048,5159	1 926,00		44 992,4	268	276	Empty	true
merge flagelle	Uncategorized Sample	Flagellar Purification L. infantum Pro Exp1	Ingel18975_MGFPeaklist (F054297)	| organism=Leishmania_infantum | product=glyceraldehyde 3-phosphate dehydrogenase, glycosomal | location=LinJ.30:1081801-1082886(-) | length=361	GeneDB|LinJ.30.2990,GeneDB|LinJ.30.3000	LinfantumAnnotatedProteins_TriTrypDB-4.0_20120202.fasta	39 088,4	1	13	15	43	0.00278	0.299	GKLTGMSFR	K	V	0.324	0	0	1	0	0	2	1 012,5246	1 813,00		1 133,30	242	250	Empty	true
merge flagelle	Uncategorized Sample	Flagellar Purification L. infantum Pro Exp1	Ingel18975_MGFPeaklist (F054297)	| organism=Leishmania_infantum | product=glyceraldehyde 3-phosphate dehydrogenase, glycosomal | location=LinJ.30:1081801-1082886(-) | length=361	GeneDB|LinJ.30.2990,GeneDB|LinJ.30.3000	LinfantumAnnotatedProteins_TriTrypDB-4.0_20120202.fasta	39 088,4	1	13	15	43	0.00278	0.299	KVVISAPASGGAK	K	T	0.997	6.54	0	2	0	0	2	1 184,6998	1 854,00		22 522,4	131	143	Empty	true
merge flagelle	Uncategorized Sample	Flagellar Purification L. infantum Pro Exp1	Ingel18975_MGFPeaklist (F054297)	| organism=Leishmania_infantum | product=glyceraldehyde 3-phosphate dehydrogenase, glycosomal | location=LinJ.30:1081801-1082886(-) | length=361	GeneDB|LinJ.30.2990,GeneDB|LinJ.30.3000	LinfantumAnnotatedProteins_TriTrypDB-4.0_20120202.fasta	39 088,4	1	13	15	43	0.00278	0.299	TVDGVSLK	K	D	0.955	0	0	2	0	0	2	818.462	1 982,50		3 179,71	203	210	Empty	true
merge flagelle	Uncategorized Sample	Flagellar Purification L. infantum Pro Exp1	Ingel18975_MGFPeaklist (F054297)	| organism=Leishmania_infantum | product=glyceraldehyde 3-phosphate dehydrogenase, glycosomal | location=LinJ.30:1081801-1082886(-) | length=361	GeneDB|LinJ.30.2990,GeneDB|LinJ.30.3000	LinfantumAnnotatedProteins_TriTrypDB-4.0_20120202.fasta	39 088,4	1	13	15	43	0.00278	0.299	TVDGVSLKDWR	K	G	0.997	2.41	0	0	2	0	2	1 275,6693	2 415,50		4 730,97	203	213	Empty	true
merge flagelle	Uncategorized Sample	Flagellar Purification L. infantum Pro Exp1	Ingel18975_MGFPeaklist (F054297)	| organism=Leishmania_infantum | product=glyceraldehyde 3-phosphate dehydrogenase, glycosomal | location=LinJ.30:1081801-1082886(-) | length=361	GeneDB|LinJ.30.2990,GeneDB|LinJ.30.3000	LinfantumAnnotatedProteins_TriTrypDB-4.0_20120202.fasta	39 088,4	1	13	15	43	0.00278	0.299	VGINGFGR	K	I	0.997	1.64	0	10	0	0	2	820.431	2 147,50		21 802,1	6	13	Empty	true	GeneDB|LinJ.36.2480
merge flagelle	Uncategorized Sample	Flagellar Purification L. infantum Pro Exp1	Ingel18975_MGFPeaklist (F054297)	| organism=Leishmania_infantum | product=glyceraldehyde 3-phosphate dehydrogenase, glycosomal | location=LinJ.30:1081801-1082886(-) | length=361	GeneDB|LinJ.30.2990,GeneDB|LinJ.30.3000	LinfantumAnnotatedProteins_TriTrypDB-4.0_20120202.fasta	39 088,4	1	13	15	43	0.00278	0.299	VPTPDVSVVDLTFR	R	A	0.997	7.7	0	4	0	0	2	1 544,8320	3 015,50		15 509,8	251	264	Empty	true
merge flagelle	Uncategorized Sample	Flagellar Purification L. infantum Pro Exp1	Ingel18975_MGFPeaklist (F054297)	| organism=Leishmania_infantum | product=glyceraldehyde 3-phosphate dehydrogenase, glycosomal | location=LinJ.30:1081801-1082886(-) | length=361	GeneDB|LinJ.30.2990,GeneDB|LinJ.30.3000	LinfantumAnnotatedProteins_TriTrypDB-4.0_20120202.fasta	39 088,4	1	13	15	43	0.00278	0.299	VVISAPASGGAK	K	T	0.997	5.1	0	4	0	0	2	1 056,6048	1 901,00		41 424,7	132	143	Empty	true
merge flagelle	Uncategorized Sample	Flagellar Purification L. infantum Pro Exp1	Ingel18975_MGFPeaklist (F054297)	| organism=Leishmania_infantum | product=glyceraldehyde 3-phosphate dehydrogenase, glycosomal | location=LinJ.30:1081801-1082886(-) | length=361	GeneDB|LinJ.30.2990,GeneDB|LinJ.30.3000	LinfantumAnnotatedProteins_TriTrypDB-4.0_20120202.fasta	39 088,4	1	13	15	43	0.00278	0.299	YTVEAVK	K	S	0.66	0	0	1	0	0	2	809.44	1 834,00		1 930,99	62	68	Empty	true
merge flagelle	Uncategorized Sample	Flagellar Purification L. infantum Pro Exp1	Ingel18975_MGFPeaklist (F054297)	| organism=Leishmania_infantum | product=RNA helicase, putative | location=LinJ.21:633788-635341(-) | length=517	GeneDB|LinJ.21.1820	LinfantumAnnotatedProteins_TriTrypDB-4.0_20120202.fasta	58 798,6	1	4	4	7	0.000453	0.0851	AMLGADILAQAK	K	S	0.96	0	0	1	0	0	2	1 217,6561	2 522,00		2 351,33	152	163	Empty	true
merge flagelle	Uncategorized Sample	Flagellar Purification L. infantum Pro Exp1	Ingel18975_MGFPeaklist (F054297)	| organism=Leishmania_infantum | product=RNA helicase, putative | location=LinJ.21:633788-635341(-) | length=517	GeneDB|LinJ.21.1820	LinfantumAnnotatedProteins_TriTrypDB-4.0_20120202.fasta	58 798,6	1	4	4	7	0.000453	0.0851	DATEIYVDQR	K	A	0.644	0	0	2	0	0	2	1 209,5747	1 998,50		6 635,22	322	331	Empty	true
merge flagelle	Uncategorized Sample	Flagellar Purification L. infantum Pro Exp1	Ingel18975_MGFPeaklist (F054297)	| organism=Leishmania_infantum | product=RNA helicase, putative | location=LinJ.21:633788-635341(-) | length=517	GeneDB|LinJ.21.1820	LinfantumAnnotatedProteins_TriTrypDB-4.0_20120202.fasta	58 798,6	1	4	4	7	0.000453	0.0851	EVPAIIVGTPGR	K	M	0.997	4.96	0	2	0	0	2	1 208,6999	2 459,00		12 834,8	241	252	Empty	true
merge flagelle	Uncategorized Sample	Flagellar Purification L. infantum Pro Exp1	Ingel18975_MGFPeaklist (F054297)	| organism=Leishmania_infantum | product=RNA helicase, putative | location=LinJ.21:633788-635341(-) | length=517	GeneDB|LinJ.21.1820	LinfantumAnnotatedProteins_TriTrypDB-4.0_20120202.fasta	58 798,6	1	4	4	7	0.000453	0.0851	IMVATDLFGR	R	G	0.997	1.6	0	2	0	0	2	1 138,5927	2 689,00		3 671,70	417	426	Empty	true
merge flagelle	Uncategorized Sample	Flagellar Purification L. infantum Pro Exp1	Ingel18975_MGFPeaklist (F054297)	| organism=Leishmania_infantum | product=ribonucleoprotein p18, mitochondrial precursor, putative | location=LinJ.15:114088-114651(+) | length=187	GeneDB|LinJ.15.0330	LinfantumAnnotatedProteins_TriTrypDB-4.0_20120202.fasta	21 318,3	1	2	3	4	0.000259	0.176	IYEAPSKQDKPVENESK	K	F	0.997	4.8	0	0	0	3	2	1 961,9816	1 658,00		21 509,5	79	95	Empty	false	GeneDB|LinJ.15.0320
merge flagelle	Uncategorized Sample	Flagellar Purification L. infantum Pro Exp1	Ingel18975_MGFPeaklist (F054297)	| organism=Leishmania_infantum | product=ribonucleoprotein p18, mitochondrial precursor, putative | location=LinJ.15:114088-114651(+) | length=187	GeneDB|LinJ.15.0330	LinfantumAnnotatedProteins_TriTrypDB-4.0_20120202.fasta	21 318,3	1	2	3	4	0.000259	0.176	RVPTELVQQNEANASK	K	A	0.997	4.68	0	0	2	0	2	1 783,9297	1 997,50		17 520,1	148	163	Empty	true
merge flagelle	Uncategorized Sample	Flagellar Purification L. infantum Pro Exp1	Ingel18975_MGFPeaklist (F054297)	| organism=Leishmania_infantum | product=ribonucleoprotein p18, mitochondrial precursor, putative | location=LinJ.15:114088-114651(+) | length=187	GeneDB|LinJ.15.0330	LinfantumAnnotatedProteins_TriTrypDB-4.0_20120202.fasta	21 318,3	1	2	3	4	0.000259	0.176	VPTELVQQNEANASK	R	A	0.997	7.62	0	1	1	0	2	1 627,8286	2 002,50		9 023,97	149	163	Empty	true
merge flagelle	Uncategorized Sample	Flagellar Purification L. infantum Pro Exp1	Ingel18975_MGFPeaklist (F054297)	| organism=Leishmania_infantum | product=heat shock 70-related protein 1, mitochondrial precursor, putative | location=LinJ.30:922115-924097(-) | length=660	GeneDB|LinJ.30.2480,GeneDB|LinJ.30.2540	LinfantumAnnotatedProteins_TriTrypDB-4.0_20120202.fasta	71 657,7	1	10	10	18	0.00116	0.17	DAGTIAGLNVIR	K	V	0.997	3.72	0	2	0	0	2	1 199,6744	2 601,00		12 680,9	181	192	Empty	true
merge flagelle	Uncategorized Sample	Flagellar Purification L. infantum Pro Exp1	Ingel18975_MGFPeaklist (F054297)	| organism=Leishmania_infantum | product=heat shock 70-related protein 1, mitochondrial precursor, putative | location=LinJ.30:922115-924097(-) | length=660	GeneDB|LinJ.30.2480,GeneDB|LinJ.30.2540	LinfantumAnnotatedProteins_TriTrypDB-4.0_20120202.fasta	71 657,7	1	10	10	18	0.00116	0.17	EINDVVLVGGMTR	K	M	0.994	0	0	2	0	0	2	1 418,7310	2 391,50		10 957,8	353	365	Empty	true
merge flagelle	Uncategorized Sample	Flagellar Purification L. infantum Pro Exp1	Ingel18975_MGFPeaklist (F054297)	| organism=Leishmania_infantum | product=heat shock 70-related protein 1, mitochondrial precursor, putative | location=LinJ.30:922115-924097(-) | length=660	GeneDB|LinJ.30.2480,GeneDB|LinJ.30.2540	LinfantumAnnotatedProteins_TriTrypDB-4.0_20120202.fasta	71 657,7	1	10	10	18	0.00116	0.17	EQIEQMIR	K	D	0.997	1.25	0	2	0	0	2	1 062,5250	1 865,00		7 994,10	530	537	Empty	true
merge flagelle	Uncategorized Sample	Flagellar Purification L. infantum Pro Exp1	Ingel18975_MGFPeaklist (F054297)	| organism=Leishmania_infantum | product=heat shock 70-related protein 1, mitochondrial precursor, putative | location=LinJ.30:922115-924097(-) | length=660	GeneDB|LinJ.30.2480,GeneDB|LinJ.30.2540	LinfantumAnnotatedProteins_TriTrypDB-4.0_20120202.fasta	71 657,7	1	10	10	18	0.00116	0.17	NNAETQLTTAER	R	Q	0.997	4.3	0	2	0	0	2	1 347,6499	1 837,00		23 789,6	557	568	Empty	true
merge flagelle	Uncategorized Sample	Flagellar Purification L. infantum Pro Exp1	Ingel18975_MGFPeaklist (F054297)	| organism=Leishmania_infantum | product=heat shock 70-related protein 1, mitochondrial precursor, putative | location=LinJ.30:922115-924097(-) | length=660	GeneDB|LinJ.30.2480,GeneDB|LinJ.30.2540	LinfantumAnnotatedProteins_TriTrypDB-4.0_20120202.fasta	71 657,7	1	10	10	18	0.00116	0.17	QAITNPQSTFYAVK	R	R	0.997	1.82	0	1	0	0	2	1 567,8115	2 397,00		5 642,69	81	94	Empty	true
merge flagelle	Uncategorized Sample	Flagellar Purification L. infantum Pro Exp1	Ingel18975_MGFPeaklist (F054297)	| organism=Leishmania_infantum | product=heat shock 70-related protein 1, mitochondrial precursor, putative | location=LinJ.30:922115-924097(-) | length=660	GeneDB|LinJ.30.2480,GeneDB|LinJ.30.2540	LinfantumAnnotatedProteins_TriTrypDB-4.0_20120202.fasta	71 657,7	1	10	10	18	0.00116	0.17	QYSPSQIGAFVLEK	K	M	0.996	1.01	0	2	0	0	2	1 566,8163	2 872,50		5 474,49	134	147	Empty	true
merge flagelle	Uncategorized Sample	Flagellar Purification L. infantum Pro Exp1	Ingel18975_MGFPeaklist (F054297)	| organism=Leishmania_infantum | product=heat shock 70-related protein 1, mitochondrial precursor, putative | location=LinJ.30:922115-924097(-) | length=660	GeneDB|LinJ.30.2480,GeneDB|LinJ.30.2540	LinfantumAnnotatedProteins_TriTrypDB-4.0_20120202.fasta	71 657,7	1	10	10	18	0.00116	0.17	TLVAELR	K	K	0.426	0	0	1	0	0	2	801.483	2 250,00		813.19	586	592	Empty	true
merge flagelle	Uncategorized Sample	Flagellar Purification L. infantum Pro Exp1	Ingel18975_MGFPeaklist (F054297)	| organism=Leishmania_infantum | product=heat shock 70-related protein 1, mitochondrial precursor, putative | location=LinJ.30:922115-924097(-) | length=660	GeneDB|LinJ.30.2480,GeneDB|LinJ.30.2540	LinfantumAnnotatedProteins_TriTrypDB-4.0_20120202.fasta	71 657,7	1	10	10	18	0.00116	0.17	TQNITITANGGLSK	K	E	0.997	3.96	0	2	0	0	2	1 418,7488	2 167,00		7 356,68	516	529	Empty	true
merge flagelle	Uncategorized Sample	Flagellar Purification L. infantum Pro Exp1	Ingel18975_MGFPeaklist (F054297)	| organism=Leishmania_infantum | product=heat shock 70-related protein 1, mitochondrial precursor, putative | location=LinJ.30:922115-924097(-) | length=660	GeneDB|LinJ.30.2480,GeneDB|LinJ.30.2540	LinfantumAnnotatedProteins_TriTrypDB-4.0_20120202.fasta	71 657,7	1	10	10	18	0.00116	0.17	TTPSVVAFK	R	G	0.997	1.51	0	1	0	0	2	949.535	2 253,00		2 638,52	60	68	Empty	true
merge flagelle	Uncategorized Sample	Flagellar Purification L. infantum Pro Exp1	Ingel18975_MGFPeaklist (F054297)	| organism=Leishmania_infantum | product=heat shock 70-related protein 1, mitochondrial precursor, putative | location=LinJ.30:922115-924097(-) | length=660	GeneDB|LinJ.30.2480,GeneDB|LinJ.30.2540	LinfantumAnnotatedProteins_TriTrypDB-4.0_20120202.fasta	71 657,7	1	10	10	18	0.00116	0.17	VLENSEGFR	R	T	0.997	3	0	3	0	0	2	1 050,5214	1 943,00		22 332,2	51	59	Empty	true
merge flagelle	Uncategorized Sample	Flagellar Purification L. infantum Pro Exp1	Ingel18975_MGFPeaklist (F054297)	| organism=Leishmania_infantum | product=hypothetical protein, conserved | location=LinJ.36:1846359-1847312(+) | length=317	GeneDB|LinJ.36.5010	LinfantumAnnotatedProteins_TriTrypDB-4.0_20120202.fasta	33 629,7	1	4	4	10	0.000646	0.132	AVSDFLQGADAR	K	R	0.997	3.28	0	2	0	0	2	1 249,6172	2 398,00		13 656,7	277	288	Empty	true
merge flagelle	Uncategorized Sample	Flagellar Purification L. infantum Pro Exp1	Ingel18975_MGFPeaklist (F054297)	| organism=Leishmania_infantum | product=hypothetical protein, conserved | location=LinJ.36:1846359-1847312(+) | length=317	GeneDB|LinJ.36.5010	LinfantumAnnotatedProteins_TriTrypDB-4.0_20120202.fasta	33 629,7	1	4	4	10	0.000646	0.132	DAVPAVQR	K	A	0.997	1.51	0	2	0	0	2	855.468	1 729,00		2 052,90	231	238	Empty	true
merge flagelle	Uncategorized Sample	Flagellar Purification L. infantum Pro Exp1	Ingel18975_MGFPeaklist (F054297)	| organism=Leishmania_infantum | product=hypothetical protein, conserved | location=LinJ.36:1846359-1847312(+) | length=317	GeneDB|LinJ.36.5010	LinfantumAnnotatedProteins_TriTrypDB-4.0_20120202.fasta	33 629,7	1	4	4	10	0.000646	0.132	VILQGGIVSPQR	R	S	0.997	3.37	0	2	0	0	2	1 266,7530	2 338,50		19 062,0	125	136	Empty	true
merge flagelle	Uncategorized Sample	Flagellar Purification L. infantum Pro Exp1	Ingel18975_MGFPeaklist (F054297)	| organism=Leishmania_infantum | product=hypothetical protein, conserved | location=LinJ.36:1846359-1847312(+) | length=317	GeneDB|LinJ.36.5010	LinfantumAnnotatedProteins_TriTrypDB-4.0_20120202.fasta	33 629,7	1	4	4	10	0.000646	0.132	VYDMAVTPAR	K	L	0.997	3.92	0	4	0	0	2	1 138,5562	1 794,00		18 768,0	170	179	Empty	true
merge flagelle	Uncategorized Sample	Flagellar Purification L. infantum Pro Exp1	Ingel18975_MGFPeaklist (F054297)	| organism=Leishmania_infantum | product=hypothetical protein, conserved | location=LinJ.26:378158-380209(+) | length=683	GeneDB|LinJ.26.1160	LinfantumAnnotatedProteins_TriTrypDB-4.0_20120202.fasta	71 216,0	1	6	6	9	0.000582	0.108	AGVTIGALTR	R	T	0.997	0	0	2	0	0	2	958.568	2 350,50		2 335,20	310	319	Empty	true
merge flagelle	Uncategorized Sample	Flagellar Purification L. infantum Pro Exp1	Ingel18975_MGFPeaklist (F054297)	| organism=Leishmania_infantum | product=hypothetical protein, conserved | location=LinJ.26:378158-380209(+) | length=683	GeneDB|LinJ.26.1160	LinfantumAnnotatedProteins_TriTrypDB-4.0_20120202.fasta	71 216,0	1	6	6	9	0.000582	0.108	DEQGVAAAAAAGAQTVLSVPADTER	R	S	0.997	6.6	0	0	1	0	2	2 398,1846	2 880,00		2 691,95	636	660	Empty	true
merge flagelle	Uncategorized Sample	Flagellar Purification L. infantum Pro Exp1	Ingel18975_MGFPeaklist (F054297)	| organism=Leishmania_infantum | product=hypothetical protein, conserved | location=LinJ.26:378158-380209(+) | length=683	GeneDB|LinJ.26.1160	LinfantumAnnotatedProteins_TriTrypDB-4.0_20120202.fasta	71 216,0	1	6	6	9	0.000582	0.108	DIEEGVLPR	R	F	0.796	0	0	1	0	0	2	1 027,5420	2 258,00		9 070,33	457	465	Empty	true
merge flagelle	Uncategorized Sample	Flagellar Purification L. infantum Pro Exp1	Ingel18975_MGFPeaklist (F054297)	| organism=Leishmania_infantum | product=hypothetical protein, conserved | location=LinJ.26:378158-380209(+) | length=683	GeneDB|LinJ.26.1160	LinfantumAnnotatedProteins_TriTrypDB-4.0_20120202.fasta	71 216,0	1	6	6	9	0.000582	0.108	SGAMVDNLVFLPR	R	D	0.997	5.38	0	2	0	0	2	1 434,7411	2 883,50		5 173,44	623	635	Empty	true
merge flagelle	Uncategorized Sample	Flagellar Purification L. infantum Pro Exp1	Ingel18975_MGFPeaklist (F054297)	| organism=Leishmania_infantum | product=hypothetical protein, conserved | location=LinJ.26:378158-380209(+) | length=683	GeneDB|LinJ.26.1160	LinfantumAnnotatedProteins_TriTrypDB-4.0_20120202.fasta	71 216,0	1	6	6	9	0.000582	0.108	SNCFIGAVR	R	V	0.997	2.21	0	2	0	0	2	1 023,5040	2 220,00		3 942,63	608	616	Empty	true
merge flagelle	Uncategorized Sample	Flagellar Purification L. infantum Pro Exp1	Ingel18975_MGFPeaklist (F054297)	| organism=Leishmania_infantum | product=hypothetical protein, conserved | location=LinJ.26:378158-380209(+) | length=683	GeneDB|LinJ.26.1160	LinfantumAnnotatedProteins_TriTrypDB-4.0_20120202.fasta	71 216,0	1	6	6	9	0.000582	0.108	VYSVSYAR	R	E	0.991	1.52	0	1	0	0	2	944.483	1 921,00		2 084,65	114	121	Empty	true
merge flagelle	Uncategorized Sample	Flagellar Purification L. infantum Pro Exp1	Ingel18975_MGFPeaklist (F054297)	| organism=Leishmania_infantum | product=hypothetical protein, conserved | location=LinJ.35:1773790-1774389(+) | length=199	GeneDB|LinJ.35.4540	LinfantumAnnotatedProteins_TriTrypDB-4.0_20120202.fasta	21 587,4	0.965	1	2	4	0.000259	0.0603	TVSISGNGITAK	K	G	0.997	2.28	0	4	0	0	2	1 148,6159	2 075,50		16 080,5	35	46	Empty	true
merge flagelle	Uncategorized Sample	Flagellar Purification L. infantum Pro Exp1	Ingel18975_MGFPeaklist (F054297)	| organism=Leishmania_infantum | product=ribonucleoprotein p18, mitochondrial precursor, putative | location=LinJ.15:112011-112574(+) | length=187	GeneDB|LinJ.15.0320	LinfantumAnnotatedProteins_TriTrypDB-4.0_20120202.fasta	21 288,3	1	3	3	7	0.000453	0.176	IYEAPSKQDKPVENESK	K	F	0.997	4.8	0	0	0	3	2	1 961,9816	1 658,00		21 509,5	79	95	Empty	true	GeneDB|LinJ.15.0330
merge flagelle	Uncategorized Sample	Flagellar Purification L. infantum Pro Exp1	Ingel18975_MGFPeaklist (F054297)	| organism=Leishmania_infantum | product=ribonucleoprotein p18, mitochondrial precursor, putative | location=LinJ.15:112011-112574(+) | length=187	GeneDB|LinJ.15.0320	LinfantumAnnotatedProteins_TriTrypDB-4.0_20120202.fasta	21 288,3	1	3	3	7	0.000453	0.176	RVPAELVQQNEANASK	K	A	0.997	7.11	0	0	2	0	2	1 753,9191	1 982,00		25 127,6	148	163	Empty	true
merge flagelle	Uncategorized Sample	Flagellar Purification L. infantum Pro Exp1	Ingel18975_MGFPeaklist (F054297)	| organism=Leishmania_infantum | product=ribonucleoprotein p18, mitochondrial precursor, putative | location=LinJ.15:112011-112574(+) | length=187	GeneDB|LinJ.15.0320	LinfantumAnnotatedProteins_TriTrypDB-4.0_20120202.fasta	21 288,3	1	3	3	7	0.000453	0.176	VPAELVQQNEANASK	R	A	0.997	5.85	0	0	2	0	2	1 597,8180	1 977,00		10 035,1	149	163	Empty	true
merge flagelle	Uncategorized Sample	Flagellar Purification L. infantum Pro Exp1	Ingel18975_MGFPeaklist (F054297)	| organism=Leishmania_infantum | product=hypothetical protein, conserved | location=LinJ.36:2540742-2542688(-) | length=648	GeneDB|LinJ.36.6900	LinfantumAnnotatedProteins_TriTrypDB-4.0_20120202.fasta	75 302,7	1	6	6	11	0.000711	0.111	ASTDDYLQQYTAK	R	L	0.997	3.57	0	2	0	0	2	1 503,6963	2 258,00		13 278,2	181	193	Empty	true
merge flagelle	Uncategorized Sample	Flagellar Purification L. infantum Pro Exp1	Ingel18975_MGFPeaklist (F054297)	| organism=Leishmania_infantum | product=hypothetical protein, conserved | location=LinJ.36:2540742-2542688(-) | length=648	GeneDB|LinJ.36.6900	LinfantumAnnotatedProteins_TriTrypDB-4.0_20120202.fasta	75 302,7	1	6	6	11	0.000711	0.111	DGQNESDAGLPNGAVSR	R	S	0.997	3.92	0	1	0	0	2	1 686,7679	1 902,00		7 041,72	27	43	Empty	true
merge flagelle	Uncategorized Sample	Flagellar Purification L. infantum Pro Exp1	Ingel18975_MGFPeaklist (F054297)	| organism=Leishmania_infantum | product=hypothetical protein, conserved | location=LinJ.36:2540742-2542688(-) | length=648	GeneDB|LinJ.36.6900	LinfantumAnnotatedProteins_TriTrypDB-4.0_20120202.fasta	75 302,7	1	6	6	11	0.000711	0.111	LQDTLATLLAR	R	Y	0.997	1.96	0	2	0	0	2	1 214,7105	3 006,00		11 881,2	316	326	Empty	true
merge flagelle	Uncategorized Sample	Flagellar Purification L. infantum Pro Exp1	Ingel18975_MGFPeaklist (F054297)	| organism=Leishmania_infantum | product=hypothetical protein, conserved | location=LinJ.36:2540742-2542688(-) | length=648	GeneDB|LinJ.36.6900	LinfantumAnnotatedProteins_TriTrypDB-4.0_20120202.fasta	75 302,7	1	6	6	11	0.000711	0.111	LTYNLQVLR	R	E	0.997	1.64	0	2	0	0	2	1 119,6521	2 646,50		9 090,41	288	296	Empty	true
merge flagelle	Uncategorized Sample	Flagellar Purification L. infantum Pro Exp1	Ingel18975_MGFPeaklist (F054297)	| organism=Leishmania_infantum | product=hypothetical protein, conserved | location=LinJ.36:2540742-2542688(-) | length=648	GeneDB|LinJ.36.6900	LinfantumAnnotatedProteins_TriTrypDB-4.0_20120202.fasta	75 302,7	1	6	6	11	0.000711	0.111	QLISDTDTIR	K	A	0.997	2.62	0	2	0	0	2	1 161,6112	2 165,50		10 990,7	599	608	Empty	true
merge flagelle	Uncategorized Sample	Flagellar Purification L. infantum Pro Exp1	Ingel18975_MGFPeaklist (F054297)	| organism=Leishmania_infantum | product=hypothetical protein, conserved | location=LinJ.36:2540742-2542688(-) | length=648	GeneDB|LinJ.36.6900	LinfantumAnnotatedProteins_TriTrypDB-4.0_20120202.fasta	75 302,7	1	6	6	11	0.000711	0.111	SQASFLVDSNVR	K	E	0.997	6.74	0	2	0	0	2	1 322,6698	2 380,50		10 581,1	451	462	Empty	true
merge flagelle	Uncategorized Sample	Flagellar Purification L. infantum Pro Exp1	Ingel18975_MGFPeaklist (F054297)	| organism=Leishmania_infantum | product=S-adenosylhomocysteine hydrolase | location=LinJ.36:1483753-1485066(+) | length=437	GeneDB|LinJ.36.4100	LinfantumAnnotatedProteins_TriTrypDB-4.0_20120202.fasta	47 768,0	0.965	1	1	2	0.000129	0.0366	GNLPISAINVNDSVTK	K	S	0.997	8.92	0	2	0	0	2	1 641,8807	2 600,00		9 675,89	170	185	Empty	true
merge flagelle	Uncategorized Sample	Flagellar Purification L. infantum Pro Exp1	Ingel18975_MGFPeaklist (F054297)	| organism=Leishmania_infantum | product=hypothetical protein, conserved | location=LinJ.09:564078-564563(-) | length=161	GeneDB|LinJ.09.1620	LinfantumAnnotatedProteins_TriTrypDB-4.0_20120202.fasta	17 774,2	1	4	4	7	0.000453	0.248	AGSQDPIDILLR	K	R	0.997	3.96	0	2	0	0	2	1 297,7113	3 051,50		5 876,21	85	96	Empty	true
merge flagelle	Uncategorized Sample	Flagellar Purification L. infantum Pro Exp1	Ingel18975_MGFPeaklist (F054297)	| organism=Leishmania_infantum | product=hypothetical protein, conserved | location=LinJ.09:564078-564563(-) | length=161	GeneDB|LinJ.09.1620	LinfantumAnnotatedProteins_TriTrypDB-4.0_20120202.fasta	17 774,2	1	4	4	7	0.000453	0.248	AGSQDPIDILLRR	K	Y	0.997	4.27	0	0	1	0	2	1 453,8124	3 004,00		855.38	85	97	Empty	true
merge flagelle	Uncategorized Sample	Flagellar Purification L. infantum Pro Exp1	Ingel18975_MGFPeaklist (F054297)	| organism=Leishmania_infantum | product=hypothetical protein, conserved | location=LinJ.09:564078-564563(-) | length=161	GeneDB|LinJ.09.1620	LinfantumAnnotatedProteins_TriTrypDB-4.0_20120202.fasta	17 774,2	1	4	4	7	0.000453	0.248	SADPISFGSEKDEK	R	A	0.997	2.68	0	0	2	0	2	1 509,7069	2 113,00		7 742,90	71	84	Empty	true
merge flagelle	Uncategorized Sample	Flagellar Purification L. infantum Pro Exp1	Ingel18975_MGFPeaklist (F054297)	| organism=Leishmania_infantum | product=hypothetical protein, conserved | location=LinJ.09:564078-564563(-) | length=161	GeneDB|LinJ.09.1620	LinfantumAnnotatedProteins_TriTrypDB-4.0_20120202.fasta	17 774,2	1	4	4	7	0.000453	0.248	TGTGYMDPAELPR	R	L	0.997	4.32	0	2	0	0	2	1 423,6525	2 105,50		25 233,9	101	113	Empty	true
merge flagelle	Uncategorized Sample	Flagellar Purification L. infantum Pro Exp1	Ingel18975_MGFPeaklist (F054297)	| organism=Leishmania_infantum | product=hypothetical protein, conserved | location=LinJ.31:771114-771962(-) | length=282	GeneDB|LinJ.31.1690	LinfantumAnnotatedProteins_TriTrypDB-4.0_20120202.fasta	31 542,8	1	9	10	14	0.000905	0.34	CDTFGNLAFK	K	S	0.997	1.47	0	2	0	0	2	1 172,5406	2 586,50		3 946,37	145	154	Empty	true
merge flagelle	Uncategorized Sample	Flagellar Purification L. infantum Pro Exp1	Ingel18975_MGFPeaklist (F054297)	| organism=Leishmania_infantum | product=hypothetical protein, conserved | location=LinJ.31:771114-771962(-) | length=282	GeneDB|LinJ.31.1690	LinfantumAnnotatedProteins_TriTrypDB-4.0_20120202.fasta	31 542,8	1	9	10	14	0.000905	0.34	EYYAAQELE	R	-	0.698	1.29	0	1	0	0	2	1 115,4891	2 207,00		2 835,62	274	282	Empty	true
merge flagelle	Uncategorized Sample	Flagellar Purification L. infantum Pro Exp1	Ingel18975_MGFPeaklist (F054297)	| organism=Leishmania_infantum | product=hypothetical protein, conserved | location=LinJ.31:771114-771962(-) | length=282	GeneDB|LinJ.31.1690	LinfantumAnnotatedProteins_TriTrypDB-4.0_20120202.fasta	31 542,8	1	9	10	14	0.000905	0.34	GPHTVLDKNTAATGK	R	C	0.997	5.03	0	0	2	0	2	1 509,8022	1 685,50		3 008,49	130	144	Empty	true
merge flagelle	Uncategorized Sample	Flagellar Purification L. infantum Pro Exp1	Ingel18975_MGFPeaklist (F054297)	| organism=Leishmania_infantum | product=hypothetical protein, conserved | location=LinJ.31:771114-771962(-) | length=282	GeneDB|LinJ.31.1690	LinfantumAnnotatedProteins_TriTrypDB-4.0_20120202.fasta	31 542,8	1	9	10	14	0.000905	0.34	MNITAGTLPPVK	-	G	0.997	3.11	0	1	0	0	2	1 299,6979	2 382,00		8 539,36	1	12	Empty	true
merge flagelle	Uncategorized Sample	Flagellar Purification L. infantum Pro Exp1	Ingel18975_MGFPeaklist (F054297)	| organism=Leishmania_infantum | product=hypothetical protein, conserved | location=LinJ.31:771114-771962(-) | length=282	GeneDB|LinJ.31.1690	LinfantumAnnotatedProteins_TriTrypDB-4.0_20120202.fasta	31 542,8	1	9	10	14	0.000905	0.34	MRVEEDVDELAGIQR	R	D	0.997	6.59	0	1	1	0	2	1 775,8595	2 418,00		20 439,6	194	208	Empty	true
merge flagelle	Uncategorized Sample	Flagellar Purification L. infantum Pro Exp1	Ingel18975_MGFPeaklist (F054297)	| organism=Leishmania_infantum | product=hypothetical protein, conserved | location=LinJ.31:771114-771962(-) | length=282	GeneDB|LinJ.31.1690	LinfantumAnnotatedProteins_TriTrypDB-4.0_20120202.fasta	31 542,8	1	9	10	14	0.000905	0.34	NIVDRPLNQTNMDLLR	K	R	0.846	0	0	0	2	0	2	1 928,0021	2 447,00		12 617,7	245	260	Empty	true
merge flagelle	Uncategorized Sample	Flagellar Purification L. infantum Pro Exp1	Ingel18975_MGFPeaklist (F054297)	| organism=Leishmania_infantum | product=hypothetical protein, conserved | location=LinJ.31:771114-771962(-) | length=282	GeneDB|LinJ.31.1690	LinfantumAnnotatedProteins_TriTrypDB-4.0_20120202.fasta	31 542,8	1	9	10	14	0.000905	0.34	QREYYAAQELE	R	-	0.997	2.39	0	2	0	0	2	1 399,6488	2 143,00		11 261,5	272	282	Empty	true
merge flagelle	Uncategorized Sample	Flagellar Purification L. infantum Pro Exp1	Ingel18975_MGFPeaklist (F054297)	| organism=Leishmania_infantum | product=hypothetical protein, conserved | location=LinJ.31:771114-771962(-) | length=282	GeneDB|LinJ.31.1690	LinfantumAnnotatedProteins_TriTrypDB-4.0_20120202.fasta	31 542,8	1	9	10	14	0.000905	0.34	RGPHTVLDKNTAATGK	R	C	0.997	1.17	0	0	0	1	2	1 665,9033	1 657,00		1 572,27	129	144	Empty	true
merge flagelle	Uncategorized Sample	Flagellar Purification L. infantum Pro Exp1	Ingel18975_MGFPeaklist (F054297)	| organism=Leishmania_infantum | product=hypothetical protein, conserved | location=LinJ.31:771114-771962(-) | length=282	GeneDB|LinJ.31.1690	LinfantumAnnotatedProteins_TriTrypDB-4.0_20120202.fasta	31 542,8	1	9	10	14	0.000905	0.34	TNNYYAATGGCPCVPR	R	V	0.997	8.17	0	1	0	0	2	1 800,7793	2 095,00		5 731,76	65	80	Empty	true
merge flagelle	Uncategorized Sample	Flagellar Purification L. infantum Pro Exp1	Ingel18975_MGFPeaklist (F054297)	| organism=Leishmania_infantum | product=paraflagellar rod component par4, putative | location=LinJ.05:12260-14005(+) | length=581	GeneDB|LinJ.05.0040	LinfantumAnnotatedProteins_TriTrypDB-4.0_20120202.fasta	68 486,5	1	12	12	24	0.00155	0.227	ALQDAVEGR	K	E	0.997	2.57	0	4	0	0	2	958.495	1 854,50		9 788,20	208	216	Empty	true
merge flagelle	Uncategorized Sample	Flagellar Purification L. infantum Pro Exp1	Ingel18975_MGFPeaklist (F054297)	| organism=Leishmania_infantum | product=paraflagellar rod component par4, putative | location=LinJ.05:12260-14005(+) | length=581	GeneDB|LinJ.05.0040	LinfantumAnnotatedProteins_TriTrypDB-4.0_20120202.fasta	68 486,5	1	12	12	24	0.00155	0.227	EAAQAAMQAELQQCR	R	V	0.997	1.8	0	0	1	0	2	1 720,7742	1 804,00		3 800,75	327	341	Empty	true
merge flagelle	Uncategorized Sample	Flagellar Purification L. infantum Pro Exp1	Ingel18975_MGFPeaklist (F054297)	| organism=Leishmania_infantum | product=paraflagellar rod component par4, putative | location=LinJ.05:12260-14005(+) | length=581	GeneDB|LinJ.05.0040	LinfantumAnnotatedProteins_TriTrypDB-4.0_20120202.fasta	68 486,5	1	12	12	24	0.00155	0.227	GSHAAYAQQLR	R	E	0.997	2.62	0	0	2	0	2	1 201,6072	1 751,00		3 875,82	129	139	Empty	true
merge flagelle	Uncategorized Sample	Flagellar Purification L. infantum Pro Exp1	Ingel18975_MGFPeaklist (F054297)	| organism=Leishmania_infantum | product=paraflagellar rod component par4, putative | location=LinJ.05:12260-14005(+) | length=581	GeneDB|LinJ.05.0040	LinfantumAnnotatedProteins_TriTrypDB-4.0_20120202.fasta	68 486,5	1	12	12	24	0.00155	0.227	IEEVMQELTR	R	V	0.997	2.96	0	1	0	0	2	1 263,6251	2 056,00		4 127,61	71	80	Empty	true
merge flagelle	Uncategorized Sample	Flagellar Purification L. infantum Pro Exp1	Ingel18975_MGFPeaklist (F054297)	| organism=Leishmania_infantum | product=paraflagellar rod component par4, putative | location=LinJ.05:12260-14005(+) | length=581	GeneDB|LinJ.05.0040	LinfantumAnnotatedProteins_TriTrypDB-4.0_20120202.fasta	68 486,5	1	12	12	24	0.00155	0.227	KNDELESLLVR	R	K	0.997	4.6	0	0	1	0	2	1 315,7217	2 704,00		2 705,28	350	360	Empty	true
merge flagelle	Uncategorized Sample	Flagellar Purification L. infantum Pro Exp1	Ingel18975_MGFPeaklist (F054297)	| organism=Leishmania_infantum | product=paraflagellar rod component par4, putative | location=LinJ.05:12260-14005(+) | length=581	GeneDB|LinJ.05.0040	LinfantumAnnotatedProteins_TriTrypDB-4.0_20120202.fasta	68 486,5	1	12	12	24	0.00155	0.227	MVAKDEAYEQLR	R	E	0.997	3.38	0	0	2	0	2	1 468,7102	1 927,00		9 372,85	454	465	Empty	true
merge flagelle	Uncategorized Sample	Flagellar Purification L. infantum Pro Exp1	Ingel18975_MGFPeaklist (F054297)	| organism=Leishmania_infantum | product=paraflagellar rod component par4, putative | location=LinJ.05:12260-14005(+) | length=581	GeneDB|LinJ.05.0040	LinfantumAnnotatedProteins_TriTrypDB-4.0_20120202.fasta	68 486,5	1	12	12	24	0.00155	0.227	SQVCEATAGMEDSKR	R	Q	0.997	3.32	0	0	4	0	2	1 684,7266	1 521,00		4 371,81	158	172	Empty	true
merge flagelle	Uncategorized Sample	Flagellar Purification L. infantum Pro Exp1	Ingel18975_MGFPeaklist (F054297)	| organism=Leishmania_infantum | product=paraflagellar rod component par4, putative | location=LinJ.05:12260-14005(+) | length=581	GeneDB|LinJ.05.0040	LinfantumAnnotatedProteins_TriTrypDB-4.0_20120202.fasta	68 486,5	1	12	12	24	0.00155	0.227	TAIEQLQGK	R	M	0.79	1.06	0	2	0	0	2	987.547	1 937,00		14 512,5	381	389	Empty	true
merge flagelle	Uncategorized Sample	Flagellar Purification L. infantum Pro Exp1	Ingel18975_MGFPeaklist (F054297)	| organism=Leishmania_infantum | product=paraflagellar rod component par4, putative | location=LinJ.05:12260-14005(+) | length=581	GeneDB|LinJ.05.0040	LinfantumAnnotatedProteins_TriTrypDB-4.0_20120202.fasta	68 486,5	1	12	12	24	0.00155	0.227	TLEAEAEEFQR	R	S	0.997	3.62	0	1	0	0	2	1 322,6223	2 296,00		6 759,82	28	38	Empty	true
merge flagelle	Uncategorized Sample	Flagellar Purification L. infantum Pro Exp1	Ingel18975_MGFPeaklist (F054297)	| organism=Leishmania_infantum | product=paraflagellar rod component par4, putative | location=LinJ.05:12260-14005(+) | length=581	GeneDB|LinJ.05.0040	LinfantumAnnotatedProteins_TriTrypDB-4.0_20120202.fasta	68 486,5	1	12	12	24	0.00155	0.227	TLKDEVER	R	L	0.754	0	0	3	0	0	2	989.526	1 723,00		5 682,77	561	568	Empty	true
merge flagelle	Uncategorized Sample	Flagellar Purification L. infantum Pro Exp1	Ingel18975_MGFPeaklist (F054297)	| organism=Leishmania_infantum | product=paraflagellar rod component par4, putative | location=LinJ.05:12260-14005(+) | length=581	GeneDB|LinJ.05.0040	LinfantumAnnotatedProteins_TriTrypDB-4.0_20120202.fasta	68 486,5	1	12	12	24	0.00155	0.227	TQEEVINLEAK	R	L	0.997	4.13	0	2	0	0	2	1 273,6635	2 260,50		23 674,5	255	265	Empty	true
merge flagelle	Uncategorized Sample	Flagellar Purification L. infantum Pro Exp1	Ingel18975_MGFPeaklist (F054297)	| organism=Leishmania_infantum | product=paraflagellar rod component par4, putative | location=LinJ.05:12260-14005(+) | length=581	GeneDB|LinJ.05.0040	LinfantumAnnotatedProteins_TriTrypDB-4.0_20120202.fasta	68 486,5	1	12	12	24	0.00155	0.227	YLQSEMESMR	K	A	0.843	0	0	1	0	0	2	1 305,5450	1 596,00		745.84	307	316	Empty	true
merge flagelle	Uncategorized Sample	Flagellar Purification L. infantum Pro Exp1	Ingel18975_MGFPeaklist (F054297)	| organism=Leishmania_infantum | product=hypothetical protein, conserved | location=LinJ.36:2308280-2315287(-) | length=2335	GeneDB|LinJ.36.6290	LinfantumAnnotatedProteins_TriTrypDB-4.0_20120202.fasta	259 961,0	1	7	7	15	0.00097	0.039	AAFVDFPIK	R	Y	0.994	1.05	0	2	0	0	2	1 007,5561	2 829,50		2 436,91	824	832	Empty	true
merge flagelle	Uncategorized Sample	Flagellar Purification L. infantum Pro Exp1	Ingel18975_MGFPeaklist (F054297)	| organism=Leishmania_infantum | product=hypothetical protein, conserved | location=LinJ.36:2308280-2315287(-) | length=2335	GeneDB|LinJ.36.6290	LinfantumAnnotatedProteins_TriTrypDB-4.0_20120202.fasta	259 961,0	1	7	7	15	0.00097	0.039	FLVDPTTVTDASK	R	A	0.997	6.25	0	2	0	0	2	1 393,7211	2 516,50		13 197,4	2078	2090	Empty	true
merge flagelle	Uncategorized Sample	Flagellar Purification L. infantum Pro Exp1	Ingel18975_MGFPeaklist (F054297)	| organism=Leishmania_infantum | product=hypothetical protein, conserved | location=LinJ.36:2308280-2315287(-) | length=2335	GeneDB|LinJ.36.6290	LinfantumAnnotatedProteins_TriTrypDB-4.0_20120202.fasta	259 961,0	1	7	7	15	0.00097	0.039	GAGPVSLLSVVLPR	R	A	0.997	5.48	0	2	0	0	2	1 364,8261	3 153,50		5 532,38	70	83	Empty	true
merge flagelle	Uncategorized Sample	Flagellar Purification L. infantum Pro Exp1	Ingel18975_MGFPeaklist (F054297)	| organism=Leishmania_infantum | product=hypothetical protein, conserved | location=LinJ.36:2308280-2315287(-) | length=2335	GeneDB|LinJ.36.6290	LinfantumAnnotatedProteins_TriTrypDB-4.0_20120202.fasta	259 961,0	1	7	7	15	0.00097	0.039	IEAGAQLPFTTAEGAAAR	R	L	0.997	4.24	0	1	0	0	2	1 773,9131	2 594,00		3 260,73	661	678	Empty	true
merge flagelle	Uncategorized Sample	Flagellar Purification L. infantum Pro Exp1	Ingel18975_MGFPeaklist (F054297)	| organism=Leishmania_infantum | product=hypothetical protein, conserved | location=LinJ.36:2308280-2315287(-) | length=2335	GeneDB|LinJ.36.6290	LinfantumAnnotatedProteins_TriTrypDB-4.0_20120202.fasta	259 961,0	1	7	7	15	0.00097	0.039	ILLLGPAGIGK	R	S	0.997	1.82	0	4	0	0	2	1 051,6877	2 889,00		6 695,98	397	407	Empty	true
merge flagelle	Uncategorized Sample	Flagellar Purification L. infantum Pro Exp1	Ingel18975_MGFPeaklist (F054297)	| organism=Leishmania_infantum | product=hypothetical protein, conserved | location=LinJ.36:2308280-2315287(-) | length=2335	GeneDB|LinJ.36.6290	LinfantumAnnotatedProteins_TriTrypDB-4.0_20120202.fasta	259 961,0	1	7	7	15	0.00097	0.039	SNAAAEDVYNR	R	Y	0.997	5.8	0	2	0	0	2	1 209,5493	1 749,00		3 657,46	274	284	Empty	true
merge flagelle	Uncategorized Sample	Flagellar Purification L. infantum Pro Exp1	Ingel18975_MGFPeaklist (F054297)	| organism=Leishmania_infantum | product=hypothetical protein, conserved | location=LinJ.36:2308280-2315287(-) | length=2335	GeneDB|LinJ.36.6290	LinfantumAnnotatedProteins_TriTrypDB-4.0_20120202.fasta	259 961,0	1	7	7	15	0.00097	0.039	YLTSPVSLYMPDELR	R	V	0.997	3.62	0	2	0	0	2	1 799,8886	2 846,50		6 449,08	366	380	Empty	true
merge flagelle	Uncategorized Sample	Flagellar Purification L. infantum Pro Exp1	Ingel18975_MGFPeaklist (F054297)	| organism=Leishmania_infantum | product=hypothetical protein, conserved | location=LinJ.26:886092-888281(+) | length=729	GeneDB|LinJ.26.2340	LinfantumAnnotatedProteins_TriTrypDB-4.0_20120202.fasta	77 529,4	1	2	4	6	0.000388	0.0343	TMIQDGGESAAAGQQR	R	L	0.997	7.72	0	1	3	0	2	1 635,7394	1 618,50		6 101,27	119	134	Empty	true
merge flagelle	Uncategorized Sample	Flagellar Purification L. infantum Pro Exp1	Ingel18975_MGFPeaklist (F054297)	| organism=Leishmania_infantum | product=hypothetical protein, conserved | location=LinJ.26:886092-888281(+) | length=729	GeneDB|LinJ.26.2340	LinfantumAnnotatedProteins_TriTrypDB-4.0_20120202.fasta	77 529,4	1	2	4	6	0.000388	0.0343	TSTLPFAVR	K	T	0.997	2.54	0	2	0	0	2	991.557	2 530,50		7 632,32	110	118	Empty	true
merge flagelle	Uncategorized Sample	Flagellar Purification L. infantum Pro Exp1	Ingel18975_MGFPeaklist (F054297)	| organism=Leishmania_infantum | product=calpain-like cysteine peptidase, putative,cysteine peptidase, Clan CA, family C2, putative | location=LinJ.20:522195-525239(+) | length=1014	GeneDB|LinJ.20.1210,GeneDB|LinJ.20.1220	LinfantumAnnotatedProteins_TriTrypDB-4.0_20120202.fasta	91 510,6	1	4	5	11	0.000711	0.0524	AVPLTEDYHNAR	R	R	0.997	7.19	0	0	2	0	2	1 385,6808	1 981,50		12 380,0	273	284	Empty	true
merge flagelle	Uncategorized Sample	Flagellar Purification L. infantum Pro Exp1	Ingel18975_MGFPeaklist (F054297)	| organism=Leishmania_infantum | product=calpain-like cysteine peptidase, putative,cysteine peptidase, Clan CA, family C2, putative | location=LinJ.20:522195-525239(+) | length=1014	GeneDB|LinJ.20.1210,GeneDB|LinJ.20.1220	LinfantumAnnotatedProteins_TriTrypDB-4.0_20120202.fasta	91 510,6	1	4	5	11	0.000711	0.0524	LQPLENTTLR	K	Q	0.997	1.82	0	2	0	0	2	1 184,6635	2 255,00		25 102,9	229	238	Empty	true
merge flagelle	Uncategorized Sample	Flagellar Purification L. infantum Pro Exp1	Ingel18975_MGFPeaklist (F054297)	| organism=Leishmania_infantum | product=calpain-like cysteine peptidase, putative,cysteine peptidase, Clan CA, family C2, putative | location=LinJ.20:522195-525239(+) | length=1014	GeneDB|LinJ.20.1210,GeneDB|LinJ.20.1220	LinfantumAnnotatedProteins_TriTrypDB-4.0_20120202.fasta	91 510,6	1	4	5	11	0.000711	0.0524	SVLVDSYLPVSGGK	R	L	0.997	6.1	0	4	0	0	2	1 420,7683	2 667,00		22 148,8	432	445	Empty	true
merge flagelle	Uncategorized Sample	Flagellar Purification L. infantum Pro Exp1	Ingel18975_MGFPeaklist (F054297)	| organism=Leishmania_infantum | product=calpain-like cysteine peptidase, putative,cysteine peptidase, Clan CA, family C2, putative | location=LinJ.20:522195-525239(+) | length=1014	GeneDB|LinJ.20.1210,GeneDB|LinJ.20.1220	LinfantumAnnotatedProteins_TriTrypDB-4.0_20120202.fasta	91 510,6	1	4	5	11	0.000711	0.0524	VFENFPK	R	F	0.988	1.8	0	3	0	0	2	880.456	2 233,00		9 642,05	782	788	Empty	true
merge flagelle	Uncategorized Sample	Flagellar Purification L. infantum Pro Exp1	Ingel18975_MGFPeaklist (F054297)	| organism=Leishmania_infantum | product=hypothetical protein, conserved | location=LinJ.28:729584-730450(-) | length=288	GeneDB|LinJ.28.1980	LinfantumAnnotatedProteins_TriTrypDB-4.0_20120202.fasta	33 066,8	1	3	3	10	0.000646	0.135	EGFTFDESPATGTSR	R	C	0.997	6.52	0	7	0	0	2	1 601,7079	2 385,00		51 910,1	187	201	Empty	true
merge flagelle	Uncategorized Sample	Flagellar Purification L. infantum Pro Exp1	Ingel18975_MGFPeaklist (F054297)	| organism=Leishmania_infantum | product=hypothetical protein, conserved | location=LinJ.28:729584-730450(-) | length=288	GeneDB|LinJ.28.1980	LinfantumAnnotatedProteins_TriTrypDB-4.0_20120202.fasta	33 066,8	1	3	3	10	0.000646	0.135	MPAEPFRPAGR	K	E	0.078	0	0	0	1	0	2	1 244,6206	1 893,00		1 917,97	176	186	Empty	true
merge flagelle	Uncategorized Sample	Flagellar Purification L. infantum Pro Exp1	Ingel18975_MGFPeaklist (F054297)	| organism=Leishmania_infantum | product=hypothetical protein, conserved | location=LinJ.28:729584-730450(-) | length=288	GeneDB|LinJ.28.1980	LinfantumAnnotatedProteins_TriTrypDB-4.0_20120202.fasta	33 066,8	1	3	3	10	0.000646	0.135	VFSIPSYLGVGDR	M	Y	0.997	5.52	0	2	0	0	1	1 409,7424	2 993,50		6 155,60	2	14	Empty	true
merge flagelle	Uncategorized Sample	Flagellar Purification L. infantum Pro Exp1	Ingel18975_MGFPeaklist (F054297)	| organism=Leishmania_infantum | product=hypothetical protein, conserved | location=LinJ.15:106290-107723(+) | length=477	GeneDB|LinJ.15.0300	LinfantumAnnotatedProteins_TriTrypDB-4.0_20120202.fasta	51 386,8	1	5	6	10	0.000646	0.126	DALALAER	R	L	0.997	1.17	0	2	0	0	2	858.468	2 117,50		3 551,35	341	348	Empty	true
merge flagelle	Uncategorized Sample	Flagellar Purification L. infantum Pro Exp1	Ingel18975_MGFPeaklist (F054297)	| organism=Leishmania_infantum | product=hypothetical protein, conserved | location=LinJ.15:106290-107723(+) | length=477	GeneDB|LinJ.15.0300	LinfantumAnnotatedProteins_TriTrypDB-4.0_20120202.fasta	51 386,8	1	5	6	10	0.000646	0.126	GNASSAPFVPSKPTGNPLGYGPSK	R	E	0.997	3.38	0	0	2	0	2	2 330,1777	2 464,50		16 053,5	60	83	Empty	true
merge flagelle	Uncategorized Sample	Flagellar Purification L. infantum Pro Exp1	Ingel18975_MGFPeaklist (F054297)	| organism=Leishmania_infantum | product=hypothetical protein, conserved | location=LinJ.15:106290-107723(+) | length=477	GeneDB|LinJ.15.0300	LinfantumAnnotatedProteins_TriTrypDB-4.0_20120202.fasta	51 386,8	1	5	6	10	0.000646	0.126	LFAASPSLQK	R	V	0.997	2.68	0	1	0	0	2	1 061,5990	2 222,00		4 422,94	349	358	Empty	true
merge flagelle	Uncategorized Sample	Flagellar Purification L. infantum Pro Exp1	Ingel18975_MGFPeaklist (F054297)	| organism=Leishmania_infantum | product=hypothetical protein, conserved | location=LinJ.15:106290-107723(+) | length=477	GeneDB|LinJ.15.0300	LinfantumAnnotatedProteins_TriTrypDB-4.0_20120202.fasta	51 386,8	1	5	6	10	0.000646	0.126	QLEVEAAQR	R	A	0.997	1.51	0	3	0	0	2	1 043,5480	1 850,00		10 463,5	134	142	Empty	true
merge flagelle	Uncategorized Sample	Flagellar Purification L. infantum Pro Exp1	Ingel18975_MGFPeaklist (F054297)	| organism=Leishmania_infantum | product=hypothetical protein, conserved | location=LinJ.15:106290-107723(+) | length=477	GeneDB|LinJ.15.0300	LinfantumAnnotatedProteins_TriTrypDB-4.0_20120202.fasta	51 386,8	1	5	6	10	0.000646	0.126	TQGLPYLYR	R	C	0.997	1.89	0	2	0	0	2	1 110,5943	2 511,00		6 718,23	465	473	Empty	true
merge flagelle	Uncategorized Sample	Flagellar Purification L. infantum Pro Exp1	Ingel18975_MGFPeaklist (F054297)	| organism=Leishmania_infantum | product=hypothetical protein, conserved | location=LinJ.19:541201-542052(+) | length=283	GeneDB|LinJ.19.1280	LinfantumAnnotatedProteins_TriTrypDB-4.0_20120202.fasta	30 799,7	0.965	1	1	2	0.000129	0.0353	LSGVGLAQER	R	Q	0.997	1.17	0	2	0	0	2	1 029,5688	2 037,00		5 504,20	196	205	Empty	true
merge flagelle	Uncategorized Sample	Flagellar Purification L. infantum Pro Exp1	Ingel18975_MGFPeaklist (F054297)	| organism=Leishmania_infantum | product=calpain-like cysteine peptidase, putative,cysteine peptidase, Clan CA, family C2, putative | location=LinJ.31:126918-129272(-) | length=784	GeneDB|LinJ.31.0410	LinfantumAnnotatedProteins_TriTrypDB-4.0_20120202.fasta	89 201,5	0.999	2	2	3	0.000194	0.0357	ADVDTYLPR	R	F	0.997	1.28	0	2	0	0	2	1 049,5263	2 277,50		2 149,68	279	287	Empty	true
merge flagelle	Uncategorized Sample	Flagellar Purification L. infantum Pro Exp1	Ingel18975_MGFPeaklist (F054297)	| organism=Leishmania_infantum | product=calpain-like cysteine peptidase, putative,cysteine peptidase, Clan CA, family C2, putative | location=LinJ.31:126918-129272(-) | length=784	GeneDB|LinJ.31.0410	LinfantumAnnotatedProteins_TriTrypDB-4.0_20120202.fasta	89 201,5	0.999	2	2	3	0.000194	0.0357	CDEFEDKTIDTTILNMSEK	E	D	0.725	0.638	0	0	0	1	1	2 272,0000	1 656,00		1 261,97	86	104	Empty	true
merge flagelle	Uncategorized Sample	Flagellar Purification L. infantum Pro Exp1	Ingel18975_MGFPeaklist (F054297)	| organism=Leishmania_infantum | product=protein kinase A regulatory subunit, putative | location=LinJ.13:47283-48791(-) | length=502	GeneDB|LinJ.13.0160	LinfantumAnnotatedProteins_TriTrypDB-4.0_20120202.fasta	56 245,6	0.998	2	2	3	0.000194	0.0438	VEGIDPEAAK	R	N	0.312	0	0	1	0	0	2	1 028,5260	1 914,00		2 684,55	209	218	Empty	true
merge flagelle	Uncategorized Sample	Flagellar Purification L. infantum Pro Exp1	Ingel18975_MGFPeaklist (F054297)	| organism=Leishmania_infantum | product=protein kinase A regulatory subunit, putative | location=LinJ.13:47283-48791(-) | length=502	GeneDB|LinJ.13.0160	LinfantumAnnotatedProteins_TriTrypDB-4.0_20120202.fasta	56 245,6	0.998	2	2	3	0.000194	0.0438	VPFLQSLDAYER	K	M	0.997	6.37	0	2	0	0	2	1 437,7373	2 974,50		7 704,72	362	373	Empty	true
merge flagelle	Uncategorized Sample	Flagellar Purification L. infantum Pro Exp1	Ingel18975_MGFPeaklist (F054297)	| organism=Leishmania_infantum | product=hypothetical protein, conserved | location=LinJ.36:1018077-1019198(+) | length=373	GeneDB|LinJ.36.2680	LinfantumAnnotatedProteins_TriTrypDB-4.0_20120202.fasta	42 410,9	1	4	4	10	0.000646	0.123	EAIDRDGVPATSSSK	K	Q	0.997	4.17	0	0	2	0	2	1 532,7552	1 737,00		11 232,6	26	40	Empty	true
merge flagelle	Uncategorized Sample	Flagellar Purification L. infantum Pro Exp1	Ingel18975_MGFPeaklist (F054297)	| organism=Leishmania_infantum | product=hypothetical protein, conserved | location=LinJ.36:1018077-1019198(+) | length=373	GeneDB|LinJ.36.2680	LinfantumAnnotatedProteins_TriTrypDB-4.0_20120202.fasta	42 410,9	1	4	4	10	0.000646	0.123	FLSPSFDER	R	S	0.997	3.77	0	2	0	0	2	1 097,5262	2 395,00		9 864,91	146	154	Empty	true
merge flagelle	Uncategorized Sample	Flagellar Purification L. infantum Pro Exp1	Ingel18975_MGFPeaklist (F054297)	| organism=Leishmania_infantum | product=hypothetical protein, conserved | location=LinJ.36:1018077-1019198(+) | length=373	GeneDB|LinJ.36.2680	LinfantumAnnotatedProteins_TriTrypDB-4.0_20120202.fasta	42 410,9	1	4	4	10	0.000646	0.123	GMPSISSLAPR	K	G	0.997	4.24	0	4	0	0	2	1 131,5828	2 275,50		12 344,6	130	140	Empty	true
merge flagelle	Uncategorized Sample	Flagellar Purification L. infantum Pro Exp1	Ingel18975_MGFPeaklist (F054297)	| organism=Leishmania_infantum | product=hypothetical protein, conserved | location=LinJ.36:1018077-1019198(+) | length=373	GeneDB|LinJ.36.2680	LinfantumAnnotatedProteins_TriTrypDB-4.0_20120202.fasta	42 410,9	1	4	4	10	0.000646	0.123	VLFDASVAALK	K	T	0.997	1.57	0	2	0	0	2	1 133,6565	2 776,50		3 236,14	261	271	Empty	true
merge flagelle	Uncategorized Sample	Flagellar Purification L. infantum Pro Exp1	Ingel18975_MGFPeaklist (F054297)	| organism=Leishmania_infantum | product=hypothetical protein, conserved | location=LinJ.27:605469-609512(+) | length=1347	GeneDB|LinJ.27.1380	LinfantumAnnotatedProteins_TriTrypDB-4.0_20120202.fasta	144 427,8	0.998	2	2	3	0.000194	0.0119	GAAGTYGDDGVAQR	K	L	0.997	8	0	2	0	0	2	1 337,6082	1 688,50		1 980,16	563	576	Empty	true
merge flagelle	Uncategorized Sample	Flagellar Purification L. infantum Pro Exp1	Ingel18975_MGFPeaklist (F054297)	| organism=Leishmania_infantum | product=hypothetical protein, conserved | location=LinJ.27:605469-609512(+) | length=1347	GeneDB|LinJ.27.1380	LinfantumAnnotatedProteins_TriTrypDB-4.0_20120202.fasta	144 427,8	0.998	2	2	3	0.000194	0.0119	TKGAAGTYGDDGVAQR	R	L	0.416	0	0	0	1	0	2	1 566,7509	1 646,00		671.84	561	576	Empty	true
merge flagelle	Uncategorized Sample	Flagellar Purification L. infantum Pro Exp1	Ingel18975_MGFPeaklist (F054297)	| organism=Leishmania_infantum | product=hypothetical protein, conserved | location=LinJ.09:557011-561645(-) | length=1544	GeneDB|LinJ.09.1600	LinfantumAnnotatedProteins_TriTrypDB-4.0_20120202.fasta	173 949,7	0.08	1	1	1	6.46e-05	0.00648	NTAGLLSELR	R	E	0.535	0	0	1	0	0	2	1 073,5950	2 690,00		695.09	188	197	Empty	true
merge flagelle	Uncategorized Sample	Flagellar Purification L. infantum Pro Exp1	Ingel18975_MGFPeaklist (F054297)	| organism=Leishmania_infantum | product=hypothetical protein, conserved | location=LinJ.27:833869-838827(-) | length=1652	GeneDB|LinJ.27.1870	LinfantumAnnotatedProteins_TriTrypDB-4.0_20120202.fasta	177 332,4	0.98	2	2	3	0.000194	0.00969	ALAPLLAR	R	S	0.955	0	0	2	0	0	2	824.535	2 482,50		1 550,73	1113	1120	Empty	true
merge flagelle	Uncategorized Sample	Flagellar Purification L. infantum Pro Exp1	Ingel18975_MGFPeaklist (F054297)	| organism=Leishmania_infantum | product=hypothetical protein, conserved | location=LinJ.27:833869-838827(-) | length=1652	GeneDB|LinJ.27.1870	LinfantumAnnotatedProteins_TriTrypDB-4.0_20120202.fasta	177 332,4	0.98	2	2	3	0.000194	0.00969	VCVCPCYR	Y	Q	0.561	1.7	0	1	0	0	1	1 113,4638	1 781,00		1 227,51	16	23	Empty	true
merge flagelle	Uncategorized Sample	Flagellar Purification L. infantum Pro Exp1	Ingel18975_MGFPeaklist (F054297)	| organism=Leishmania_infantum | product=hypothetical protein, conserved | location=LinJ.08:433954-436572(+) | length=872	GeneDB|LinJ.08.1030	LinfantumAnnotatedProteins_TriTrypDB-4.0_20120202.fasta	96 983,3	1	21	22	41	0.00265	0.304	ALDPQLLPPR	R	V	0.997	3.62	0	5	0	0	2	1 119,6523	2 487,00		19 148,0	24	33	Empty	true
merge flagelle	Uncategorized Sample	Flagellar Purification L. infantum Pro Exp1	Ingel18975_MGFPeaklist (F054297)	| organism=Leishmania_infantum | product=hypothetical protein, conserved | location=LinJ.08:433954-436572(+) | length=872	GeneDB|LinJ.08.1030	LinfantumAnnotatedProteins_TriTrypDB-4.0_20120202.fasta	96 983,3	1	21	22	41	0.00265	0.304	AVLARPANHDDEQR	R	R	0.554	0	0	0	2	0	2	1 591,7936	1 594,50		1 751,69	487	500	Empty	true
merge flagelle	Uncategorized Sample	Flagellar Purification L. infantum Pro Exp1	Ingel18975_MGFPeaklist (F054297)	| organism=Leishmania_infantum | product=hypothetical protein, conserved | location=LinJ.08:433954-436572(+) | length=872	GeneDB|LinJ.08.1030	LinfantumAnnotatedProteins_TriTrypDB-4.0_20120202.fasta	96 983,3	1	21	22	41	0.00265	0.304	DTAYFTSVDLMK	R	W	0.997	2.33	0	1	0	0	2	1 406,6510	2 495,00		6 078,16	686	697	Empty	true
merge flagelle	Uncategorized Sample	Flagellar Purification L. infantum Pro Exp1	Ingel18975_MGFPeaklist (F054297)	| organism=Leishmania_infantum | product=hypothetical protein, conserved | location=LinJ.08:433954-436572(+) | length=872	GeneDB|LinJ.08.1030	LinfantumAnnotatedProteins_TriTrypDB-4.0_20120202.fasta	96 983,3	1	21	22	41	0.00265	0.304	EPDMGIPDAYYR	R	D	0.64	0	0	1	0	0	2	1 442,6259	2 205,00		9 679,27	359	370	Empty	true
merge flagelle	Uncategorized Sample	Flagellar Purification L. infantum Pro Exp1	Ingel18975_MGFPeaklist (F054297)	| organism=Leishmania_infantum | product=hypothetical protein, conserved | location=LinJ.08:433954-436572(+) | length=872	GeneDB|LinJ.08.1030	LinfantumAnnotatedProteins_TriTrypDB-4.0_20120202.fasta	96 983,3	1	21	22	41	0.00265	0.304	ETMLPDDDAAAASSSSR	K	R	0.997	11.2	0	2	0	0	2	1 739,7390	1 872,50		14 378,4	851	867	Empty	true
merge flagelle	Uncategorized Sample	Flagellar Purification L. infantum Pro Exp1	Ingel18975_MGFPeaklist (F054297)	| organism=Leishmania_infantum | product=hypothetical protein, conserved | location=LinJ.08:433954-436572(+) | length=872	GeneDB|LinJ.08.1030	LinfantumAnnotatedProteins_TriTrypDB-4.0_20120202.fasta	96 983,3	1	21	22	41	0.00265	0.304	EVVINGLPLR	K	L	0.919	0	0	1	0	0	2	1 109,6678	2 677,00		2 091,43	571	580	Empty	true
merge flagelle	Uncategorized Sample	Flagellar Purification L. infantum Pro Exp1	Ingel18975_MGFPeaklist (F054297)	| organism=Leishmania_infantum | product=hypothetical protein, conserved | location=LinJ.08:433954-436572(+) | length=872	GeneDB|LinJ.08.1030	LinfantumAnnotatedProteins_TriTrypDB-4.0_20120202.fasta	96 983,3	1	21	22	41	0.00265	0.304	FGLLSQDSSADEVEHSVR	K	F	0.997	9.43	0	0	2	0	2	1 975,9356	2 575,00		18 521,9	257	274	Empty	true
merge flagelle	Uncategorized Sample	Flagellar Purification L. infantum Pro Exp1	Ingel18975_MGFPeaklist (F054297)	| organism=Leishmania_infantum | product=hypothetical protein, conserved | location=LinJ.08:433954-436572(+) | length=872	GeneDB|LinJ.08.1030	LinfantumAnnotatedProteins_TriTrypDB-4.0_20120202.fasta	96 983,3	1	21	22	41	0.00265	0.304	FKQGKPQQLEAEFR	R	G	0.997	3.03	0	0	1	0	2	1 705,9022	2 210,00		2 604,33	45	58	Empty	true
merge flagelle	Uncategorized Sample	Flagellar Purification L. infantum Pro Exp1	Ingel18975_MGFPeaklist (F054297)	| organism=Leishmania_infantum | product=hypothetical protein, conserved | location=LinJ.08:433954-436572(+) | length=872	GeneDB|LinJ.08.1030	LinfantumAnnotatedProteins_TriTrypDB-4.0_20120202.fasta	96 983,3	1	21	22	41	0.00265	0.304	FYAILDER	R	D	0.994	1.29	0	1	0	0	2	1 026,5255	2 583,00		1 513,19	285	292	Empty	true
merge flagelle	Uncategorized Sample	Flagellar Purification L. infantum Pro Exp1	Ingel18975_MGFPeaklist (F054297)	| organism=Leishmania_infantum | product=hypothetical protein, conserved | location=LinJ.08:433954-436572(+) | length=872	GeneDB|LinJ.08.1030	LinfantumAnnotatedProteins_TriTrypDB-4.0_20120202.fasta	96 983,3	1	21	22	41	0.00265	0.304	GAAAAIFAHIAPTR	R	D	0.997	4.47	0	0	2	0	2	1 366,7590	2 750,00		4 112,07	672	685	Empty	true
merge flagelle	Uncategorized Sample	Flagellar Purification L. infantum Pro Exp1	Ingel18975_MGFPeaklist (F054297)	| organism=Leishmania_infantum | product=hypothetical protein, conserved | location=LinJ.08:433954-436572(+) | length=872	GeneDB|LinJ.08.1030	LinfantumAnnotatedProteins_TriTrypDB-4.0_20120202.fasta	96 983,3	1	21	22	41	0.00265	0.304	IINSGLDGGVFLK	R	R	0.997	4.96	0	2	0	0	2	1 332,7524	2 756,50		4 258,22	160	172	Empty	true
merge flagelle	Uncategorized Sample	Flagellar Purification L. infantum Pro Exp1	Ingel18975_MGFPeaklist (F054297)	| organism=Leishmania_infantum | product=hypothetical protein, conserved | location=LinJ.08:433954-436572(+) | length=872	GeneDB|LinJ.08.1030	LinfantumAnnotatedProteins_TriTrypDB-4.0_20120202.fasta	96 983,3	1	21	22	41	0.00265	0.304	IINSGLDGGVFLKR	R	Q	0.997	5.8	0	0	2	0	2	1 488,8535	2 619,50		6 014,26	160	173	Empty	true
merge flagelle	Uncategorized Sample	Flagellar Purification L. infantum Pro Exp1	Ingel18975_MGFPeaklist (F054297)	| organism=Leishmania_infantum | product=hypothetical protein, conserved | location=LinJ.08:433954-436572(+) | length=872	GeneDB|LinJ.08.1030	LinfantumAnnotatedProteins_TriTrypDB-4.0_20120202.fasta	96 983,3	1	21	22	41	0.00265	0.304	LSMANQSNVPK	R	E	0.997	2.33	0	6	0	0	2	1 204,5991	1 619,50		13 628,2	9	19	Empty	true
merge flagelle	Uncategorized Sample	Flagellar Purification L. infantum Pro Exp1	Ingel18975_MGFPeaklist (F054297)	| organism=Leishmania_infantum | product=hypothetical protein, conserved | location=LinJ.08:433954-436572(+) | length=872	GeneDB|LinJ.08.1030	LinfantumAnnotatedProteins_TriTrypDB-4.0_20120202.fasta	96 983,3	1	21	22	41	0.00265	0.304	MDAHTATFYAR	R	C	0.931	0	0	0	1	0	2	1 299,5787	1 888,00		2 923,16	584	594	Empty	true
merge flagelle	Uncategorized Sample	Flagellar Purification L. infantum Pro Exp1	Ingel18975_MGFPeaklist (F054297)	| organism=Leishmania_infantum | product=hypothetical protein, conserved | location=LinJ.08:433954-436572(+) | length=872	GeneDB|LinJ.08.1030	LinfantumAnnotatedProteins_TriTrypDB-4.0_20120202.fasta	96 983,3	1	21	22	41	0.00265	0.304	NSTFPAPAPDMCR	R	T	0.997	1.68	0	2	0	0	2	1 479,6356	2 022,50		17 773,6	68	80	Empty	true
merge flagelle	Uncategorized Sample	Flagellar Purification L. infantum Pro Exp1	Ingel18975_MGFPeaklist (F054297)	| organism=Leishmania_infantum | product=hypothetical protein, conserved | location=LinJ.08:433954-436572(+) | length=872	GeneDB|LinJ.08.1030	LinfantumAnnotatedProteins_TriTrypDB-4.0_20120202.fasta	96 983,3	1	21	22	41	0.00265	0.304	QGKPQQLEAEFR	K	G	0.997	1.59	0	0	1	0	2	1 430,7388	2 158,00		2 633,29	47	58	Empty	true
merge flagelle	Uncategorized Sample	Flagellar Purification L. infantum Pro Exp1	Ingel18975_MGFPeaklist (F054297)	| organism=Leishmania_infantum | product=hypothetical protein, conserved | location=LinJ.08:433954-436572(+) | length=872	GeneDB|LinJ.08.1030	LinfantumAnnotatedProteins_TriTrypDB-4.0_20120202.fasta	96 983,3	1	21	22	41	0.00265	0.304	QSSPESCQGLYLSR	R	C	0.997	6.82	0	1	0	0	2	1 611,7432	2 154,00		3 127,25	320	333	Empty	true
merge flagelle	Uncategorized Sample	Flagellar Purification L. infantum Pro Exp1	Ingel18975_MGFPeaklist (F054297)	| organism=Leishmania_infantum | product=hypothetical protein, conserved | location=LinJ.08:433954-436572(+) | length=872	GeneDB|LinJ.08.1030	LinfantumAnnotatedProteins_TriTrypDB-4.0_20120202.fasta	96 983,3	1	21	22	41	0.00265	0.304	SVVGKPVTAADAGDAGDADGGVAVSSANAAAAAK	K	G	0.997	2.12	0	0	0	2	2	2 941,4499	2 194,00		15 580,7	443	476	Empty	true
merge flagelle	Uncategorized Sample	Flagellar Purification L. infantum Pro Exp1	Ingel18975_MGFPeaklist (F054297)	| organism=Leishmania_infantum | product=hypothetical protein, conserved | location=LinJ.08:433954-436572(+) | length=872	GeneDB|LinJ.08.1030	LinfantumAnnotatedProteins_TriTrypDB-4.0_20120202.fasta	96 983,3	1	21	22	41	0.00265	0.304	TAQQLVDALMSSSLNR	R	N	0.997	3.08	0	2	1	0	2	1 749,8801	2 807,00		14 554,9	81	96	Empty	true
merge flagelle	Uncategorized Sample	Flagellar Purification L. infantum Pro Exp1	Ingel18975_MGFPeaklist (F054297)	| organism=Leishmania_infantum | product=hypothetical protein, conserved | location=LinJ.08:433954-436572(+) | length=872	GeneDB|LinJ.08.1030	LinfantumAnnotatedProteins_TriTrypDB-4.0_20120202.fasta	96 983,3	1	21	22	41	0.00265	0.304	TVLGTEAPTK	R	S	0.997	1.7	0	2	0	0	2	1 016,5624	1 861,50		23 692,7	425	434	Empty	true
merge flagelle	Uncategorized Sample	Flagellar Purification L. infantum Pro Exp1	Ingel18975_MGFPeaklist (F054297)	| organism=Leishmania_infantum | product=hypothetical protein, conserved | location=LinJ.08:433954-436572(+) | length=872	GeneDB|LinJ.08.1030	LinfantumAnnotatedProteins_TriTrypDB-4.0_20120202.fasta	96 983,3	1	21	22	41	0.00265	0.304	YGTGVASFMALDR	R	D	0.997	0	0	1	0	0	2	1 403,6625	2 521,00		6 144,35	635	647	Empty	true
merge flagelle	Uncategorized Sample	Flagellar Purification L. infantum Pro Exp1	Ingel18975_MGFPeaklist (F054297)	| organism=Leishmania_infantum | product=mitochondrial phosphate transporter, putative | location=LinJ.35:1756019-1756972(+) | length=317	GeneDB|LinJ.35.4500	LinfantumAnnotatedProteins_TriTrypDB-4.0_20120202.fasta	34 602,4	1	6	6	15	0.00097	0.202	ADPSSGFPYK	R	S	0.997	5.7	0	3	0	0	2	1 068,4997	2 060,00		23 671,9	172	181	Empty	true
merge flagelle	Uncategorized Sample	Flagellar Purification L. infantum Pro Exp1	Ingel18975_MGFPeaklist (F054297)	| organism=Leishmania_infantum | product=mitochondrial phosphate transporter, putative | location=LinJ.35:1756019-1756972(+) | length=317	GeneDB|LinJ.35.4500	LinfantumAnnotatedProteins_TriTrypDB-4.0_20120202.fasta	34 602,4	1	6	6	15	0.00097	0.202	EMGYINVCSK	K	G	0.997	2.54	0	2	0	0	2	1 216,5337	1 987,50		7 380,52	270	279	Empty	true
merge flagelle	Uncategorized Sample	Flagellar Purification L. infantum Pro Exp1	Ingel18975_MGFPeaklist (F054297)	| organism=Leishmania_infantum | product=mitochondrial phosphate transporter, putative | location=LinJ.35:1756019-1756972(+) | length=317	GeneDB|LinJ.35.4500	LinfantumAnnotatedProteins_TriTrypDB-4.0_20120202.fasta	34 602,4	1	6	6	15	0.00097	0.202	FFFFEK	K	V	0.161	0	0	1	0	0	2	864.429	2 999,00		600.58	198	203	Empty	true
merge flagelle	Uncategorized Sample	Flagellar Purification L. infantum Pro Exp1	Ingel18975_MGFPeaklist (F054297)	| organism=Leishmania_infantum | product=mitochondrial phosphate transporter, putative | location=LinJ.35:1756019-1756972(+) | length=317	GeneDB|LinJ.35.4500	LinfantumAnnotatedProteins_TriTrypDB-4.0_20120202.fasta	34 602,4	1	6	6	15	0.00097	0.202	GTFPTGMLAAMASMR	K	A	0.997	0	0	4	0	0	2	1 589,7122	2 291,00		30 914,4	157	171	Empty	true
merge flagelle	Uncategorized Sample	Flagellar Purification L. infantum Pro Exp1	Ingel18975_MGFPeaklist (F054297)	| organism=Leishmania_infantum | product=mitochondrial phosphate transporter, putative | location=LinJ.35:1756019-1756972(+) | length=317	GeneDB|LinJ.35.4500	LinfantumAnnotatedProteins_TriTrypDB-4.0_20120202.fasta	34 602,4	1	6	6	15	0.00097	0.202	SLVPLWGR	K	Q	0.997	1.6	0	3	0	0	2	927.541	2 857,00		5 076,28	182	189	Empty	true
merge flagelle	Uncategorized Sample	Flagellar Purification L. infantum Pro Exp1	Ingel18975_MGFPeaklist (F054297)	| organism=Leishmania_infantum | product=mitochondrial phosphate transporter, putative | location=LinJ.35:1756019-1756972(+) | length=317	GeneDB|LinJ.35.4500	LinfantumAnnotatedProteins_TriTrypDB-4.0_20120202.fasta	34 602,4	1	6	6	15	0.00097	0.202	YVNPDHPHDTSYYMK	R	C	0.994	0	0	0	0	2	2	1 882,8066	1 774,50		9 925,18	12	26	Empty	true
merge flagelle	Uncategorized Sample	Flagellar Purification L. infantum Pro Exp1	Ingel18975_MGFPeaklist (F054297)	| organism=Leishmania_infantum | product=60S ribosomal protein L7a, putative | location=LinJ.07:241196-242197(+) | length=333	GeneDB|LinJ.07.0560	LinfantumAnnotatedProteins_TriTrypDB-4.0_20120202.fasta	37 388,1	0.965	1	1	1	6.46e-05	0.042	APLAVVTGLQEVTR	R	A	0.997	3.85	0	1	0	0	2	1 453,8374	2 880,00		9 105,29	198	211	Empty	true
merge flagelle	Uncategorized Sample	Flagellar Purification L. infantum Pro Exp1	Ingel18975_MGFPeaklist (F054297)	| organism=Leishmania_infantum | product=trypanin-like protein | location=LinJ.35:727753-729138(+) | length=461	GeneDB|LinJ.35.1800	LinfantumAnnotatedProteins_TriTrypDB-4.0_20120202.fasta	54 079,5	1	5	5	10	0.000646	0.124	ALLTQQDKEIAEQQSNFER	R	E	0.997	8.96	0	0	2	0	2	2 248,1206	2 373,50		25 748,4	158	176	Empty	true
merge flagelle	Uncategorized Sample	Flagellar Purification L. infantum Pro Exp1	Ingel18975_MGFPeaklist (F054297)	| organism=Leishmania_infantum | product=trypanin-like protein | location=LinJ.35:727753-729138(+) | length=461	GeneDB|LinJ.35.1800	LinfantumAnnotatedProteins_TriTrypDB-4.0_20120202.fasta	54 079,5	1	5	5	10	0.000646	0.124	KLELVQTQLEGR	K	D	0.997	2.29	0	0	2	0	2	1 413,8062	2 367,00		8 315,40	366	377	Empty	true
merge flagelle	Uncategorized Sample	Flagellar Purification L. infantum Pro Exp1	Ingel18975_MGFPeaklist (F054297)	| organism=Leishmania_infantum | product=trypanin-like protein | location=LinJ.35:727753-729138(+) | length=461	GeneDB|LinJ.35.1800	LinfantumAnnotatedProteins_TriTrypDB-4.0_20120202.fasta	54 079,5	1	5	5	10	0.000646	0.124	NYFQLER	R	D	0.988	1	0	2	0	0	2	969.479	2 357,00		3 895,12	46	52	Empty	true
merge flagelle	Uncategorized Sample	Flagellar Purification L. infantum Pro Exp1	Ingel18975_MGFPeaklist (F054297)	| organism=Leishmania_infantum | product=trypanin-like protein | location=LinJ.35:727753-729138(+) | length=461	GeneDB|LinJ.35.1800	LinfantumAnnotatedProteins_TriTrypDB-4.0_20120202.fasta	54 079,5	1	5	5	10	0.000646	0.124	TLKDEVYAR	R	K	0.997	1.85	0	2	0	0	2	1 094,5841	1 876,50		5 711,32	246	254	Empty	true
merge flagelle	Uncategorized Sample	Flagellar Purification L. infantum Pro Exp1	Ingel18975_MGFPeaklist (F054297)	| organism=Leishmania_infantum | product=trypanin-like protein | location=LinJ.35:727753-729138(+) | length=461	GeneDB|LinJ.35.1800	LinfantumAnnotatedProteins_TriTrypDB-4.0_20120202.fasta	54 079,5	1	5	5	10	0.000646	0.124	YNAMLQDIQR	K	K	0.808	0	0	2	0	0	2	1 267,6101	2 052,00		10 734,2	345	354	Empty	true
merge flagelle	Uncategorized Sample	Flagellar Purification L. infantum Pro Exp1	Ingel18975_MGFPeaklist (F054297)	| organism=Leishmania_infantum | product=heat shock protein DNAJ, putative | location=LinJ.27:1004464-1005654(+) | length=396	GeneDB|LinJ.27.2350	LinfantumAnnotatedProteins_TriTrypDB-4.0_20120202.fasta	43 648,2	1	3	4	5	0.000323	0.114	GTNLREEDKCVSCR	K	G	0.869	0	0	0	1	1	2	1 723,7852	1 674,00		3 086,96	184	197	Empty	true
merge flagelle	Uncategorized Sample	Flagellar Purification L. infantum Pro Exp1	Ingel18975_MGFPeaklist (F054297)	| organism=Leishmania_infantum | product=heat shock protein DNAJ, putative | location=LinJ.27:1004464-1005654(+) | length=396	GeneDB|LinJ.27.2350	LinfantumAnnotatedProteins_TriTrypDB-4.0_20120202.fasta	43 648,2	1	3	4	5	0.000323	0.114	VFEVMVEK	K	G	0.955	0	0	2	0	0	2	996.507	2 217,50		4 892,73	207	214	Empty	true
merge flagelle	Uncategorized Sample	Flagellar Purification L. infantum Pro Exp1	Ingel18975_MGFPeaklist (F054297)	| organism=Leishmania_infantum | product=heat shock protein DNAJ, putative | location=LinJ.27:1004464-1005654(+) | length=396	GeneDB|LinJ.27.2350	LinfantumAnnotatedProteins_TriTrypDB-4.0_20120202.fasta	43 648,2	1	3	4	5	0.000323	0.114	VKETGYYNALGVSPDASEDEIKR	M	A	0.997	4.07	0	0	0	1	1	2 541,2469	2 389,00		7 271,09	2	24	Empty	true
merge flagelle	Uncategorized Sample	Flagellar Purification L. infantum Pro Exp1	Ingel18975_MGFPeaklist (F054297)	| organism=Leishmania_infantum | product=hypothetical protein, conserved | location=LinJ.36:1970306-1971142(-) | length=278	GeneDB|LinJ.36.5360	LinfantumAnnotatedProteins_TriTrypDB-4.0_20120202.fasta	30 064,2	1	3	3	5	0.000323	0.122	FIAGVQAR	R	S	0.861	0	0	2	0	0	2	861.494	1 997,50		3 787,95	209	216	Empty	true
merge flagelle	Uncategorized Sample	Flagellar Purification L. infantum Pro Exp1	Ingel18975_MGFPeaklist (F054297)	| organism=Leishmania_infantum | product=hypothetical protein, conserved | location=LinJ.36:1970306-1971142(-) | length=278	GeneDB|LinJ.36.5360	LinfantumAnnotatedProteins_TriTrypDB-4.0_20120202.fasta	30 064,2	1	3	3	5	0.000323	0.122	GDLLGQYSLR	K	N	0.997	1.59	0	2	0	0	2	1 121,5951	2 582,50		2 744,81	174	183	Empty	true
merge flagelle	Uncategorized Sample	Flagellar Purification L. infantum Pro Exp1	Ingel18975_MGFPeaklist (F054297)	| organism=Leishmania_infantum | product=hypothetical protein, conserved | location=LinJ.36:1970306-1971142(-) | length=278	GeneDB|LinJ.36.5360	LinfantumAnnotatedProteins_TriTrypDB-4.0_20120202.fasta	30 064,2	1	3	3	5	0.000323	0.122	SSPLDGFVTDANVTTR	K	V	0.997	5.23	0	1	0	0	2	1 679,8236	2 704,00		3 169,99	121	136	Empty	true
merge flagelle	Uncategorized Sample	Flagellar Purification L. infantum Pro Exp1	Ingel18975_MGFPeaklist (F054297)	| organism=Leishmania_infantum | product=hypothetical protein, conserved | location=LinJ.28:15552-17018(+) | length=488	GeneDB|LinJ.28.0050	LinfantumAnnotatedProteins_TriTrypDB-4.0_20120202.fasta	56 098,8	1	7	7	13	0.00084	0.158	EANATEEALQATSK	K	R	0.472	1.82	0	2	0	0	2	1 462,7020	2 000,00		55 785,0	305	318	Empty	true
merge flagelle	Uncategorized Sample	Flagellar Purification L. infantum Pro Exp1	Ingel18975_MGFPeaklist (F054297)	| organism=Leishmania_infantum | product=hypothetical protein, conserved | location=LinJ.28:15552-17018(+) | length=488	GeneDB|LinJ.28.0050	LinfantumAnnotatedProteins_TriTrypDB-4.0_20120202.fasta	56 098,8	1	7	7	13	0.00084	0.158	FLLQEENR	R	V	0.997	1.1	0	2	0	0	2	1 048,5422	2 254,00		12 743,9	411	418	Empty	true
merge flagelle	Uncategorized Sample	Flagellar Purification L. infantum Pro Exp1	Ingel18975_MGFPeaklist (F054297)	| organism=Leishmania_infantum | product=hypothetical protein, conserved | location=LinJ.28:15552-17018(+) | length=488	GeneDB|LinJ.28.0050	LinfantumAnnotatedProteins_TriTrypDB-4.0_20120202.fasta	56 098,8	1	7	7	13	0.00084	0.158	NVVQAANAGDSSVVR	R	G	0.997	7.42	0	2	0	0	2	1 486,7607	1 975,50		25 853,6	453	467	Empty	true
merge flagelle	Uncategorized Sample	Flagellar Purification L. infantum Pro Exp1	Ingel18975_MGFPeaklist (F054297)	| organism=Leishmania_infantum | product=hypothetical protein, conserved | location=LinJ.28:15552-17018(+) | length=488	GeneDB|LinJ.28.0050	LinfantumAnnotatedProteins_TriTrypDB-4.0_20120202.fasta	56 098,8	1	7	7	13	0.00084	0.158	QLMLLQSR	R	L	0.955	0	0	2	0	0	2	1 004,5559	2 323,00		4 677,00	12	19	Empty	true
merge flagelle	Uncategorized Sample	Flagellar Purification L. infantum Pro Exp1	Ingel18975_MGFPeaklist (F054297)	| organism=Leishmania_infantum | product=hypothetical protein, conserved | location=LinJ.28:15552-17018(+) | length=488	GeneDB|LinJ.28.0050	LinfantumAnnotatedProteins_TriTrypDB-4.0_20120202.fasta	56 098,8	1	7	7	13	0.00084	0.158	QSNTLLLTQAANR	R	N	0.997	6.41	0	2	0	0	2	1 429,7758	2 324,00		14 446,8	440	452	Empty	true
merge flagelle	Uncategorized Sample	Flagellar Purification L. infantum Pro Exp1	Ingel18975_MGFPeaklist (F054297)	| organism=Leishmania_infantum | product=hypothetical protein, conserved | location=LinJ.28:15552-17018(+) | length=488	GeneDB|LinJ.28.0050	LinfantumAnnotatedProteins_TriTrypDB-4.0_20120202.fasta	56 098,8	1	7	7	13	0.00084	0.158	VLQEVLK	R	Q	0.66	0	0	1	0	0	2	828.519	2 138,00		1 843,61	419	425	Empty	true
merge flagelle	Uncategorized Sample	Flagellar Purification L. infantum Pro Exp1	Ingel18975_MGFPeaklist (F054297)	| organism=Leishmania_infantum | product=hypothetical protein, conserved | location=LinJ.28:15552-17018(+) | length=488	GeneDB|LinJ.28.0050	LinfantumAnnotatedProteins_TriTrypDB-4.0_20120202.fasta	56 098,8	1	7	7	13	0.00084	0.158	VVLDNAALTQER	K	F	0.997	4.96	0	2	0	0	2	1 328,7169	2 228,00		14 399,9	399	410	Empty	true
merge flagelle	Uncategorized Sample	Flagellar Purification L. infantum Pro Exp1	Ingel18975_MGFPeaklist (F054297)	| organism=Leishmania_infantum | product=NADH-dependent fumarate reductase, putative | location=LinJ.35:517686-521129(+) | length=1147	GeneDB|LinJ.35.1190	LinfantumAnnotatedProteins_TriTrypDB-4.0_20120202.fasta	123 094,1	1	13	14	25	0.00162	0.143	AMLQDGGVSPVGK	R	A	0.997	4.2	0	2	0	0	2	1 274,6412	1 920,50		10 787,6	28	40	Empty	true
merge flagelle	Uncategorized Sample	Flagellar Purification L. infantum Pro Exp1	Ingel18975_MGFPeaklist (F054297)	| organism=Leishmania_infantum | product=NADH-dependent fumarate reductase, putative | location=LinJ.35:517686-521129(+) | length=1147	GeneDB|LinJ.35.1190	LinfantumAnnotatedProteins_TriTrypDB-4.0_20120202.fasta	123 094,1	1	13	14	25	0.00162	0.143	FVNELDLR	R	S	0.997	1.54	0	3	0	0	2	1 005,5364	2 438,00		8 891,05	683	690	Empty	true
merge flagelle	Uncategorized Sample	Flagellar Purification L. infantum Pro Exp1	Ingel18975_MGFPeaklist (F054297)	| organism=Leishmania_infantum | product=NADH-dependent fumarate reductase, putative | location=LinJ.35:517686-521129(+) | length=1147	GeneDB|LinJ.35.1190	LinfantumAnnotatedProteins_TriTrypDB-4.0_20120202.fasta	123 094,1	1	13	14	25	0.00162	0.143	GAFDPAVGPLVR	R	E	0.997	2.62	0	2	0	0	2	1 198,6580	2 636,00		19 777,5	131	142	Empty	true
merge flagelle	Uncategorized Sample	Flagellar Purification L. infantum Pro Exp1	Ingel18975_MGFPeaklist (F054297)	| organism=Leishmania_infantum | product=NADH-dependent fumarate reductase, putative | location=LinJ.35:517686-521129(+) | length=1147	GeneDB|LinJ.35.1190	LinfantumAnnotatedProteins_TriTrypDB-4.0_20120202.fasta	123 094,1	1	13	14	25	0.00162	0.143	GLGYNMNLVR	K	T	0.997	1.77	0	2	0	0	2	1 152,5831	2 196,00		10 346,5	1126	1135	Empty	true
merge flagelle	Uncategorized Sample	Flagellar Purification L. infantum Pro Exp1	Ingel18975_MGFPeaklist (F054297)	| organism=Leishmania_infantum | product=NADH-dependent fumarate reductase, putative | location=LinJ.35:517686-521129(+) | length=1147	GeneDB|LinJ.35.1190	LinfantumAnnotatedProteins_TriTrypDB-4.0_20120202.fasta	123 094,1	1	13	14	25	0.00162	0.143	LALIGGGTGVAPMLQIVR	K	A	0.997	3.72	0	2	0	0	2	1 782,0310	3 009,50		5 457,82	1009	1026	Empty	true
merge flagelle	Uncategorized Sample	Flagellar Purification L. infantum Pro Exp1	Ingel18975_MGFPeaklist (F054297)	| organism=Leishmania_infantum | product=NADH-dependent fumarate reductase, putative | location=LinJ.35:517686-521129(+) | length=1147	GeneDB|LinJ.35.1190	LinfantumAnnotatedProteins_TriTrypDB-4.0_20120202.fasta	123 094,1	1	13	14	25	0.00162	0.143	LNNEAIATSGDYENLIEGPGSK	R	V	0.997	4.38	0	0	1	0	2	2 292,0992	2 631,00		4 966,64	266	287	Empty	true
merge flagelle	Uncategorized Sample	Flagellar Purification L. infantum Pro Exp1	Ingel18975_MGFPeaklist (F054297)	| organism=Leishmania_infantum | product=NADH-dependent fumarate reductase, putative | location=LinJ.35:517686-521129(+) | length=1147	GeneDB|LinJ.35.1190	LinfantumAnnotatedProteins_TriTrypDB-4.0_20120202.fasta	123 094,1	1	13	14	25	0.00162	0.143	MLEIATEDAEMR	K	A	0.997	1.41	0	2	0	0	2	1 440,6347	2 089,00		17 865,7	367	378	Empty	true
merge flagelle	Uncategorized Sample	Flagellar Purification L. infantum Pro Exp1	Ingel18975_MGFPeaklist (F054297)	| organism=Leishmania_infantum | product=NADH-dependent fumarate reductase, putative | location=LinJ.35:517686-521129(+) | length=1147	GeneDB|LinJ.35.1190	LinfantumAnnotatedProteins_TriTrypDB-4.0_20120202.fasta	123 094,1	1	13	14	25	0.00162	0.143	TGLALGQFIGIR	R	G	0.997	2.38	0	2	0	0	2	1 245,7316	3 098,00		9 640,39	921	932	Empty	true
merge flagelle	Uncategorized Sample	Flagellar Purification L. infantum Pro Exp1	Ingel18975_MGFPeaklist (F054297)	| organism=Leishmania_infantum | product=NADH-dependent fumarate reductase, putative | location=LinJ.35:517686-521129(+) | length=1147	GeneDB|LinJ.35.1190	LinfantumAnnotatedProteins_TriTrypDB-4.0_20120202.fasta	123 094,1	1	13	14	25	0.00162	0.143	TLLESYEKEYGSEK	R	F	0.087	0	0	0	1	0	2	1 675,8062	2 455,00		1 241,43	1056	1069	Empty	true
merge flagelle	Uncategorized Sample	Flagellar Purification L. infantum Pro Exp1	Ingel18975_MGFPeaklist (F054297)	| organism=Leishmania_infantum | product=NADH-dependent fumarate reductase, putative | location=LinJ.35:517686-521129(+) | length=1147	GeneDB|LinJ.35.1190	LinfantumAnnotatedProteins_TriTrypDB-4.0_20120202.fasta	123 094,1	1	13	14	25	0.00162	0.143	TVDETEPTSAKI	R	-	0.997	3.59	0	2	0	0	2	1 290,6425	1 985,00		14 905,5	1136	1147	Empty	true
merge flagelle	Uncategorized Sample	Flagellar Purification L. infantum Pro Exp1	Ingel18975_MGFPeaklist (F054297)	| organism=Leishmania_infantum | product=NADH-dependent fumarate reductase, putative | location=LinJ.35:517686-521129(+) | length=1147	GeneDB|LinJ.35.1190	LinfantumAnnotatedProteins_TriTrypDB-4.0_20120202.fasta	123 094,1	1	13	14	25	0.00162	0.143	VDSVAGLAK	K	L	0.997	1.24	0	1	0	0	2	859.488	1 955,00		2 130,42	743	751	Empty	true
merge flagelle	Uncategorized Sample	Flagellar Purification L. infantum Pro Exp1	Ingel18975_MGFPeaklist (F054297)	| organism=Leishmania_infantum | product=NADH-dependent fumarate reductase, putative | location=LinJ.35:517686-521129(+) | length=1147	GeneDB|LinJ.35.1190	LinfantumAnnotatedProteins_TriTrypDB-4.0_20120202.fasta	123 094,1	1	13	14	25	0.00162	0.143	VVVADPKEMEK	K	A	0.98	0	0	1	2	0	2	1 260,6506	1 672,00		7 527,50	58	68	Empty	true
merge flagelle	Uncategorized Sample	Flagellar Purification L. infantum Pro Exp1	Ingel18975_MGFPeaklist (F054297)	| organism=Leishmania_infantum | product=NADH-dependent fumarate reductase, putative | location=LinJ.35:517686-521129(+) | length=1147	GeneDB|LinJ.35.1190	LinfantumAnnotatedProteins_TriTrypDB-4.0_20120202.fasta	123 094,1	1	13	14	25	0.00162	0.143	VYSSTFDPASK	K	N	0.997	2.29	0	2	0	0	2	1 201,5735	2 012,50		14 674,1	288	298	Empty	true
merge flagelle	Uncategorized Sample	Flagellar Purification L. infantum Pro Exp1	Ingel18975_MGFPeaklist (F054297)	| organism=Leishmania_infantum | product=hypothetical protein, conserved | location=LinJ.01:175948-177720(+) | length=590	GeneDB|LinJ.01.0640	LinfantumAnnotatedProteins_TriTrypDB-4.0_20120202.fasta	61 439,8	1	6	6	8	0.000517	0.115	FAAASGGSPPAHGAAGR	R	E	0.997	4.57	0	0	1	0	2	1 481,7244	1 650,00		1 235,05	414	430	Empty	true
merge flagelle	Uncategorized Sample	Flagellar Purification L. infantum Pro Exp1	Ingel18975_MGFPeaklist (F054297)	| organism=Leishmania_infantum | product=hypothetical protein, conserved | location=LinJ.01:175948-177720(+) | length=590	GeneDB|LinJ.01.0640	LinfantumAnnotatedProteins_TriTrypDB-4.0_20120202.fasta	61 439,8	1	6	6	8	0.000517	0.115	GLGNTSGGASAIR	R	A	0.41	0	0	1	0	0	2	1 160,6019	1 865,00		3 710,12	462	474	Empty	true
merge flagelle	Uncategorized Sample	Flagellar Purification L. infantum Pro Exp1	Ingel18975_MGFPeaklist (F054297)	| organism=Leishmania_infantum | product=hypothetical protein, conserved | location=LinJ.01:175948-177720(+) | length=590	GeneDB|LinJ.01.0640	LinfantumAnnotatedProteins_TriTrypDB-4.0_20120202.fasta	61 439,8	1	6	6	8	0.000517	0.115	LPELDLGEMSR	K	V	0.913	0	0	1	0	0	2	1 275,6252	2 525,00		7 369,17	48	58	Empty	true
merge flagelle	Uncategorized Sample	Flagellar Purification L. infantum Pro Exp1	Ingel18975_MGFPeaklist (F054297)	| organism=Leishmania_infantum | product=hypothetical protein, conserved | location=LinJ.01:175948-177720(+) | length=590	GeneDB|LinJ.01.0640	LinfantumAnnotatedProteins_TriTrypDB-4.0_20120202.fasta	61 439,8	1	6	6	8	0.000517	0.115	LTSLAGGVLR	R	R	0.997	0	0	2	0	0	2	986.599	2 432,00		5 711,26	306	315	Empty	true
merge flagelle	Uncategorized Sample	Flagellar Purification L. infantum Pro Exp1	Ingel18975_MGFPeaklist (F054297)	| organism=Leishmania_infantum | product=hypothetical protein, conserved | location=LinJ.01:175948-177720(+) | length=590	GeneDB|LinJ.01.0640	LinfantumAnnotatedProteins_TriTrypDB-4.0_20120202.fasta	61 439,8	1	6	6	8	0.000517	0.115	RSQTMAQAPEQASTSPR	R	A	0.997	2.72	0	0	1	0	2	1 861,8822	1 533,00		860.62	317	333	Empty	true
merge flagelle	Uncategorized Sample	Flagellar Purification L. infantum Pro Exp1	Ingel18975_MGFPeaklist (F054297)	| organism=Leishmania_infantum | product=hypothetical protein, conserved | location=LinJ.01:175948-177720(+) | length=590	GeneDB|LinJ.01.0640	LinfantumAnnotatedProteins_TriTrypDB-4.0_20120202.fasta	61 439,8	1	6	6	8	0.000517	0.115	SQTMAQAPEQASTSPR	R	A	0.997	4.66	0	0	2	0	2	1 705,7811	1 564,00		2 210,76	318	333	Empty	true
merge flagelle	Uncategorized Sample	Flagellar Purification L. infantum Pro Exp1	Ingel18975_MGFPeaklist (F054297)	| organism=Leishmania_infantum | product=hypothetical protein, conserved | location=LinJ.08:428519-429616(+) | length=365	GeneDB|LinJ.08.1010	LinfantumAnnotatedProteins_TriTrypDB-4.0_20120202.fasta	42 046,4	1	8	9	18	0.00116	0.211	AAEASAHSPQASQSAGDGDR	K	E	0.997	7.4	0	0	2	0	2	1 912,8380	1 406,50		1 918,63	317	336	Empty	true
merge flagelle	Uncategorized Sample	Flagellar Purification L. infantum Pro Exp1	Ingel18975_MGFPeaklist (F054297)	| organism=Leishmania_infantum | product=hypothetical protein, conserved | location=LinJ.08:428519-429616(+) | length=365	GeneDB|LinJ.08.1010	LinfantumAnnotatedProteins_TriTrypDB-4.0_20120202.fasta	42 046,4	1	8	9	18	0.00116	0.211	AAEASAHSPQASQSAGDGDRER	K	L	0.997	4.43	0	0	0	5	2	2 197,9817	1 417,00		11 943,9	317	338	Empty	true
merge flagelle	Uncategorized Sample	Flagellar Purification L. infantum Pro Exp1	Ingel18975_MGFPeaklist (F054297)	| organism=Leishmania_infantum | product=hypothetical protein, conserved | location=LinJ.08:428519-429616(+) | length=365	GeneDB|LinJ.08.1010	LinfantumAnnotatedProteins_TriTrypDB-4.0_20120202.fasta	42 046,4	1	8	9	18	0.00116	0.211	IAIEMIR	K	R	0.66	0	0	1	0	0	2	861.486	2 216,00		2 651,83	46	52	Empty	true
merge flagelle	Uncategorized Sample	Flagellar Purification L. infantum Pro Exp1	Ingel18975_MGFPeaklist (F054297)	| organism=Leishmania_infantum | product=hypothetical protein, conserved | location=LinJ.08:428519-429616(+) | length=365	GeneDB|LinJ.08.1010	LinfantumAnnotatedProteins_TriTrypDB-4.0_20120202.fasta	42 046,4	1	8	9	18	0.00116	0.211	IHQRDDAPVEENK	R	A	0.997	3.34	0	0	1	0	2	1 550,7559	1 457,00		968.91	350	362	Empty	true
merge flagelle	Uncategorized Sample	Flagellar Purification L. infantum Pro Exp1	Ingel18975_MGFPeaklist (F054297)	| organism=Leishmania_infantum | product=hypothetical protein, conserved | location=LinJ.08:428519-429616(+) | length=365	GeneDB|LinJ.08.1010	LinfantumAnnotatedProteins_TriTrypDB-4.0_20120202.fasta	42 046,4	1	8	9	18	0.00116	0.211	IRYDTIAANTMER	R	D	0.146	0	0	0	1	0	2	1 569,7691	2 033,00		7 904,53	193	205	Empty	true
merge flagelle	Uncategorized Sample	Flagellar Purification L. infantum Pro Exp1	Ingel18975_MGFPeaklist (F054297)	| organism=Leishmania_infantum | product=hypothetical protein, conserved | location=LinJ.08:428519-429616(+) | length=365	GeneDB|LinJ.08.1010	LinfantumAnnotatedProteins_TriTrypDB-4.0_20120202.fasta	42 046,4	1	8	9	18	0.00116	0.211	LDDLVDLLER	R	F	0.997	4.04	0	2	0	0	2	1 200,6473	3 093,50		11 600,8	226	235	Empty	true
merge flagelle	Uncategorized Sample	Flagellar Purification L. infantum Pro Exp1	Ingel18975_MGFPeaklist (F054297)	| organism=Leishmania_infantum | product=hypothetical protein, conserved | location=LinJ.08:428519-429616(+) | length=365	GeneDB|LinJ.08.1010	LinfantumAnnotatedProteins_TriTrypDB-4.0_20120202.fasta	42 046,4	1	8	9	18	0.00116	0.211	RYKGEAPASYTR	R	K	0.997	2.85	0	0	2	0	2	1 398,7124	1 604,00		2 115,82	53	64	Empty	true
merge flagelle	Uncategorized Sample	Flagellar Purification L. infantum Pro Exp1	Ingel18975_MGFPeaklist (F054297)	| organism=Leishmania_infantum | product=hypothetical protein, conserved | location=LinJ.08:428519-429616(+) | length=365	GeneDB|LinJ.08.1010	LinfantumAnnotatedProteins_TriTrypDB-4.0_20120202.fasta	42 046,4	1	8	9	18	0.00116	0.211	YKGEAPASYTR	R	K	0.997	3.14	0	2	2	0	2	1 242,6113	1 661,50		5 300,40	54	64	Empty	true
merge flagelle	Uncategorized Sample	Flagellar Purification L. infantum Pro Exp1	Ingel18975_MGFPeaklist (F054297)	| organism=Leishmania_infantum | product=40S ribosomal protein SA, putative | location=LinJ.36:1935498-1936238(-) | length=246	GeneDB|LinJ.36.5240,GeneDB|LinJ.36.5350	LinfantumAnnotatedProteins_TriTrypDB-4.0_20120202.fasta	27 527,8	1	3	3	5	0.000323	0.118	FIPGTFTNQIQK	R	K	0.997	3.82	0	2	0	0	2	1 393,7476	2 474,00		21 478,1	106	117	Empty	true
merge flagelle	Uncategorized Sample	Flagellar Purification L. infantum Pro Exp1	Ingel18975_MGFPeaklist (F054297)	| organism=Leishmania_infantum | product=40S ribosomal protein SA, putative | location=LinJ.36:1935498-1936238(-) | length=246	GeneDB|LinJ.36.5240,GeneDB|LinJ.36.5350	LinfantumAnnotatedProteins_TriTrypDB-4.0_20120202.fasta	27 527,8	1	3	3	5	0.000323	0.118	VIAAVENPK	R	D	0.494	0	0	1	0	0	2	940.546	1 835,00		2 038,66	67	75	Empty	true
merge flagelle	Uncategorized Sample	Flagellar Purification L. infantum Pro Exp1	Ingel18975_MGFPeaklist (F054297)	| organism=Leishmania_infantum | product=40S ribosomal protein SA, putative | location=LinJ.36:1935498-1936238(-) | length=246	GeneDB|LinJ.36.5240,GeneDB|LinJ.36.5350	LinfantumAnnotatedProteins_TriTrypDB-4.0_20120202.fasta	27 527,8	1	3	3	5	0.000323	0.118	VLVVTDPR	R	T	0.997	1.07	0	2	0	0	2	898.536	2 051,00		24 732,9	124	131	Empty	true
merge flagelle	Uncategorized Sample	Flagellar Purification L. infantum Pro Exp1	Ingel18975_MGFPeaklist (F054297)	| organism=Leishmania_infantum | product=hypothetical protein, conserved | location=LinJ.19:128918-130294(+) | length=458	GeneDB|LinJ.19.0340	LinfantumAnnotatedProteins_TriTrypDB-4.0_20120202.fasta	49 916,3	1	2	2	4	0.000259	0.048	NNDDEAALDSLLR	K	A	0.997	6	0	2	0	0	2	1 445,6868	2 797,00		5 648,13	426	438	Empty	true
merge flagelle	Uncategorized Sample	Flagellar Purification L. infantum Pro Exp1	Ingel18975_MGFPeaklist (F054297)	| organism=Leishmania_infantum | product=hypothetical protein, conserved | location=LinJ.19:128918-130294(+) | length=458	GeneDB|LinJ.19.0340	LinfantumAnnotatedProteins_TriTrypDB-4.0_20120202.fasta	49 916,3	1	2	2	4	0.000259	0.048	SFSPDGVVR	R	L	0.997	1.6	0	2	0	0	2	963.489	2 100,00		9 492,33	306	314	Empty	true
merge flagelle	Uncategorized Sample	Flagellar Purification L. infantum Pro Exp1	Ingel18975_MGFPeaklist (F054297)	| organism=Leishmania_infantum | product=hypothetical protein, conserved | location=LinJ.36:1965049-1965843(-) | length=264	GeneDB|LinJ.36.5340	LinfantumAnnotatedProteins_TriTrypDB-4.0_20120202.fasta	29 385,6	1	3	3	6	0.000388	0.148	ASVGAAEVVTPYDPPSR	R	T	0.997	3.62	0	1	0	0	2	1 715,8599	2 289,00		12 489,4	194	210	Empty	true
merge flagelle	Uncategorized Sample	Flagellar Purification L. infantum Pro Exp1	Ingel18975_MGFPeaklist (F054297)	| organism=Leishmania_infantum | product=hypothetical protein, conserved | location=LinJ.36:1965049-1965843(-) | length=264	GeneDB|LinJ.36.5340	LinfantumAnnotatedProteins_TriTrypDB-4.0_20120202.fasta	29 385,6	1	3	3	6	0.000388	0.148	TIGGPAAPCR	R	F	0.997	2.48	0	3	0	0	2	999.504	1 715,00		5 891,69	211	220	Empty	true
merge flagelle	Uncategorized Sample	Flagellar Purification L. infantum Pro Exp1	Ingel18975_MGFPeaklist (F054297)	| organism=Leishmania_infantum | product=hypothetical protein, conserved | location=LinJ.36:1965049-1965843(-) | length=264	GeneDB|LinJ.36.5340	LinfantumAnnotatedProteins_TriTrypDB-4.0_20120202.fasta	29 385,6	1	3	3	6	0.000388	0.148	VLGEQLEEMLIK	R	K	0.931	0	0	2	0	0	2	1 417,7610	2 844,00		11 119,3	49	60	Empty	true
merge flagelle	Uncategorized Sample	Flagellar Purification L. infantum Pro Exp1	Ingel18975_MGFPeaklist (F054297)	| organism=Leishmania_infantum | product=heat shock protein 70-related protein | location=LinJ.26:406458-408383(+) | length=641	GeneDB|LinJ.26.1220	LinfantumAnnotatedProteins_TriTrypDB-4.0_20120202.fasta	70 466,0	1	3	3	6	0.000388	0.053	DAGSIAGLNVLR	K	I	0.997	4.02	0	2	0	0	2	1 185,6587	2 676,00		6 642,72	160	171	Empty	true
merge flagelle	Uncategorized Sample	Flagellar Purification L. infantum Pro Exp1	Ingel18975_MGFPeaklist (F054297)	| organism=Leishmania_infantum | product=heat shock protein 70-related protein | location=LinJ.26:406458-408383(+) | length=641	GeneDB|LinJ.26.1220	LinfantumAnnotatedProteins_TriTrypDB-4.0_20120202.fasta	70 466,0	1	3	3	6	0.000388	0.053	EAITIQNDTGR	K	L	0.997	2.96	0	2	0	0	2	1 217,6122	1 930,50		16 175,6	500	510	Empty	true
merge flagelle	Uncategorized Sample	Flagellar Purification L. infantum Pro Exp1	Ingel18975_MGFPeaklist (F054297)	| organism=Leishmania_infantum | product=heat shock protein 70-related protein | location=LinJ.26:406458-408383(+) | length=641	GeneDB|LinJ.26.1220	LinfantumAnnotatedProteins_TriTrypDB-4.0_20120202.fasta	70 466,0	1	3	3	6	0.000388	0.053	NTLENYTFSMR	R	A	0.997	0	0	2	0	0	2	1 391,6260	2 287,00		8 814,43	541	551	Empty	true
merge flagelle	Uncategorized Sample	Flagellar Purification L. infantum Pro Exp1	Ingel18975_MGFPeaklist (F054297)	| organism=Leishmania_infantum | product=hypothetical protein, conserved | location=LinJ.33:1015187-1016146(+) | length=319	GeneDB|LinJ.33.2630	LinfantumAnnotatedProteins_TriTrypDB-4.0_20120202.fasta	35 764,0	1	7	8	21	0.00136	0.238	GPFIGDPAYEYR	R	V	0.997	7.66	0	2	0	0	2	1 384,6533	2 499,00		35 554,1	117	128	Empty	true
merge flagelle	Uncategorized Sample	Flagellar Purification L. infantum Pro Exp1	Ingel18975_MGFPeaklist (F054297)	| organism=Leishmania_infantum | product=hypothetical protein, conserved | location=LinJ.33:1015187-1016146(+) | length=319	GeneDB|LinJ.33.2630	LinfantumAnnotatedProteins_TriTrypDB-4.0_20120202.fasta	35 764,0	1	7	8	21	0.00136	0.238	NTAFGGLPR	R	T	0.997	1.42	0	3	0	0	2	932.495	2 233,00		9 654,31	199	207	Empty	true
merge flagelle	Uncategorized Sample	Flagellar Purification L. infantum Pro Exp1	Ingel18975_MGFPeaklist (F054297)	| organism=Leishmania_infantum | product=hypothetical protein, conserved | location=LinJ.33:1015187-1016146(+) | length=319	GeneDB|LinJ.33.2630	LinfantumAnnotatedProteins_TriTrypDB-4.0_20120202.fasta	35 764,0	1	7	8	21	0.00136	0.238	NYYHLR	R	A	0.177	0	0	1	0	0	2	865.431	1 852,00		981.43	217	222	Empty	true
merge flagelle	Uncategorized Sample	Flagellar Purification L. infantum Pro Exp1	Ingel18975_MGFPeaklist (F054297)	| organism=Leishmania_infantum | product=hypothetical protein, conserved | location=LinJ.33:1015187-1016146(+) | length=319	GeneDB|LinJ.33.2630	LinfantumAnnotatedProteins_TriTrypDB-4.0_20120202.fasta	35 764,0	1	7	8	21	0.00136	0.238	QFMLLGMR	K	G	0.955	0	0	4	0	0	2	1 027,5065	2 490,50		12 552,1	109	116	Empty	true
merge flagelle	Uncategorized Sample	Flagellar Purification L. infantum Pro Exp1	Ingel18975_MGFPeaklist (F054297)	| organism=Leishmania_infantum | product=hypothetical protein, conserved | location=LinJ.33:1015187-1016146(+) | length=319	GeneDB|LinJ.33.2630	LinfantumAnnotatedProteins_TriTrypDB-4.0_20120202.fasta	35 764,0	1	7	8	21	0.00136	0.238	TAEGALSLR	R	N	0.997	1.07	0	4	0	0	2	917.505	2 089,00		13 835,7	208	216	Empty	true
merge flagelle	Uncategorized Sample	Flagellar Purification L. infantum Pro Exp1	Ingel18975_MGFPeaklist (F054297)	| organism=Leishmania_infantum | product=hypothetical protein, conserved | location=LinJ.33:1015187-1016146(+) | length=319	GeneDB|LinJ.33.2630	LinfantumAnnotatedProteins_TriTrypDB-4.0_20120202.fasta	35 764,0	1	7	8	21	0.00136	0.238	VQLTNSLPLLSVQTK	R	R	0.997	5.74	0	2	1	0	2	1 640,9583	2 990,00		21 690,8	23	37	Empty	true
merge flagelle	Uncategorized Sample	Flagellar Purification L. infantum Pro Exp1	Ingel18975_MGFPeaklist (F054297)	| organism=Leishmania_infantum | product=hypothetical protein, conserved | location=LinJ.33:1015187-1016146(+) | length=319	GeneDB|LinJ.33.2630	LinfantumAnnotatedProteins_TriTrypDB-4.0_20120202.fasta	35 764,0	1	7	8	21	0.00136	0.238	VSNHSSSDGAPEILSVK	R	E	0.997	3.92	0	0	4	0	2	1 726,8606	2 292,50		16 922,7	129	145	Empty	true
merge flagelle	Uncategorized Sample	Flagellar Purification L. infantum Pro Exp1	Ingel18975_MGFPeaklist (F054297)	| organism=Leishmania_infantum | product=proteasome regulatory non-ATP-ase subunit, putative | location=LinJ.32:1109516-1110742(-) | length=408	GeneDB|LinJ.32.2960	LinfantumAnnotatedProteins_TriTrypDB-4.0_20120202.fasta	46 355,2	1	6	6	11	0.000711	0.137	IVYSPEVNR	R	T	0.997	4.59	0	2	0	0	2	1 076,5734	1 972,00		17 923,5	261	269	Empty	true
merge flagelle	Uncategorized Sample	Flagellar Purification L. infantum Pro Exp1	Ingel18975_MGFPeaklist (F054297)	| organism=Leishmania_infantum | product=proteasome regulatory non-ATP-ase subunit, putative | location=LinJ.32:1109516-1110742(-) | length=408	GeneDB|LinJ.32.2960	LinfantumAnnotatedProteins_TriTrypDB-4.0_20120202.fasta	46 355,2	1	6	6	11	0.000711	0.137	LAEMDAINAK	K	K	0.997	2.48	0	2	0	0	2	1 091,5403	1 792,50		6 690,13	92	101	Empty	true
merge flagelle	Uncategorized Sample	Flagellar Purification L. infantum Pro Exp1	Ingel18975_MGFPeaklist (F054297)	| organism=Leishmania_infantum | product=proteasome regulatory non-ATP-ase subunit, putative | location=LinJ.32:1109516-1110742(-) | length=408	GeneDB|LinJ.32.2960	LinfantumAnnotatedProteins_TriTrypDB-4.0_20120202.fasta	46 355,2	1	6	6	11	0.000711	0.137	LDLYFQR	K	I	0.988	1.05	0	2	0	0	2	954.504	2 559,50		3 735,75	160	166	Empty	true
merge flagelle	Uncategorized Sample	Flagellar Purification L. infantum Pro Exp1	Ingel18975_MGFPeaklist (F054297)	| organism=Leishmania_infantum | product=proteasome regulatory non-ATP-ase subunit, putative | location=LinJ.32:1109516-1110742(-) | length=408	GeneDB|LinJ.32.2960	LinfantumAnnotatedProteins_TriTrypDB-4.0_20120202.fasta	46 355,2	1	6	6	11	0.000711	0.137	LGIAFSDNDIAAK	R	G	0.997	3.34	0	2	0	0	2	1 334,6952	2 593,00		9 114,18	169	181	Empty	true
merge flagelle	Uncategorized Sample	Flagellar Purification L. infantum Pro Exp1	Ingel18975_MGFPeaklist (F054297)	| organism=Leishmania_infantum | product=proteasome regulatory non-ATP-ase subunit, putative | location=LinJ.32:1109516-1110742(-) | length=408	GeneDB|LinJ.32.2960	LinfantumAnnotatedProteins_TriTrypDB-4.0_20120202.fasta	46 355,2	1	6	6	11	0.000711	0.137	SGDLLLNR	K	I	0.997	1.89	0	2	0	0	2	887.495	2 219,50		3 019,16	391	398	Empty	true
merge flagelle	Uncategorized Sample	Flagellar Purification L. infantum Pro Exp1	Ingel18975_MGFPeaklist (F054297)	| organism=Leishmania_infantum | product=proteasome regulatory non-ATP-ase subunit, putative | location=LinJ.32:1109516-1110742(-) | length=408	GeneDB|LinJ.32.2960	LinfantumAnnotatedProteins_TriTrypDB-4.0_20120202.fasta	46 355,2	1	6	6	11	0.000711	0.137	VDGSVETYR	R	G	0.997	4.32	0	1	0	0	2	1 025,4898	1 736,00		1 073,55	369	377	Empty	true
merge flagelle	Uncategorized Sample	Flagellar Purification L. infantum Pro Exp1	Ingel18975_MGFPeaklist (F054297)	| organism=Leishmania_infantum | product=hypothetical protein, conserved | location=LinJ.23:677363-678106(+) | length=247	GeneDB|LinJ.23.1680	LinfantumAnnotatedProteins_TriTrypDB-4.0_20120202.fasta	27 382,8	1	4	4	8	0.000517	0.178	AQEELASVQKR	K	E	0.997	3.74	0	0	2	0	2	1 258,6750	1 741,50		9 002,91	179	189	Empty	true
merge flagelle	Uncategorized Sample	Flagellar Purification L. infantum Pro Exp1	Ingel18975_MGFPeaklist (F054297)	| organism=Leishmania_infantum | product=hypothetical protein, conserved | location=LinJ.23:677363-678106(+) | length=247	GeneDB|LinJ.23.1680	LinfantumAnnotatedProteins_TriTrypDB-4.0_20120202.fasta	27 382,8	1	4	4	8	0.000517	0.178	ETTVAALLR	R	I	0.997	2.49	0	2	0	0	2	973.568	2 596,00		5 180,77	190	198	Empty	true
merge flagelle	Uncategorized Sample	Flagellar Purification L. infantum Pro Exp1	Ingel18975_MGFPeaklist (F054297)	| organism=Leishmania_infantum | product=hypothetical protein, conserved | location=LinJ.23:677363-678106(+) | length=247	GeneDB|LinJ.23.1680	LinfantumAnnotatedProteins_TriTrypDB-4.0_20120202.fasta	27 382,8	1	4	4	8	0.000517	0.178	SQVDSIVER	R	Y	0.997	1.11	0	2	0	0	2	1 032,5320	1 974,00		12 345,5	149	157	Empty	true
merge flagelle	Uncategorized Sample	Flagellar Purification L. infantum Pro Exp1	Ingel18975_MGFPeaklist (F054297)	| organism=Leishmania_infantum | product=hypothetical protein, conserved | location=LinJ.23:677363-678106(+) | length=247	GeneDB|LinJ.23.1680	LinfantumAnnotatedProteins_TriTrypDB-4.0_20120202.fasta	27 382,8	1	4	4	8	0.000517	0.178	VLSGVSPSEGQAMEK	R	A	0.997	1.57	0	2	0	0	2	1 534,7419	1 854,50		26 939,3	164	178	Empty	true
merge flagelle	Uncategorized Sample	Flagellar Purification L. infantum Pro Exp1	Ingel18975_MGFPeaklist (F054297)	| organism=Leishmania_infantum | product=hypothetical protein, conserved | location=LinJ.13:367845-369392(-) | length=515	GeneDB|LinJ.13.1010	LinfantumAnnotatedProteins_TriTrypDB-4.0_20120202.fasta	60 091,8	1	13	14	26	0.00168	0.276	ASLQQYLDQAK	K	Q	0.997	2.37	0	2	0	0	2	1 264,6533	2 523,50		11 535,8	319	329	Empty	true
merge flagelle	Uncategorized Sample	Flagellar Purification L. infantum Pro Exp1	Ingel18975_MGFPeaklist (F054297)	| organism=Leishmania_infantum | product=hypothetical protein, conserved | location=LinJ.13:367845-369392(-) | length=515	GeneDB|LinJ.13.1010	LinfantumAnnotatedProteins_TriTrypDB-4.0_20120202.fasta	60 091,8	1	13	14	26	0.00168	0.276	AYIDSVVPADMDPILYR	R	K	0.898	0	0	1	0	0	2	1 953,9629	2 841,00		3 226,23	493	509	Empty	true
merge flagelle	Uncategorized Sample	Flagellar Purification L. infantum Pro Exp1	Ingel18975_MGFPeaklist (F054297)	| organism=Leishmania_infantum | product=hypothetical protein, conserved | location=LinJ.13:367845-369392(-) | length=515	GeneDB|LinJ.13.1010	LinfantumAnnotatedProteins_TriTrypDB-4.0_20120202.fasta	60 091,8	1	13	14	26	0.00168	0.276	ELAFFQR	R	L	0.988	1.47	0	2	0	0	2	910.478	2 635,50		2 064,65	36	42	Empty	true
merge flagelle	Uncategorized Sample	Flagellar Purification L. infantum Pro Exp1	Ingel18975_MGFPeaklist (F054297)	| organism=Leishmania_infantum | product=hypothetical protein, conserved | location=LinJ.13:367845-369392(-) | length=515	GeneDB|LinJ.13.1010	LinfantumAnnotatedProteins_TriTrypDB-4.0_20120202.fasta	60 091,8	1	13	14	26	0.00168	0.276	HDQFVQAQQDAK	R	D	0.997	2.11	0	0	4	0	2	1 414,6711	1 719,00		4 380,98	85	96	Empty	true
merge flagelle	Uncategorized Sample	Flagellar Purification L. infantum Pro Exp1	Ingel18975_MGFPeaklist (F054297)	| organism=Leishmania_infantum | product=hypothetical protein, conserved | location=LinJ.13:367845-369392(-) | length=515	GeneDB|LinJ.13.1010	LinfantumAnnotatedProteins_TriTrypDB-4.0_20120202.fasta	60 091,8	1	13	14	26	0.00168	0.276	IGNGNAVAGGLDMTR	R	V	0.997	1.89	0	2	0	0	2	1 462,6957	2 091,50		25 211,0	14	28	Empty	true
merge flagelle	Uncategorized Sample	Flagellar Purification L. infantum Pro Exp1	Ingel18975_MGFPeaklist (F054297)	| organism=Leishmania_infantum | product=hypothetical protein, conserved | location=LinJ.13:367845-369392(-) | length=515	GeneDB|LinJ.13.1010	LinfantumAnnotatedProteins_TriTrypDB-4.0_20120202.fasta	60 091,8	1	13	14	26	0.00168	0.276	LAAFEER	K	K	0.988	1.4	0	1	0	0	2	835.431	2 005,00		2 057,83	310	316	Empty	true
merge flagelle	Uncategorized Sample	Flagellar Purification L. infantum Pro Exp1	Ingel18975_MGFPeaklist (F054297)	| organism=Leishmania_infantum | product=hypothetical protein, conserved | location=LinJ.13:367845-369392(-) | length=515	GeneDB|LinJ.13.1010	LinfantumAnnotatedProteins_TriTrypDB-4.0_20120202.fasta	60 091,8	1	13	14	26	0.00168	0.276	LAYTGSQAAEQQQR	R	D	0.997	3.89	0	1	1	0	2	1 550,7558	1 732,50		8 373,24	43	56	Empty	true
merge flagelle	Uncategorized Sample	Flagellar Purification L. infantum Pro Exp1	Ingel18975_MGFPeaklist (F054297)	| organism=Leishmania_infantum | product=hypothetical protein, conserved | location=LinJ.13:367845-369392(-) | length=515	GeneDB|LinJ.13.1010	LinfantumAnnotatedProteins_TriTrypDB-4.0_20120202.fasta	60 091,8	1	13	14	26	0.00168	0.276	NANLETVLYQIDQR	K	R	0.997	3.47	0	0	2	0	2	1 676,8603	3 025,50		3 066,97	204	217	Empty	true
merge flagelle	Uncategorized Sample	Flagellar Purification L. infantum Pro Exp1	Ingel18975_MGFPeaklist (F054297)	| organism=Leishmania_infantum | product=hypothetical protein, conserved | location=LinJ.13:367845-369392(-) | length=515	GeneDB|LinJ.13.1010	LinfantumAnnotatedProteins_TriTrypDB-4.0_20120202.fasta	60 091,8	1	13	14	26	0.00168	0.276	QENLPTYR	K	T	0.997	2.68	0	2	0	0	2	1 020,5109	1 937,00		8 751,04	330	337	Empty	true
merge flagelle	Uncategorized Sample	Flagellar Purification L. infantum Pro Exp1	Ingel18975_MGFPeaklist (F054297)	| organism=Leishmania_infantum | product=hypothetical protein, conserved | location=LinJ.13:367845-369392(-) | length=515	GeneDB|LinJ.13.1010	LinfantumAnnotatedProteins_TriTrypDB-4.0_20120202.fasta	60 091,8	1	13	14	26	0.00168	0.276	QQQAQQEADDAR	R	Y	0.997	3.33	0	2	0	0	2	1 370,5933	1 572,00		2 094,56	479	490	Empty	true
merge flagelle	Uncategorized Sample	Flagellar Purification L. infantum Pro Exp1	Ingel18975_MGFPeaklist (F054297)	| organism=Leishmania_infantum | product=hypothetical protein, conserved | location=LinJ.13:367845-369392(-) | length=515	GeneDB|LinJ.13.1010	LinfantumAnnotatedProteins_TriTrypDB-4.0_20120202.fasta	60 091,8	1	13	14	26	0.00168	0.276	VAENVKDEAALR	R	A	0.997	2.41	0	0	2	0	2	1 314,7012	1 858,00		13 001,2	278	289	Empty	true
merge flagelle	Uncategorized Sample	Flagellar Purification L. infantum Pro Exp1	Ingel18975_MGFPeaklist (F054297)	| organism=Leishmania_infantum | product=hypothetical protein, conserved | location=LinJ.13:367845-369392(-) | length=515	GeneDB|LinJ.13.1010	LinfantumAnnotatedProteins_TriTrypDB-4.0_20120202.fasta	60 091,8	1	13	14	26	0.00168	0.276	VGILSDRELAFFQR	R	L	0.997	3.57	0	0	2	0	2	1 650,8963	3 063,00		2 886,05	29	42	Empty	true
merge flagelle	Uncategorized Sample	Flagellar Purification L. infantum Pro Exp1	Ingel18975_MGFPeaklist (F054297)	| organism=Leishmania_infantum | product=hypothetical protein, conserved | location=LinJ.13:367845-369392(-) | length=515	GeneDB|LinJ.13.1010	LinfantumAnnotatedProteins_TriTrypDB-4.0_20120202.fasta	60 091,8	1	13	14	26	0.00168	0.276	YPEQLR	R	A	0.9	1.11	0	2	0	0	2	805.42	1 813,50		1 464,70	429	434	Empty	true
merge flagelle	Uncategorized Sample	Flagellar Purification L. infantum Pro Exp1	Ingel18975_MGFPeaklist (F054297)	| organism=Leishmania_infantum | product=intraflagellar transport protein component, putative | location=LinJ.19:121589-123613(+) | length=674	GeneDB|LinJ.19.0320	LinfantumAnnotatedProteins_TriTrypDB-4.0_20120202.fasta	73 589,2	1	2	2	4	0.000259	0.0297	ALLDYVFR	R	Q	0.997	0.959	0	2	0	0	2	996.551	3 048,00		2 554,03	506	513	Empty	true
merge flagelle	Uncategorized Sample	Flagellar Purification L. infantum Pro Exp1	Ingel18975_MGFPeaklist (F054297)	| organism=Leishmania_infantum | product=intraflagellar transport protein component, putative | location=LinJ.19:121589-123613(+) | length=674	GeneDB|LinJ.19.0320	LinfantumAnnotatedProteins_TriTrypDB-4.0_20120202.fasta	73 589,2	1	2	2	4	0.000259	0.0297	VNSGPVAPQEAR	K	H	0.997	5.51	0	2	0	0	2	1 224,6331	1 697,50		3 894,06	521	532	Empty	true
merge flagelle	Uncategorized Sample	Flagellar Purification L. infantum Pro Exp1	Ingel18975_MGFPeaklist (F054297)	| organism=Leishmania_infantum | product=cAMP specific phosphodiesterase, putative | location=LinJ.15:588199-591021(-) | length=940	GeneDB|LinJ.15.1550	LinfantumAnnotatedProteins_TriTrypDB-4.0_20120202.fasta	103 900,4	1	10	12	20	0.00129	0.109	AGDVSNVTKPFETSR	K	M	0.997	6.19	0	0	3	0	2	1 607,8024	2 134,00		32 635,8	833	847	Empty	true	GeneDB|LinJ.15.1540
merge flagelle	Uncategorized Sample	Flagellar Purification L. infantum Pro Exp1	Ingel18975_MGFPeaklist (F054297)	| organism=Leishmania_infantum | product=cAMP specific phosphodiesterase, putative | location=LinJ.15:588199-591021(-) | length=940	GeneDB|LinJ.15.1550	LinfantumAnnotatedProteins_TriTrypDB-4.0_20120202.fasta	103 900,4	1	10	12	20	0.00129	0.109	DKATYAQLLLR	R	S	0.088	0	0	0	1	0	2	1 291,7370	2 654,00		660.56	200	210	Empty	true
merge flagelle	Uncategorized Sample	Flagellar Purification L. infantum Pro Exp1	Ingel18975_MGFPeaklist (F054297)	| organism=Leishmania_infantum | product=cAMP specific phosphodiesterase, putative | location=LinJ.15:588199-591021(-) | length=940	GeneDB|LinJ.15.1550	LinfantumAnnotatedProteins_TriTrypDB-4.0_20120202.fasta	103 900,4	1	10	12	20	0.00129	0.109	EAMTLSLQR	R	N	0.997	0	0	1	0	0	2	1 064,5406	2 018,00		12 292,9	575	583	Empty	true
merge flagelle	Uncategorized Sample	Flagellar Purification L. infantum Pro Exp1	Ingel18975_MGFPeaklist (F054297)	| organism=Leishmania_infantum | product=cAMP specific phosphodiesterase, putative | location=LinJ.15:588199-591021(-) | length=940	GeneDB|LinJ.15.1550	LinfantumAnnotatedProteins_TriTrypDB-4.0_20120202.fasta	103 900,4	1	10	12	20	0.00129	0.109	GQIGFIDFVAGK	R	F	0.997	2.64	0	2	0	0	2	1 251,6734	3 051,00		3 384,84	886	897	Empty	true	GeneDB|LinJ.15.1540
merge flagelle	Uncategorized Sample	Flagellar Purification L. infantum Pro Exp1	Ingel18975_MGFPeaklist (F054297)	| organism=Leishmania_infantum | product=cAMP specific phosphodiesterase, putative | location=LinJ.15:588199-591021(-) | length=940	GeneDB|LinJ.15.1550	LinfantumAnnotatedProteins_TriTrypDB-4.0_20120202.fasta	103 900,4	1	10	12	20	0.00129	0.109	GVEVLPMFDR	K	S	0.997	2.72	0	3	0	0	2	1 178,5876	2 598,00		13 494,0	868	877	Empty	true	GeneDB|LinJ.15.1540
merge flagelle	Uncategorized Sample	Flagellar Purification L. infantum Pro Exp1	Ingel18975_MGFPeaklist (F054297)	| organism=Leishmania_infantum | product=cAMP specific phosphodiesterase, putative | location=LinJ.15:588199-591021(-) | length=940	GeneDB|LinJ.15.1550	LinfantumAnnotatedProteins_TriTrypDB-4.0_20120202.fasta	103 900,4	1	10	12	20	0.00129	0.109	INETLLK	R	E	0.494	0	0	1	0	0	2	830.498	2 133,00		1 462,62	394	400	Empty	true	GeneDB|LinJ.15.1540
merge flagelle	Uncategorized Sample	Flagellar Purification L. infantum Pro Exp1	Ingel18975_MGFPeaklist (F054297)	| organism=Leishmania_infantum | product=cAMP specific phosphodiesterase, putative | location=LinJ.15:588199-591021(-) | length=940	GeneDB|LinJ.15.1550	LinfantumAnnotatedProteins_TriTrypDB-4.0_20120202.fasta	103 900,4	1	10	12	20	0.00129	0.109	MVMETLIK	R	A	0.905	1.42	0	1	0	0	2	996.511	2 079,00		2 729,18	825	832	Empty	true
merge flagelle	Uncategorized Sample	Flagellar Purification L. infantum Pro Exp1	Ingel18975_MGFPeaklist (F054297)	| organism=Leishmania_infantum | product=cAMP specific phosphodiesterase, putative | location=LinJ.15:588199-591021(-) | length=940	GeneDB|LinJ.15.1550	LinfantumAnnotatedProteins_TriTrypDB-4.0_20120202.fasta	103 900,4	1	10	12	20	0.00129	0.109	SSMFLLDKER	R	N	0.997	2.55	0	1	1	0	2	1 241,6196	2 167,50		6 103,48	443	452	Empty	true	GeneDB|LinJ.15.1540
merge flagelle	Uncategorized Sample	Flagellar Purification L. infantum Pro Exp1	Ingel18975_MGFPeaklist (F054297)	| organism=Leishmania_infantum | product=cAMP specific phosphodiesterase, putative | location=LinJ.15:588199-591021(-) | length=940	GeneDB|LinJ.15.1550	LinfantumAnnotatedProteins_TriTrypDB-4.0_20120202.fasta	103 900,4	1	10	12	20	0.00129	0.109	TGTSFSSTELK	R	A	0.997	5.28	0	2	0	0	2	1 157,5685	2 037,50		11 763,6	38	48	Empty	true
merge flagelle	Uncategorized Sample	Flagellar Purification L. infantum Pro Exp1	Ingel18975_MGFPeaklist (F054297)	| organism=Leishmania_infantum | product=cAMP specific phosphodiesterase, putative | location=LinJ.15:588199-591021(-) | length=940	GeneDB|LinJ.15.1550	LinfantumAnnotatedProteins_TriTrypDB-4.0_20120202.fasta	103 900,4	1	10	12	20	0.00129	0.109	VIAVTPEER	K	E	0.997	2.64	0	4	0	0	2	1 013,5626	1 958,00		37 957,6	597	605	Empty	true	GeneDB|LinJ.15.1540
merge flagelle	Uncategorized Sample	Flagellar Purification L. infantum Pro Exp1	Ingel18975_MGFPeaklist (F054297)	| organism=Leishmania_infantum | product=prohibitin, putative | location=LinJ.35:19603-20481(-) | length=292	GeneDB|LinJ.35.0070	LinfantumAnnotatedProteins_TriTrypDB-4.0_20120202.fasta	32 311,8	1	4	4	8	0.000517	0.14	DLQTVNMAVR	R	V	0.997	2.82	0	2	0	0	2	1 162,5886	1 950,00		21 520,3	96	105	Empty	true
merge flagelle	Uncategorized Sample	Flagellar Purification L. infantum Pro Exp1	Ingel18975_MGFPeaklist (F054297)	| organism=Leishmania_infantum | product=prohibitin, putative | location=LinJ.35:19603-20481(-) | length=292	GeneDB|LinJ.35.0070	LinfantumAnnotatedProteins_TriTrypDB-4.0_20120202.fasta	32 311,8	1	4	4	8	0.000517	0.14	FRVEQAEQEK	K	Q	0.764	0	0	0	2	0	2	1 263,6328	1 786,00		5 109,61	210	219	Empty	true
merge flagelle	Uncategorized Sample	Flagellar Purification L. infantum Pro Exp1	Ingel18975_MGFPeaklist (F054297)	| organism=Leishmania_infantum | product=prohibitin, putative | location=LinJ.35:19603-20481(-) | length=292	GeneDB|LinJ.35.0070	LinfantumAnnotatedProteins_TriTrypDB-4.0_20120202.fasta	32 311,8	1	4	4	8	0.000517	0.14	IGVMLAER	R	A	0.997	1.01	0	2	0	0	2	904.492	2 120,00		9 866,23	162	169	Empty	true
merge flagelle	Uncategorized Sample	Flagellar Purification L. infantum Pro Exp1	Ingel18975_MGFPeaklist (F054297)	| organism=Leishmania_infantum | product=prohibitin, putative | location=LinJ.35:19603-20481(-) | length=292	GeneDB|LinJ.35.0070	LinfantumAnnotatedProteins_TriTrypDB-4.0_20120202.fasta	32 311,8	1	4	4	8	0.000517	0.14	NKPIEVPTASGSR	R	D	0.997	4.66	0	2	0	0	2	1 355,7278	1 898,00		13 405,6	83	95	Empty	true
merge flagelle	Uncategorized Sample	Flagellar Purification L. infantum Pro Exp1	Ingel18975_MGFPeaklist (F054297)	| organism=Leishmania_infantum | product=paraflagellar rod protein 1D, putative | location=LinJ.29:803599-805374(-) | length=591	GeneDB|LinJ.29.1880,GeneDB|LinJ.29.1890	LinfantumAnnotatedProteins_TriTrypDB-4.0_20120202.fasta	69 060,5	1	41	53	164	0.0106	0.504	ADLEDAEAVK	K	R	0.997	0	0	2	0	0	2	1 060,5158	1 910,00		33 573,7	290	299	Empty	true
merge flagelle	Uncategorized Sample	Flagellar Purification L. infantum Pro Exp1	Ingel18975_MGFPeaklist (F054297)	| organism=Leishmania_infantum | product=paraflagellar rod protein 1D, putative | location=LinJ.29:803599-805374(-) | length=591	GeneDB|LinJ.29.1880,GeneDB|LinJ.29.1890	LinfantumAnnotatedProteins_TriTrypDB-4.0_20120202.fasta	69 060,5	1	41	53	164	0.0106	0.504	ADLEDAEAVKR	K	Y	0.997	4.77	0	0	4	0	2	1 216,6169	1 851,50		252628	290	300	Empty	true
merge flagelle	Uncategorized Sample	Flagellar Purification L. infantum Pro Exp1	Ingel18975_MGFPeaklist (F054297)	| organism=Leishmania_infantum | product=paraflagellar rod protein 1D, putative | location=LinJ.29:803599-805374(-) | length=591	GeneDB|LinJ.29.1880,GeneDB|LinJ.29.1890	LinfantumAnnotatedProteins_TriTrypDB-4.0_20120202.fasta	69 060,5	1	41	53	164	0.0106	0.504	AIKENEEMQEEAWNK	R	I	0.997	1.7	0	0	2	0	2	1 864,8383	1 898,00		8 911,39	311	325	Empty	true
merge flagelle	Uncategorized Sample	Flagellar Purification L. infantum Pro Exp1	Ingel18975_MGFPeaklist (F054297)	| organism=Leishmania_infantum | product=paraflagellar rod protein 1D, putative | location=LinJ.29:803599-805374(-) | length=591	GeneDB|LinJ.29.1880,GeneDB|LinJ.29.1890	LinfantumAnnotatedProteins_TriTrypDB-4.0_20120202.fasta	69 060,5	1	41	53	164	0.0106	0.504	APEDATGLEAAR	M	K	0.997	6.04	0	1	0	0	1	1 200,5856	1 867,00		5 670,29	3	14	Empty	true
merge flagelle	Uncategorized Sample	Flagellar Purification L. infantum Pro Exp1	Ingel18975_MGFPeaklist (F054297)	| organism=Leishmania_infantum | product=paraflagellar rod protein 1D, putative | location=LinJ.29:803599-805374(-) | length=591	GeneDB|LinJ.29.1880,GeneDB|LinJ.29.1890	LinfantumAnnotatedProteins_TriTrypDB-4.0_20120202.fasta	69 060,5	1	41	53	164	0.0106	0.504	APEDATGLEAARK	M	Q	0.993	3.27	0	0	1	0	1	1 328,6806	1 790,00		4 999,02	3	15	Empty	true
merge flagelle	Uncategorized Sample	Flagellar Purification L. infantum Pro Exp1	Ingel18975_MGFPeaklist (F054297)	| organism=Leishmania_infantum | product=paraflagellar rod protein 1D, putative | location=LinJ.29:803599-805374(-) | length=591	GeneDB|LinJ.29.1880,GeneDB|LinJ.29.1890	LinfantumAnnotatedProteins_TriTrypDB-4.0_20120202.fasta	69 060,5	1	41	53	164	0.0106	0.504	CTGLVEELVSEGCAGVK	R	A	0.997	5.33	0	1	1	0	2	1 807,8567	2 945,50		3 887,44	388	404	Empty	true
merge flagelle	Uncategorized Sample	Flagellar Purification L. infantum Pro Exp1	Ingel18975_MGFPeaklist (F054297)	| organism=Leishmania_infantum | product=paraflagellar rod protein 1D, putative | location=LinJ.29:803599-805374(-) | length=591	GeneDB|LinJ.29.1880,GeneDB|LinJ.29.1890	LinfantumAnnotatedProteins_TriTrypDB-4.0_20120202.fasta	69 060,5	1	41	53	164	0.0106	0.504	EIYEVQK	K	Q	0.66	0	0	6	0	0	2	908.472	1 850,50		120294	250	256	Empty	true
merge flagelle	Uncategorized Sample	Flagellar Purification L. infantum Pro Exp1	Ingel18975_MGFPeaklist (F054297)	| organism=Leishmania_infantum | product=paraflagellar rod protein 1D, putative | location=LinJ.29:803599-805374(-) | length=591	GeneDB|LinJ.29.1880,GeneDB|LinJ.29.1890	LinfantumAnnotatedProteins_TriTrypDB-4.0_20120202.fasta	69 060,5	1	41	53	164	0.0106	0.504	ELYRPEDKPQFMDIIGVK	R	K	0.993	0	0	0	0	3	2	2 194,1217	2 675,00		58 647,8	93	110	Empty	true
merge flagelle	Uncategorized Sample	Flagellar Purification L. infantum Pro Exp1	Ingel18975_MGFPeaklist (F054297)	| organism=Leishmania_infantum | product=paraflagellar rod protein 1D, putative | location=LinJ.29:803599-805374(-) | length=591	GeneDB|LinJ.29.1880,GeneDB|LinJ.29.1890	LinfantumAnnotatedProteins_TriTrypDB-4.0_20120202.fasta	69 060,5	1	41	53	164	0.0106	0.504	ELYRPEDKPQFMDIIGVKK	R	V	0.843	1.42	0	0	0	3	2	2 304,2061	2 693,00		12 169,6	93	111	Empty	true
merge flagelle	Uncategorized Sample	Flagellar Purification L. infantum Pro Exp1	Ingel18975_MGFPeaklist (F054297)	| organism=Leishmania_infantum | product=paraflagellar rod protein 1D, putative | location=LinJ.29:803599-805374(-) | length=591	GeneDB|LinJ.29.1880,GeneDB|LinJ.29.1890	LinfantumAnnotatedProteins_TriTrypDB-4.0_20120202.fasta	69 060,5	1	41	53	164	0.0106	0.504	HIQDAIQKADLEDAEAVKR	K	Y	0.997	9.21	0	0	0	2	2	2 150,1203	2 247,50		23 048,4	282	300	Empty	true
merge flagelle	Uncategorized Sample	Flagellar Purification L. infantum Pro Exp1	Ingel18975_MGFPeaklist (F054297)	| organism=Leishmania_infantum | product=paraflagellar rod protein 1D, putative | location=LinJ.29:803599-805374(-) | length=591	GeneDB|LinJ.29.1880,GeneDB|LinJ.29.1890	LinfantumAnnotatedProteins_TriTrypDB-4.0_20120202.fasta	69 060,5	1	41	53	164	0.0106	0.504	IAAEREEIKR	R	A	0.911	0	0	0	9	0	2	1 214,6852	1 635,00		184363	554	563	Empty	true	GeneDB|LinJ.16.1510
merge flagelle	Uncategorized Sample	Flagellar Purification L. infantum Pro Exp1	Ingel18975_MGFPeaklist (F054297)	| organism=Leishmania_infantum | product=paraflagellar rod protein 1D, putative | location=LinJ.29:803599-805374(-) | length=591	GeneDB|LinJ.29.1880,GeneDB|LinJ.29.1890	LinfantumAnnotatedProteins_TriTrypDB-4.0_20120202.fasta	69 060,5	1	41	53	164	0.0106	0.504	IEEVDREEKR	R	R	0.838	0	0	0	2	0	2	1 302,6649	1 494,50		4 782,73	348	357	Empty	true
merge flagelle	Uncategorized Sample	Flagellar Purification L. infantum Pro Exp1	Ingel18975_MGFPeaklist (F054297)	| organism=Leishmania_infantum | product=paraflagellar rod protein 1D, putative | location=LinJ.29:803599-805374(-) | length=591	GeneDB|LinJ.29.1880,GeneDB|LinJ.29.1890	LinfantumAnnotatedProteins_TriTrypDB-4.0_20120202.fasta	69 060,5	1	41	53	164	0.0106	0.504	KVLQDLR	K	Q	0.66	0	0	3	0	0	2	871.536	1 898,00		11 219,7	111	117	Empty	true
merge flagelle	Uncategorized Sample	Flagellar Purification L. infantum Pro Exp1	Ingel18975_MGFPeaklist (F054297)	| organism=Leishmania_infantum | product=paraflagellar rod protein 1D, putative | location=LinJ.29:803599-805374(-) | length=591	GeneDB|LinJ.29.1880,GeneDB|LinJ.29.1890	LinfantumAnnotatedProteins_TriTrypDB-4.0_20120202.fasta	69 060,5	1	41	53	164	0.0106	0.504	LIELLKDK	R	F	0.997	1.07	0	4	0	0	2	971.614	2 415,00		15 631,0	227	234	Empty	true
merge flagelle	Uncategorized Sample	Flagellar Purification L. infantum Pro Exp1	Ingel18975_MGFPeaklist (F054297)	| organism=Leishmania_infantum | product=paraflagellar rod protein 1D, putative | location=LinJ.29:803599-805374(-) | length=591	GeneDB|LinJ.29.1880,GeneDB|LinJ.29.1890	LinfantumAnnotatedProteins_TriTrypDB-4.0_20120202.fasta	69 060,5	1	41	53	164	0.0106	0.504	LLELTVYNCDLAMR	K	C	0.495	0	0	1	0	0	2	1 726,8504	2 837,00		4 094,66	374	387	Empty	true
merge flagelle	Uncategorized Sample	Flagellar Purification L. infantum Pro Exp1	Ingel18975_MGFPeaklist (F054297)	| organism=Leishmania_infantum | product=paraflagellar rod protein 1D, putative | location=LinJ.29:803599-805374(-) | length=591	GeneDB|LinJ.29.1880,GeneDB|LinJ.29.1890	LinfantumAnnotatedProteins_TriTrypDB-4.0_20120202.fasta	69 060,5	1	41	53	164	0.0106	0.504	LRQGVEEELAMLK	R	E	0.997	8.27	0	0	6	0	2	1 531,8151	2 538,00		78 814,0	485	497	Empty	true
merge flagelle	Uncategorized Sample	Flagellar Purification L. infantum Pro Exp1	Ingel18975_MGFPeaklist (F054297)	| organism=Leishmania_infantum | product=paraflagellar rod protein 1D, putative | location=LinJ.29:803599-805374(-) | length=591	GeneDB|LinJ.29.1880,GeneDB|LinJ.29.1890	LinfantumAnnotatedProteins_TriTrypDB-4.0_20120202.fasta	69 060,5	1	41	53	164	0.0106	0.504	LRQGVEEELAMLKEK	R	Q	0.997	5.54	0	0	5	4	2	1 788,9527	2 436,00		56 348,8	485	499	Empty	true
merge flagelle	Uncategorized Sample	Flagellar Purification L. infantum Pro Exp1	Ingel18975_MGFPeaklist (F054297)	| organism=Leishmania_infantum | product=paraflagellar rod protein 1D, putative | location=LinJ.29:803599-805374(-) | length=591	GeneDB|LinJ.29.1880,GeneDB|LinJ.29.1890	LinfantumAnnotatedProteins_TriTrypDB-4.0_20120202.fasta	69 060,5	1	41	53	164	0.0106	0.504	MEKVEEELRR	K	S	0.997	2.44	0	0	3	0	2	1 334,6734	1 763,00		27 937,4	139	148	Empty	true
merge flagelle	Uncategorized Sample	Flagellar Purification L. infantum Pro Exp1	Ingel18975_MGFPeaklist (F054297)	| organism=Leishmania_infantum | product=paraflagellar rod protein 1D, putative | location=LinJ.29:803599-805374(-) | length=591	GeneDB|LinJ.29.1880,GeneDB|LinJ.29.1890	LinfantumAnnotatedProteins_TriTrypDB-4.0_20120202.fasta	69 060,5	1	41	53	164	0.0106	0.504	MMAPEDATGLEAAR	-	K	0.997	6.92	0	1	0	0	2	1 536,6670	2 083,00		36 239,3	1	14	Empty	true
merge flagelle	Uncategorized Sample	Flagellar Purification L. infantum Pro Exp1	Ingel18975_MGFPeaklist (F054297)	| organism=Leishmania_infantum | product=paraflagellar rod protein 1D, putative | location=LinJ.29:803599-805374(-) | length=591	GeneDB|LinJ.29.1880,GeneDB|LinJ.29.1890	LinfantumAnnotatedProteins_TriTrypDB-4.0_20120202.fasta	69 060,5	1	41	53	164	0.0106	0.504	QGVEEELAMLK	R	E	0.997	6.12	0	10	0	0	2	1 262,6299	2 597,00		129708	487	497	Empty	true
merge flagelle	Uncategorized Sample	Flagellar Purification L. infantum Pro Exp1	Ingel18975_MGFPeaklist (F054297)	| organism=Leishmania_infantum | product=paraflagellar rod protein 1D, putative | location=LinJ.29:803599-805374(-) | length=591	GeneDB|LinJ.29.1880,GeneDB|LinJ.29.1890	LinfantumAnnotatedProteins_TriTrypDB-4.0_20120202.fasta	69 060,5	1	41	53	164	0.0106	0.504	QGVEEELAMLKEK	R	Q	0.997	4.89	0	4	4	0	2	1 502,7409	2 575,00		36 767,9	487	499	Empty	true
merge flagelle	Uncategorized Sample	Flagellar Purification L. infantum Pro Exp1	Ingel18975_MGFPeaklist (F054297)	| organism=Leishmania_infantum | product=paraflagellar rod protein 1D, putative | location=LinJ.29:803599-805374(-) | length=591	GeneDB|LinJ.29.1880,GeneDB|LinJ.29.1890	LinfantumAnnotatedProteins_TriTrypDB-4.0_20120202.fasta	69 060,5	1	41	53	164	0.0106	0.504	QLQNLGTDR	R	F	0.997	2.36	0	2	0	0	2	1 044,5434	1 819,00		16 767,4	332	340	Empty	true
merge flagelle	Uncategorized Sample	Flagellar Purification L. infantum Pro Exp1	Ingel18975_MGFPeaklist (F054297)	| organism=Leishmania_infantum | product=paraflagellar rod protein 1D, putative | location=LinJ.29:803599-805374(-) | length=591	GeneDB|LinJ.29.1880,GeneDB|LinJ.29.1890	LinfantumAnnotatedProteins_TriTrypDB-4.0_20120202.fasta	69 060,5	1	41	53	164	0.0106	0.504	QLQNLGTDRFDEVK	R	R	0.997	6.96	0	5	1	0	2	1 645,8183	2 612,00		107671	332	345	Empty	true
merge flagelle	Uncategorized Sample	Flagellar Purification L. infantum Pro Exp1	Ingel18975_MGFPeaklist (F054297)	| organism=Leishmania_infantum | product=paraflagellar rod protein 1D, putative | location=LinJ.29:803599-805374(-) | length=591	GeneDB|LinJ.29.1880,GeneDB|LinJ.29.1890	LinfantumAnnotatedProteins_TriTrypDB-4.0_20120202.fasta	69 060,5	1	41	53	164	0.0106	0.504	QLQNLGTDRFDEVKR	R	R	0.997	4.12	0	0	8	4	2	1 818,9459	2 508,50		384912	332	346	Empty	true
merge flagelle	Uncategorized Sample	Flagellar Purification L. infantum Pro Exp1	Ingel18975_MGFPeaklist (F054297)	| organism=Leishmania_infantum | product=paraflagellar rod protein 1D, putative | location=LinJ.29:803599-805374(-) | length=591	GeneDB|LinJ.29.1880,GeneDB|LinJ.29.1890	LinfantumAnnotatedProteins_TriTrypDB-4.0_20120202.fasta	69 060,5	1	41	53	164	0.0106	0.504	RIEEVDREEK	R	R	0.997	2.24	0	0	9	0	2	1 302,6649	1 554,00		54 255,4	347	356	Empty	true
merge flagelle	Uncategorized Sample	Flagellar Purification L. infantum Pro Exp1	Ingel18975_MGFPeaklist (F054297)	| organism=Leishmania_infantum | product=paraflagellar rod protein 1D, putative | location=LinJ.29:803599-805374(-) | length=591	GeneDB|LinJ.29.1880,GeneDB|LinJ.29.1890	LinfantumAnnotatedProteins_TriTrypDB-4.0_20120202.fasta	69 060,5	1	41	53	164	0.0106	0.504	RLEEIDR	K	N	0.66	0	0	4	0	0	2	930.5	1 740,00		12 565,0	446	452	Empty	true	GeneDB|LinJ.16.1510
merge flagelle	Uncategorized Sample	Flagellar Purification L. infantum Pro Exp1	Ingel18975_MGFPeaklist (F054297)	| organism=Leishmania_infantum | product=paraflagellar rod protein 1D, putative | location=LinJ.29:803599-805374(-) | length=591	GeneDB|LinJ.29.1880,GeneDB|LinJ.29.1890	LinfantumAnnotatedProteins_TriTrypDB-4.0_20120202.fasta	69 060,5	1	41	53	164	0.0106	0.504	RSQLDATQLAQVPTR	R	T	0.997	6.31	0	0	2	0	2	1 683,9138	2 265,00		28 526,9	148	162	Empty	true
merge flagelle	Uncategorized Sample	Flagellar Purification L. infantum Pro Exp1	Ingel18975_MGFPeaklist (F054297)	| organism=Leishmania_infantum | product=paraflagellar rod protein 1D, putative | location=LinJ.29:803599-805374(-) | length=591	GeneDB|LinJ.29.1880,GeneDB|LinJ.29.1890	LinfantumAnnotatedProteins_TriTrypDB-4.0_20120202.fasta	69 060,5	1	41	53	164	0.0106	0.504	RVENAQFLEIAAQHK	R	K	0.997	1.72	0	0	2	2	2	1 753,9344	2 418,50		25 215,6	358	372	Empty	true
merge flagelle	Uncategorized Sample	Flagellar Purification L. infantum Pro Exp1	Ingel18975_MGFPeaklist (F054297)	| organism=Leishmania_infantum | product=paraflagellar rod protein 1D, putative | location=LinJ.29:803599-805374(-) | length=591	GeneDB|LinJ.29.1880,GeneDB|LinJ.29.1890	LinfantumAnnotatedProteins_TriTrypDB-4.0_20120202.fasta	69 060,5	1	41	53	164	0.0106	0.504	RVENAQFLEIAAQHKK	R	L	0.997	5.57	0	0	2	2	2	1 882,0294	2 304,00		25 309,5	358	373	Empty	true
merge flagelle	Uncategorized Sample	Flagellar Purification L. infantum Pro Exp1	Ingel18975_MGFPeaklist (F054297)	| organism=Leishmania_infantum | product=paraflagellar rod protein 1D, putative | location=LinJ.29:803599-805374(-) | length=591	GeneDB|LinJ.29.1880,GeneDB|LinJ.29.1890	LinfantumAnnotatedProteins_TriTrypDB-4.0_20120202.fasta	69 060,5	1	41	53	164	0.0106	0.504	SHLTKQEEVR	K	I	0.997	2.7	0	0	6	0	2	1 226,6488	1 440,00		4 505,64	544	553	Empty	true
merge flagelle	Uncategorized Sample	Flagellar Purification L. infantum Pro Exp1	Ingel18975_MGFPeaklist (F054297)	| organism=Leishmania_infantum | product=paraflagellar rod protein 1D, putative | location=LinJ.29:803599-805374(-) | length=591	GeneDB|LinJ.29.1880,GeneDB|LinJ.29.1890	LinfantumAnnotatedProteins_TriTrypDB-4.0_20120202.fasta	69 060,5	1	41	53	164	0.0106	0.504	SQLDATQLAQVPTR	R	T	0.997	5.22	0	4	0	0	2	1 527,8127	2 330,00		202209	149	162	Empty	true
merge flagelle	Uncategorized Sample	Flagellar Purification L. infantum Pro Exp1	Ingel18975_MGFPeaklist (F054297)	| organism=Leishmania_infantum | product=paraflagellar rod protein 1D, putative | location=LinJ.29:803599-805374(-) | length=591	GeneDB|LinJ.29.1880,GeneDB|LinJ.29.1890	LinfantumAnnotatedProteins_TriTrypDB-4.0_20120202.fasta	69 060,5	1	41	53	164	0.0106	0.504	TNEIQNVAMHDGEMQVAEEQMWTK	K	V	0.724	0	0	0	1	0	2	2 867,2283	2 417,00		5 699,61	197	220	Empty	true
merge flagelle	Uncategorized Sample	Flagellar Purification L. infantum Pro Exp1	Ingel18975_MGFPeaklist (F054297)	| organism=Leishmania_infantum | product=paraflagellar rod protein 1D, putative | location=LinJ.29:803599-805374(-) | length=591	GeneDB|LinJ.29.1880,GeneDB|LinJ.29.1890	LinfantumAnnotatedProteins_TriTrypDB-4.0_20120202.fasta	69 060,5	1	41	53	164	0.0106	0.504	TNQDLAALR	K	L	0.997	1	0	5	0	0	2	1 001,5375	2 055,00		78 149,9	410	418	Empty	true
merge flagelle	Uncategorized Sample	Flagellar Purification L. infantum Pro Exp1	Ingel18975_MGFPeaklist (F054297)	| organism=Leishmania_infantum | product=paraflagellar rod protein 1D, putative | location=LinJ.29:803599-805374(-) | length=591	GeneDB|LinJ.29.1880,GeneDB|LinJ.29.1890	LinfantumAnnotatedProteins_TriTrypDB-4.0_20120202.fasta	69 060,5	1	41	53	164	0.0106	0.504	TRVVSFTQLIDNSIAK	K	M	0.997	5.37	0	0	2	0	2	1 791,9964	3 088,50		4 437,86	123	138	Empty	true
merge flagelle	Uncategorized Sample	Flagellar Purification L. infantum Pro Exp1	Ingel18975_MGFPeaklist (F054297)	| organism=Leishmania_infantum | product=paraflagellar rod protein 1D, putative | location=LinJ.29:803599-805374(-) | length=591	GeneDB|LinJ.29.1880,GeneDB|LinJ.29.1890	LinfantumAnnotatedProteins_TriTrypDB-4.0_20120202.fasta	69 060,5	1	41	53	164	0.0106	0.504	VCGLEMSQR	R	E	0.997	3.35	0	4	0	0	2	1 095,4922	1 702,00		5 758,32	84	92	Empty	true
merge flagelle	Uncategorized Sample	Flagellar Purification L. infantum Pro Exp1	Ingel18975_MGFPeaklist (F054297)	| organism=Leishmania_infantum | product=paraflagellar rod protein 1D, putative | location=LinJ.29:803599-805374(-) | length=591	GeneDB|LinJ.29.1880,GeneDB|LinJ.29.1890	LinfantumAnnotatedProteins_TriTrypDB-4.0_20120202.fasta	69 060,5	1	41	53	164	0.0106	0.504	VENAQFLEIAAQHK	R	K	0.997	4.77	0	0	2	0	2	1 597,8333	2 495,50		8 902,26	359	372	Empty	true
merge flagelle	Uncategorized Sample	Flagellar Purification L. infantum Pro Exp1	Ingel18975_MGFPeaklist (F054297)	| organism=Leishmania_infantum | product=paraflagellar rod protein 1D, putative | location=LinJ.29:803599-805374(-) | length=591	GeneDB|LinJ.29.1880,GeneDB|LinJ.29.1890	LinfantumAnnotatedProteins_TriTrypDB-4.0_20120202.fasta	69 060,5	1	41	53	164	0.0106	0.504	VENAQFLEIAAQHKK	R	L	0.997	2.54	0	0	0	2	2	1 725,9283	2 374,50		12 448,2	359	373	Empty	true
merge flagelle	Uncategorized Sample	Flagellar Purification L. infantum Pro Exp1	Ingel18975_MGFPeaklist (F054297)	| organism=Leishmania_infantum | product=paraflagellar rod protein 1D, putative | location=LinJ.29:803599-805374(-) | length=591	GeneDB|LinJ.29.1880,GeneDB|LinJ.29.1890	LinfantumAnnotatedProteins_TriTrypDB-4.0_20120202.fasta	69 060,5	1	41	53	164	0.0106	0.504	VVSFTQLIDNSIAK	R	M	0.997	4.92	0	4	0	0	2	1 535,8317	3 057,00		555830	125	138	Empty	true
merge flagelle	Uncategorized Sample	Flagellar Purification L. infantum Pro Exp1	Ingel18975_MGFPeaklist (F054297)	| organism=Leishmania_infantum | product=paraflagellar rod protein 1D, putative | location=LinJ.29:803599-805374(-) | length=591	GeneDB|LinJ.29.1880,GeneDB|LinJ.29.1890	LinfantumAnnotatedProteins_TriTrypDB-4.0_20120202.fasta	69 060,5	1	41	53	164	0.0106	0.504	VVSFTQLIDNSIAKMEK	R	V	0.997	3.37	0	0	2	0	2	1 939,0207	3 096,00		94 011,8	125	141	Empty	true
merge flagelle	Uncategorized Sample	Flagellar Purification L. infantum Pro Exp1	Ingel18975_MGFPeaklist (F054297)	| organism=Leishmania_infantum | product=paraflagellar rod protein 1D, putative | location=LinJ.29:803599-805374(-) | length=591	GeneDB|LinJ.29.1880,GeneDB|LinJ.29.1890	LinfantumAnnotatedProteins_TriTrypDB-4.0_20120202.fasta	69 060,5	1	41	53	164	0.0106	0.504	WNLMEAYDLAK	K	L	0.997	3.96	0	4	0	0	2	1 369,6458	2 855,00		13 968,9	70	80	Empty	true
merge flagelle	Uncategorized Sample	Flagellar Purification L. infantum Pro Exp1	Ingel18975_MGFPeaklist (F054297)	| organism=Leishmania_infantum | product=paraflagellar rod protein 1D, putative | location=LinJ.29:803599-805374(-) | length=591	GeneDB|LinJ.29.1880,GeneDB|LinJ.29.1890	LinfantumAnnotatedProteins_TriTrypDB-4.0_20120202.fasta	69 060,5	1	41	53	164	0.0106	0.504	YDKTNQDLAALR	R	L	0.997	5.89	0	0	3	0	2	1 407,7228	2 066,00		34 073,4	407	418	Empty	true
merge flagelle	Uncategorized Sample	Flagellar Purification L. infantum Pro Exp1	Ingel18975_MGFPeaklist (F054297)	| organism=Leishmania_infantum | product=hypothetical protein, conserved | location=LinJ.34:669445-670503(-) | length=352	GeneDB|LinJ.34.1590	LinfantumAnnotatedProteins_TriTrypDB-4.0_20120202.fasta	37 854,0	1	2	2	3	0.000194	0.0597	GLSPMSVGR	K	A	0.853	0	0	2	0	0	2	919.467	1 838,50		2 132,56	75	83	Empty	true
merge flagelle	Uncategorized Sample	Flagellar Purification L. infantum Pro Exp1	Ingel18975_MGFPeaklist (F054297)	| organism=Leishmania_infantum | product=hypothetical protein, conserved | location=LinJ.34:669445-670503(-) | length=352	GeneDB|LinJ.34.1590	LinfantumAnnotatedProteins_TriTrypDB-4.0_20120202.fasta	37 854,0	1	2	2	3	0.000194	0.0597	SEVNLLDSTVGR	R	I	0.997	3.64	0	1	0	0	2	1 289,6696	2 520,00		3 570,68	248	259	Empty	true
merge flagelle	Uncategorized Sample	Flagellar Purification L. infantum Pro Exp1	Ingel18975_MGFPeaklist (F054297)	| organism=Leishmania_infantum | product=60S ribosomal protein L5, putative | location=LinJ.35:755177-756094(+) | length=305	GeneDB|LinJ.35.1870,GeneDB|LinJ.35.1880	LinfantumAnnotatedProteins_TriTrypDB-4.0_20120202.fasta	34 028,4	0.965	1	1	2	0.000129	0.0295	AILDVGLAR	K	T	0.997	0	0	2	0	0	2	927.562	2 554,50		2 756,20	150	158	Empty	true
merge flagelle	Uncategorized Sample	Flagellar Purification L. infantum Pro Exp1	Ingel18975_MGFPeaklist (F054297)	| organism=Leishmania_infantum | product=RNA-binding protein, putative | location=LinJ.35:888197-889021(+) | length=274	GeneDB|LinJ.35.2240	LinfantumAnnotatedProteins_TriTrypDB-4.0_20120202.fasta	30 258,1	0.965	1	1	1	6.46e-05	0.0511	DMMPAYGNTAPQSR	R	G	0.997	1.43	0	1	0	0	2	1 570,6626	1 641,00		954.26	116	129	Empty	true
merge flagelle	Uncategorized Sample	Flagellar Purification L. infantum Pro Exp1	Ingel18975_MGFPeaklist (F054297)	| organism=Leishmania_infantum | product=hypothetical protein, conserved | location=LinJ.05:110837-111823(+) | length=328	GeneDB|LinJ.05.0370	LinfantumAnnotatedProteins_TriTrypDB-4.0_20120202.fasta	34 320,5	1	6	6	11	0.000711	0.256	AVAAAAAPSSSFR	R	M	0.997	5.47	0	2	0	0	2	1 205,6271	1 955,00		31 066,6	211	223	Empty	true
merge flagelle	Uncategorized Sample	Flagellar Purification L. infantum Pro Exp1	Ingel18975_MGFPeaklist (F054297)	| organism=Leishmania_infantum | product=hypothetical protein, conserved | location=LinJ.05:110837-111823(+) | length=328	GeneDB|LinJ.05.0370	LinfantumAnnotatedProteins_TriTrypDB-4.0_20120202.fasta	34 320,5	1	6	6	11	0.000711	0.256	GANADATSSSLPVPR	R	R	0.997	6.7	0	2	0	0	2	1 442,7234	2 116,00		26 128,9	232	246	Empty	true
merge flagelle	Uncategorized Sample	Flagellar Purification L. infantum Pro Exp1	Ingel18975_MGFPeaklist (F054297)	| organism=Leishmania_infantum | product=hypothetical protein, conserved | location=LinJ.05:110837-111823(+) | length=328	GeneDB|LinJ.05.0370	LinfantumAnnotatedProteins_TriTrypDB-4.0_20120202.fasta	34 320,5	1	6	6	11	0.000711	0.256	NLYDSVSR	R	A	0.997	1.47	0	1	0	0	2	953.469	1 980,00		2 053,40	203	210	Empty	true
merge flagelle	Uncategorized Sample	Flagellar Purification L. infantum Pro Exp1	Ingel18975_MGFPeaklist (F054297)	| organism=Leishmania_infantum | product=hypothetical protein, conserved | location=LinJ.05:110837-111823(+) | length=328	GeneDB|LinJ.05.0370	LinfantumAnnotatedProteins_TriTrypDB-4.0_20120202.fasta	34 320,5	1	6	6	11	0.000711	0.256	QAADTPVEHFTLQQR	K	L	0.997	3.85	0	0	2	0	2	1 740,8665	2 334,50		6 333,08	308	322	Empty	true
merge flagelle	Uncategorized Sample	Flagellar Purification L. infantum Pro Exp1	Ingel18975_MGFPeaklist (F054297)	| organism=Leishmania_infantum | product=hypothetical protein, conserved | location=LinJ.05:110837-111823(+) | length=328	GeneDB|LinJ.05.0370	LinfantumAnnotatedProteins_TriTrypDB-4.0_20120202.fasta	34 320,5	1	6	6	11	0.000711	0.256	TGSGGMDNSAAVSTLMR	R	G	0.997	0	0	1	0	0	2	1 686,7423	1 900,00		7 147,32	89	105	Empty	true
merge flagelle	Uncategorized Sample	Flagellar Purification L. infantum Pro Exp1	Ingel18975_MGFPeaklist (F054297)	| organism=Leishmania_infantum | product=hypothetical protein, conserved | location=LinJ.05:110837-111823(+) | length=328	GeneDB|LinJ.05.0370	LinfantumAnnotatedProteins_TriTrypDB-4.0_20120202.fasta	34 320,5	1	6	6	11	0.000711	0.256	YAGSSTGATTSSPADR	R	G	0.997	10.3	0	3	0	0	2	1 528,6874	1 535,00		2 998,70	173	188	Empty	true
merge flagelle	Uncategorized Sample	Flagellar Purification L. infantum Pro Exp1	Ingel18975_MGFPeaklist (F054297)	| organism=Leishmania_infantum | product=hypothetical protein, conserved | location=LinJ.22:480572-481810(-) | length=412	GeneDB|LinJ.22.1090	LinfantumAnnotatedProteins_TriTrypDB-4.0_20120202.fasta	43 461,5	1	4	4	8	0.000517	0.119	GQLTSIDDPR	K	V	0.997	1.43	0	2	0	0	2	1 101,5537	1 979,50		9 456,89	261	270	Empty	true
merge flagelle	Uncategorized Sample	Flagellar Purification L. infantum Pro Exp1	Ingel18975_MGFPeaklist (F054297)	| organism=Leishmania_infantum | product=hypothetical protein, conserved | location=LinJ.22:480572-481810(-) | length=412	GeneDB|LinJ.22.1090	LinfantumAnnotatedProteins_TriTrypDB-4.0_20120202.fasta	43 461,5	1	4	4	8	0.000517	0.119	NTPGSDDGGSGGLPAR	R	A	0.997	8.8	0	2	0	0	2	1 457,6618	1 733,00		15 722,8	52	67	Empty	true
merge flagelle	Uncategorized Sample	Flagellar Purification L. infantum Pro Exp1	Ingel18975_MGFPeaklist (F054297)	| organism=Leishmania_infantum | product=hypothetical protein, conserved | location=LinJ.22:480572-481810(-) | length=412	GeneDB|LinJ.22.1090	LinfantumAnnotatedProteins_TriTrypDB-4.0_20120202.fasta	43 461,5	1	4	4	8	0.000517	0.119	RPTMVGGGESVDAR	R	S	0.997	3.51	0	0	2	0	2	1 447,6960	1 629,00		1 710,78	308	321	Empty	true
merge flagelle	Uncategorized Sample	Flagellar Purification L. infantum Pro Exp1	Ingel18975_MGFPeaklist (F054297)	| organism=Leishmania_infantum | product=hypothetical protein, conserved | location=LinJ.22:480572-481810(-) | length=412	GeneDB|LinJ.22.1090	LinfantumAnnotatedProteins_TriTrypDB-4.0_20120202.fasta	43 461,5	1	4	4	8	0.000517	0.119	VLDVEDVNR	R	A	0.997	1.62	0	2	0	0	2	1 058,5477	2 095,50		17 161,5	395	403	Empty	true
merge flagelle	Uncategorized Sample	Flagellar Purification L. infantum Pro Exp1	Ingel18975_MGFPeaklist (F054297)	| organism=Leishmania_infantum | product=dynein heavy chain, putative | location=LinJ.13:515655-529652(-) | length=4665	GeneDB|LinJ.13.1390	LinfantumAnnotatedProteins_TriTrypDB-4.0_20120202.fasta	529 285,9	1	17	17	28	0.00181	0.0416	ASLEELNLGLK	R	G	0.997	2.74	0	2	0	0	2	1 186,6679	2 759,50		3 892,62	4448	4458	Empty	true
merge flagelle	Uncategorized Sample	Flagellar Purification L. infantum Pro Exp1	Ingel18975_MGFPeaklist (F054297)	| organism=Leishmania_infantum | product=dynein heavy chain, putative | location=LinJ.13:515655-529652(-) | length=4665	GeneDB|LinJ.13.1390	LinfantumAnnotatedProteins_TriTrypDB-4.0_20120202.fasta	529 285,9	1	17	17	28	0.00181	0.0416	DGIIASVVNEVK	R	A	0.559	0	0	2	0	0	2	1 243,6893	2 895,50		2 011,71	2987	2998	Empty	true
merge flagelle	Uncategorized Sample	Flagellar Purification L. infantum Pro Exp1	Ingel18975_MGFPeaklist (F054297)	| organism=Leishmania_infantum | product=dynein heavy chain, putative | location=LinJ.13:515655-529652(-) | length=4665	GeneDB|LinJ.13.1390	LinfantumAnnotatedProteins_TriTrypDB-4.0_20120202.fasta	529 285,9	1	17	17	28	0.00181	0.0416	EANAGYLEKPR	R	N	0.997	3.49	0	0	1	0	2	1 247,6379	1 817,00		2 380,47	1751	1761	Empty	true
merge flagelle	Uncategorized Sample	Flagellar Purification L. infantum Pro Exp1	Ingel18975_MGFPeaklist (F054297)	| organism=Leishmania_infantum | product=dynein heavy chain, putative | location=LinJ.13:515655-529652(-) | length=4665	GeneDB|LinJ.13.1390	LinfantumAnnotatedProteins_TriTrypDB-4.0_20120202.fasta	529 285,9	1	17	17	28	0.00181	0.0416	FQNAALFSR	K	L	0.997	2.34	0	2	0	0	2	1 053,5475	2 360,00		4 426,67	413	421	Empty	true
merge flagelle	Uncategorized Sample	Flagellar Purification L. infantum Pro Exp1	Ingel18975_MGFPeaklist (F054297)	| organism=Leishmania_infantum | product=dynein heavy chain, putative | location=LinJ.13:515655-529652(-) | length=4665	GeneDB|LinJ.13.1390	LinfantumAnnotatedProteins_TriTrypDB-4.0_20120202.fasta	529 285,9	1	17	17	28	0.00181	0.0416	GDPDLPER	R	N	0.997	1.96	0	2	0	0	2	898.427	1 773,00		3 155,06	2113	2120	Empty	true
merge flagelle	Uncategorized Sample	Flagellar Purification L. infantum Pro Exp1	Ingel18975_MGFPeaklist (F054297)	| organism=Leishmania_infantum | product=dynein heavy chain, putative | location=LinJ.13:515655-529652(-) | length=4665	GeneDB|LinJ.13.1390	LinfantumAnnotatedProteins_TriTrypDB-4.0_20120202.fasta	529 285,9	1	17	17	28	0.00181	0.0416	IPLTDSMR	R	M	0.997	1.92	0	2	0	0	2	948.482	1 853,50		4 319,98	2317	2324	Empty	true
merge flagelle	Uncategorized Sample	Flagellar Purification L. infantum Pro Exp1	Ingel18975_MGFPeaklist (F054297)	| organism=Leishmania_infantum | product=dynein heavy chain, putative | location=LinJ.13:515655-529652(-) | length=4665	GeneDB|LinJ.13.1390	LinfantumAnnotatedProteins_TriTrypDB-4.0_20120202.fasta	529 285,9	1	17	17	28	0.00181	0.0416	LDTFLER	R	C	0.988	1.68	0	2	0	0	2	893.473	2 336,00		1 774,73	422	428	Empty	true
merge flagelle	Uncategorized Sample	Flagellar Purification L. infantum Pro Exp1	Ingel18975_MGFPeaklist (F054297)	| organism=Leishmania_infantum | product=dynein heavy chain, putative | location=LinJ.13:515655-529652(-) | length=4665	GeneDB|LinJ.13.1390	LinfantumAnnotatedProteins_TriTrypDB-4.0_20120202.fasta	529 285,9	1	17	17	28	0.00181	0.0416	LGATEVEYNPK	K	F	0.997	2.46	0	1	0	0	2	1 220,6158	1 996,00		3 662,11	3616	3626	Empty	true
merge flagelle	Uncategorized Sample	Flagellar Purification L. infantum Pro Exp1	Ingel18975_MGFPeaklist (F054297)	| organism=Leishmania_infantum | product=dynein heavy chain, putative | location=LinJ.13:515655-529652(-) | length=4665	GeneDB|LinJ.13.1390	LinfantumAnnotatedProteins_TriTrypDB-4.0_20120202.fasta	529 285,9	1	17	17	28	0.00181	0.0416	LLSNLLVMQGLSEGK	R	T	0.997	6.96	0	2	0	0	2	1 617,8883	2 859,50		5 665,57	153	167	Empty	true
merge flagelle	Uncategorized Sample	Flagellar Purification L. infantum Pro Exp1	Ingel18975_MGFPeaklist (F054297)	| organism=Leishmania_infantum | product=dynein heavy chain, putative | location=LinJ.13:515655-529652(-) | length=4665	GeneDB|LinJ.13.1390	LinfantumAnnotatedProteins_TriTrypDB-4.0_20120202.fasta	529 285,9	1	17	17	28	0.00181	0.0416	LTSEPPTGIR	K	Q	0.997	3.34	0	2	0	0	2	1 070,5842	1 930,00		15 410,2	4191	4200	Empty	true
merge flagelle	Uncategorized Sample	Flagellar Purification L. infantum Pro Exp1	Ingel18975_MGFPeaklist (F054297)	| organism=Leishmania_infantum | product=dynein heavy chain, putative | location=LinJ.13:515655-529652(-) | length=4665	GeneDB|LinJ.13.1390	LinfantumAnnotatedProteins_TriTrypDB-4.0_20120202.fasta	529 285,9	1	17	17	28	0.00181	0.0416	MAELKDAAYESR	R	D	0.997	4.21	0	0	2	0	2	1 399,6523	1 802,00		4 150,46	277	288	Empty	true
merge flagelle	Uncategorized Sample	Flagellar Purification L. infantum Pro Exp1	Ingel18975_MGFPeaklist (F054297)	| organism=Leishmania_infantum | product=dynein heavy chain, putative | location=LinJ.13:515655-529652(-) | length=4665	GeneDB|LinJ.13.1390	LinfantumAnnotatedProteins_TriTrypDB-4.0_20120202.fasta	529 285,9	1	17	17	28	0.00181	0.0416	NTAAVPDVAVGELMSDTNR	R	L	0.997	3.85	0	0	1	0	2	1 975,9391	2 505,00		5 366,72	134	152	Empty	true
merge flagelle	Uncategorized Sample	Flagellar Purification L. infantum Pro Exp1	Ingel18975_MGFPeaklist (F054297)	| organism=Leishmania_infantum | product=dynein heavy chain, putative | location=LinJ.13:515655-529652(-) | length=4665	GeneDB|LinJ.13.1390	LinfantumAnnotatedProteins_TriTrypDB-4.0_20120202.fasta	529 285,9	1	17	17	28	0.00181	0.0416	QLDFLLR	K	G	0.66	0	0	2	0	0	2	904.525	2 884,50		1 175,78	3854	3860	Empty	true
merge flagelle	Uncategorized Sample	Flagellar Purification L. infantum Pro Exp1	Ingel18975_MGFPeaklist (F054297)	| organism=Leishmania_infantum | product=dynein heavy chain, putative | location=LinJ.13:515655-529652(-) | length=4665	GeneDB|LinJ.13.1390	LinfantumAnnotatedProteins_TriTrypDB-4.0_20120202.fasta	529 285,9	1	17	17	28	0.00181	0.0416	SQLDSLIK	K	E	0.477	0	0	1	0	0	2	903.515	2 383,00		1 326,72	1809	1816	Empty	true
merge flagelle	Uncategorized Sample	Flagellar Purification L. infantum Pro Exp1	Ingel18975_MGFPeaklist (F054297)	| organism=Leishmania_infantum | product=dynein heavy chain, putative | location=LinJ.13:515655-529652(-) | length=4665	GeneDB|LinJ.13.1390	LinfantumAnnotatedProteins_TriTrypDB-4.0_20120202.fasta	529 285,9	1	17	17	28	0.00181	0.0416	TDDTLFPLDAATGAK	K	T	0.997	6.24	0	2	0	0	2	1 535,7591	2 815,50		8 331,50	808	822	Empty	true
merge flagelle	Uncategorized Sample	Flagellar Purification L. infantum Pro Exp1	Ingel18975_MGFPeaklist (F054297)	| organism=Leishmania_infantum | product=dynein heavy chain, putative | location=LinJ.13:515655-529652(-) | length=4665	GeneDB|LinJ.13.1390	LinfantumAnnotatedProteins_TriTrypDB-4.0_20120202.fasta	529 285,9	1	17	17	28	0.00181	0.0416	VFLSAEPSNVIPIGILQR	R	S	0.997	4.15	0	1	0	0	2	1 953,1169	3 118,00		3 050,05	4170	4187	Empty	true
merge flagelle	Uncategorized Sample	Flagellar Purification L. infantum Pro Exp1	Ingel18975_MGFPeaklist (F054297)	| organism=Leishmania_infantum | product=dynein heavy chain, putative | location=LinJ.13:515655-529652(-) | length=4665	GeneDB|LinJ.13.1390	LinfantumAnnotatedProteins_TriTrypDB-4.0_20120202.fasta	529 285,9	1	17	17	28	0.00181	0.0416	VVDLSSTVLQGER	R	G	0.996	1.82	0	0	1	0	2	1 402,7537	2 491,00		1 096,99	604	616	Empty	true
merge flagelle	Uncategorized Sample	Flagellar Purification L. infantum Pro Exp1	Ingel18975_MGFPeaklist (F054297)	| organism=Leishmania_infantum | product=hypothetical protein, conserved | location=LinJ.11:292946-294280(+) | length=444	GeneDB|LinJ.11.0750	LinfantumAnnotatedProteins_TriTrypDB-4.0_20120202.fasta	47 958,6	1	6	6	12	0.000776	0.227	DTHTSPVATAGEMMAGQLTNATR	R	E	0.997	11.1	0	0	2	0	2	2 392,0870	2 136,00		18 647,0	370	392	Empty	true
merge flagelle	Uncategorized Sample	Flagellar Purification L. infantum Pro Exp1	Ingel18975_MGFPeaklist (F054297)	| organism=Leishmania_infantum | product=hypothetical protein, conserved | location=LinJ.11:292946-294280(+) | length=444	GeneDB|LinJ.11.0750	LinfantumAnnotatedProteins_TriTrypDB-4.0_20120202.fasta	47 958,6	1	6	6	12	0.000776	0.227	GSSSGAPLDTNDR	R	T	0.997	4.26	0	2	0	0	2	1 276,5765	1 682,50		3 299,93	302	314	Empty	true
merge flagelle	Uncategorized Sample	Flagellar Purification L. infantum Pro Exp1	Ingel18975_MGFPeaklist (F054297)	| organism=Leishmania_infantum | product=hypothetical protein, conserved | location=LinJ.11:292946-294280(+) | length=444	GeneDB|LinJ.11.0750	LinfantumAnnotatedProteins_TriTrypDB-4.0_20120202.fasta	47 958,6	1	6	6	12	0.000776	0.227	SDFIDQGLLPELPGNPGGPADAR	K	D	0.997	6.26	0	0	2	0	2	2 336,1522	3 056,50		5 189,98	347	369	Empty	true
merge flagelle	Uncategorized Sample	Flagellar Purification L. infantum Pro Exp1	Ingel18975_MGFPeaklist (F054297)	| organism=Leishmania_infantum | product=hypothetical protein, conserved | location=LinJ.11:292946-294280(+) | length=444	GeneDB|LinJ.11.0750	LinfantumAnnotatedProteins_TriTrypDB-4.0_20120202.fasta	47 958,6	1	6	6	12	0.000776	0.227	SLAAHNLDASANPDKAALLR	R	R	0.997	2.39	0	0	0	2	2	2 048,0884	2 330,00		15 261,0	269	288	Empty	true
merge flagelle	Uncategorized Sample	Flagellar Purification L. infantum Pro Exp1	Ingel18975_MGFPeaklist (F054297)	| organism=Leishmania_infantum | product=hypothetical protein, conserved | location=LinJ.11:292946-294280(+) | length=444	GeneDB|LinJ.11.0750	LinfantumAnnotatedProteins_TriTrypDB-4.0_20120202.fasta	47 958,6	1	6	6	12	0.000776	0.227	TIYQVDYTNKDR	R	S	0.997	5.17	0	0	2	0	2	1 515,7439	2 007,00		17 967,7	79	90	Empty	true
merge flagelle	Uncategorized Sample	Flagellar Purification L. infantum Pro Exp1	Ingel18975_MGFPeaklist (F054297)	| organism=Leishmania_infantum | product=hypothetical protein, conserved | location=LinJ.11:292946-294280(+) | length=444	GeneDB|LinJ.11.0750	LinfantumAnnotatedProteins_TriTrypDB-4.0_20120202.fasta	47 958,6	1	6	6	12	0.000776	0.227	VSTGVLSAMR	R	A	0.997	1.15	0	2	0	0	2	1 036,5456	1 947,00		44 015,1	415	424	Empty	true
merge flagelle	Uncategorized Sample	Flagellar Purification L. infantum Pro Exp1	Ingel18975_MGFPeaklist (F054297)	| organism=Leishmania_infantum | product=hypothetical protein, conserved | location=LinJ.35:1831611-1832555(+) | length=314	GeneDB|LinJ.35.4760	LinfantumAnnotatedProteins_TriTrypDB-4.0_20120202.fasta	34 653,1	1	6	7	16	0.00103	0.271	AAQADILIGHTGTGGMTVSTFK	K	G	0.997	2.18	0	0	2	0	2	2 192,1020	2 509,50		18 299,2	75	96	Empty	true
merge flagelle	Uncategorized Sample	Flagellar Purification L. infantum Pro Exp1	Ingel18975_MGFPeaklist (F054297)	| organism=Leishmania_infantum | product=hypothetical protein, conserved | location=LinJ.35:1831611-1832555(+) | length=314	GeneDB|LinJ.35.4760	LinfantumAnnotatedProteins_TriTrypDB-4.0_20120202.fasta	34 653,1	1	6	7	16	0.00103	0.271	ATVSTSVSVLMAK	K	N	0.997	3.07	0	4	0	0	2	1 309,7032	2 279,50		17 005,0	47	59	Empty	true
merge flagelle	Uncategorized Sample	Flagellar Purification L. infantum Pro Exp1	Ingel18975_MGFPeaklist (F054297)	| organism=Leishmania_infantum | product=hypothetical protein, conserved | location=LinJ.35:1831611-1832555(+) | length=314	GeneDB|LinJ.35.4760	LinfantumAnnotatedProteins_TriTrypDB-4.0_20120202.fasta	34 653,1	1	6	7	16	0.00103	0.271	ILPTVPQLIVPLK	K	T	0.997	8.92	0	2	0	0	2	1 430,9348	3 118,50		19 871,2	201	213	Empty	true
merge flagelle	Uncategorized Sample	Flagellar Purification L. infantum Pro Exp1	Ingel18975_MGFPeaklist (F054297)	| organism=Leishmania_infantum | product=hypothetical protein, conserved | location=LinJ.35:1831611-1832555(+) | length=314	GeneDB|LinJ.35.4760	LinfantumAnnotatedProteins_TriTrypDB-4.0_20120202.fasta	34 653,1	1	6	7	16	0.00103	0.271	NVLPPLSDGPFGPFPK	R	K	0.997	7.96	0	3	0	0	2	1 681,8951	3 098,00		19 546,2	20	35	Empty	true
merge flagelle	Uncategorized Sample	Flagellar Purification L. infantum Pro Exp1	Ingel18975_MGFPeaklist (F054297)	| organism=Leishmania_infantum | product=hypothetical protein, conserved | location=LinJ.35:1831611-1832555(+) | length=314	GeneDB|LinJ.35.4760	LinfantumAnnotatedProteins_TriTrypDB-4.0_20120202.fasta	34 653,1	1	6	7	16	0.00103	0.271	QLLPVFNMFK	R	N	0.997	2.32	0	3	0	0	2	1 252,6760	3 082,00		11 868,6	251	260	Empty	true
merge flagelle	Uncategorized Sample	Flagellar Purification L. infantum Pro Exp1	Ingel18975_MGFPeaklist (F054297)	| organism=Leishmania_infantum | product=hypothetical protein, conserved | location=LinJ.35:1831611-1832555(+) | length=314	GeneDB|LinJ.35.4760	LinfantumAnnotatedProteins_TriTrypDB-4.0_20120202.fasta	34 653,1	1	6	7	16	0.00103	0.271	YGGPDAYINIK	R	Y	0.997	4.62	0	2	0	0	2	1 210,6104	2 400,00		8 110,86	294	304	Empty	true
merge flagelle	Uncategorized Sample	Flagellar Purification L. infantum Pro Exp1	Ingel18975_MGFPeaklist (F054297)	| organism=Leishmania_infantum | product=proteasome regulatory non-ATP-ase subunit 11, putative,19S proteasome regulatory subunit, Metallo- peptidase, Clan MP, Family M67 | location=LinJ.34:277484-278413(+) | length=309	GeneDB|LinJ.34.0670	LinfantumAnnotatedProteins_TriTrypDB-4.0_20120202.fasta	34 709,6	1	3	3	6	0.000388	0.0971	SVSVVVDPIQSVR	R	G	0.997	7.52	0	2	0	0	2	1 384,7794	2 595,00		14 199,5	139	151	Empty	true
merge flagelle	Uncategorized Sample	Flagellar Purification L. infantum Pro Exp1	Ingel18975_MGFPeaklist (F054297)	| organism=Leishmania_infantum | product=proteasome regulatory non-ATP-ase subunit 11, putative,19S proteasome regulatory subunit, Metallo- peptidase, Clan MP, Family M67 | location=LinJ.34:277484-278413(+) | length=309	GeneDB|LinJ.34.0670	LinfantumAnnotatedProteins_TriTrypDB-4.0_20120202.fasta	34 709,6	1	3	3	6	0.000388	0.0971	TIPQEIMAMR	R	A	0.988	0	0	2	0	0	2	1 221,5968	2 042,00		10 548,8	161	170	Empty	true
merge flagelle	Uncategorized Sample	Flagellar Purification L. infantum Pro Exp1	Ingel18975_MGFPeaklist (F054297)	| organism=Leishmania_infantum | product=proteasome regulatory non-ATP-ase subunit 11, putative,19S proteasome regulatory subunit, Metallo- peptidase, Clan MP, Family M67 | location=LinJ.34:277484-278413(+) | length=309	GeneDB|LinJ.34.0670	LinfantumAnnotatedProteins_TriTrypDB-4.0_20120202.fasta	34 709,6	1	3	3	6	0.000388	0.0971	VVIDAFR	K	T	0.49	0	0	2	0	0	2	819.472	2 377,50		1 171,72	154	160	Empty	true
merge flagelle	Uncategorized Sample	Flagellar Purification L. infantum Pro Exp1	Ingel18975_MGFPeaklist (F054297)	| organism=Leishmania_infantum | product=hypothetical protein, conserved | location=LinJ.30:305012-306751(+) | length=579	GeneDB|LinJ.30.0990	LinfantumAnnotatedProteins_TriTrypDB-4.0_20120202.fasta	63 005,2	1	2	2	3	0.000194	0.0449	AQLTFSAPVVLKPSAR	R	V	0.997	5.36	0	0	2	0	2	1 684,9745	2 732,00		3 624,47	20	35	Empty	true
merge flagelle	Uncategorized Sample	Flagellar Purification L. infantum Pro Exp1	Ingel18975_MGFPeaklist (F054297)	| organism=Leishmania_infantum | product=hypothetical protein, conserved | location=LinJ.30:305012-306751(+) | length=579	GeneDB|LinJ.30.0990	LinfantumAnnotatedProteins_TriTrypDB-4.0_20120202.fasta	63 005,2	1	2	2	3	0.000194	0.0449	LEAVTVYGDR	K	A	0.996	1.28	0	1	0	0	2	1 122,5790	2 146,00		2 638,57	10	19	Empty	true
merge flagelle	Uncategorized Sample	Flagellar Purification L. infantum Pro Exp1	Ingel18975_MGFPeaklist (F054297)	| organism=Leishmania_infantum | product=hypothetical protein, conserved | location=LinJ.16:575504-577072(-) | length=522	GeneDB|LinJ.16.1490	LinfantumAnnotatedProteins_TriTrypDB-4.0_20120202.fasta	59 118,3	1	5	5	9	0.000582	0.0939	ALDELNTLR	K	S	0.997	2.32	0	3	0	0	2	1 044,5685	2 359,00		22 528,9	395	403	Empty	true
merge flagelle	Uncategorized Sample	Flagellar Purification L. infantum Pro Exp1	Ingel18975_MGFPeaklist (F054297)	| organism=Leishmania_infantum | product=hypothetical protein, conserved | location=LinJ.16:575504-577072(-) | length=522	GeneDB|LinJ.16.1490	LinfantumAnnotatedProteins_TriTrypDB-4.0_20120202.fasta	59 118,3	1	5	5	9	0.000582	0.0939	ALIDTLR	R	D	0.66	0	0	2	0	0	2	801.483	2 359,50		1 763,00	203	209	Empty	true
merge flagelle	Uncategorized Sample	Flagellar Purification L. infantum Pro Exp1	Ingel18975_MGFPeaklist (F054297)	| organism=Leishmania_infantum | product=hypothetical protein, conserved | location=LinJ.16:575504-577072(-) | length=522	GeneDB|LinJ.16.1490	LinfantumAnnotatedProteins_TriTrypDB-4.0_20120202.fasta	59 118,3	1	5	5	9	0.000582	0.0939	DQAGTADVQVLNQR	R	Y	0.997	4.19	0	1	0	0	2	1 514,7559	2 105,00		5 547,96	302	315	Empty	true
merge flagelle	Uncategorized Sample	Flagellar Purification L. infantum Pro Exp1	Ingel18975_MGFPeaklist (F054297)	| organism=Leishmania_infantum | product=hypothetical protein, conserved | location=LinJ.16:575504-577072(-) | length=522	GeneDB|LinJ.16.1490	LinfantumAnnotatedProteins_TriTrypDB-4.0_20120202.fasta	59 118,3	1	5	5	9	0.000582	0.0939	GTPTVAGLR	R	V	0.986	0	0	1	0	0	2	871.5	2 040,00		3 505,02	79	87	Empty	true
merge flagelle	Uncategorized Sample	Flagellar Purification L. infantum Pro Exp1	Ingel18975_MGFPeaklist (F054297)	| organism=Leishmania_infantum | product=hypothetical protein, conserved | location=LinJ.16:575504-577072(-) | length=522	GeneDB|LinJ.16.1490	LinfantumAnnotatedProteins_TriTrypDB-4.0_20120202.fasta	59 118,3	1	5	5	9	0.000582	0.0939	IVALEEVVEK	R	L	0.997	2.17	0	2	0	0	2	1 128,6511	2 560,00		6 283,71	445	454	Empty	true
merge flagelle	Uncategorized Sample	Flagellar Purification L. infantum Pro Exp1	Ingel18975_MGFPeaklist (F054297)	| organism=Leishmania_infantum | product=inosine-5'-monophosphate dehydrogenase | location=LinJ.19:659898-661442(+) | length=514	GeneDB|LinJ.19.1590	LinfantumAnnotatedProteins_TriTrypDB-4.0_20120202.fasta	55 552,0	1	5	6	8	0.000517	0.123	APIQLEEAMDVLNR	R	S	0.997	2.35	0	1	1	0	2	1 614,8158	2 687,00		8 408,58	186	199	Empty	true
merge flagelle	Uncategorized Sample	Flagellar Purification L. infantum Pro Exp1	Ingel18975_MGFPeaklist (F054297)	| organism=Leishmania_infantum | product=inosine-5'-monophosphate dehydrogenase | location=LinJ.19:659898-661442(+) | length=514	GeneDB|LinJ.19.1590	LinfantumAnnotatedProteins_TriTrypDB-4.0_20120202.fasta	55 552,0	1	5	6	8	0.000517	0.123	GVPCTADGGLR	R	Q	0.997	1.16	0	2	0	0	2	1 102,5312	1 871,00		7 325,40	354	364	Empty	true
merge flagelle	Uncategorized Sample	Flagellar Purification L. infantum Pro Exp1	Ingel18975_MGFPeaklist (F054297)	| organism=Leishmania_infantum | product=inosine-5'-monophosphate dehydrogenase | location=LinJ.19:659898-661442(+) | length=514	GeneDB|LinJ.19.1590	LinfantumAnnotatedProteins_TriTrypDB-4.0_20120202.fasta	55 552,0	1	5	6	8	0.000517	0.123	LICAAATSTRPEDK	R	R	0.997	2.26	0	0	1	0	2	1 532,7739	1 840,00		6 622,72	240	253	Empty	true
merge flagelle	Uncategorized Sample	Flagellar Purification L. infantum Pro Exp1	Ingel18975_MGFPeaklist (F054297)	| organism=Leishmania_infantum | product=inosine-5'-monophosphate dehydrogenase | location=LinJ.19:659898-661442(+) | length=514	GeneDB|LinJ.19.1590	LinfantumAnnotatedProteins_TriTrypDB-4.0_20120202.fasta	55 552,0	1	5	6	8	0.000517	0.123	NLIDAGADGIR	K	I	0.997	1.6	0	2	0	0	2	1 114,5853	2 318,50		10 789,2	308	318	Empty	true
merge flagelle	Uncategorized Sample	Flagellar Purification L. infantum Pro Exp1	Ingel18975_MGFPeaklist (F054297)	| organism=Leishmania_infantum | product=inosine-5'-monophosphate dehydrogenase | location=LinJ.19:659898-661442(+) | length=514	GeneDB|LinJ.19.1590	LinfantumAnnotatedProteins_TriTrypDB-4.0_20120202.fasta	55 552,0	1	5	6	8	0.000517	0.123	SVPPNTPISNIIR	K	I	0.997	6.32	0	1	0	0	2	1 407,7955	2 681,00		2 372,32	118	130	Empty	true
merge flagelle	Uncategorized Sample	Flagellar Purification L. infantum Pro Exp1	Ingel18975_MGFPeaklist (F054297)	| organism=Leishmania_infantum | product=hypothetical protein, conserved | location=LinJ.29:1143333-1144658(+) | length=441	GeneDB|LinJ.29.2750	LinfantumAnnotatedProteins_TriTrypDB-4.0_20120202.fasta	47 952,5	1	3	3	4	0.000259	0.0975	ALVSFIADSLASEATPAK	K	A	0.997	5.11	0	1	0	0	2	1 790,9535	3 123,00		3 900,79	202	219	Empty	true
merge flagelle	Uncategorized Sample	Flagellar Purification L. infantum Pro Exp1	Ingel18975_MGFPeaklist (F054297)	| organism=Leishmania_infantum | product=hypothetical protein, conserved | location=LinJ.29:1143333-1144658(+) | length=441	GeneDB|LinJ.29.2750	LinfantumAnnotatedProteins_TriTrypDB-4.0_20120202.fasta	47 952,5	1	3	3	4	0.000259	0.0975	IVVLLDYVR	R	E	0.997	1.02	0	2	0	0	2	1 089,6667	3 053,00		1 862,13	350	358	Empty	true
merge flagelle	Uncategorized Sample	Flagellar Purification L. infantum Pro Exp1	Ingel18975_MGFPeaklist (F054297)	| organism=Leishmania_infantum | product=hypothetical protein, conserved | location=LinJ.29:1143333-1144658(+) | length=441	GeneDB|LinJ.29.2750	LinfantumAnnotatedProteins_TriTrypDB-4.0_20120202.fasta	47 952,5	1	3	3	4	0.000259	0.0975	QLTGALSAVSQLTSVK	R	Q	0.997	4.68	0	1	0	0	2	1 602,9062	2 990,00		2 588,10	319	334	Empty	true
merge flagelle	Uncategorized Sample	Flagellar Purification L. infantum Pro Exp1	Ingel18975_MGFPeaklist (F054297)	| organism=Leishmania_infantum | product=hypothetical protein, conserved | location=LinJ.35:1534973-1536403(+) | length=476	GeneDB|LinJ.35.3970	LinfantumAnnotatedProteins_TriTrypDB-4.0_20120202.fasta	51 181,6	1	3	3	4	0.000259	0.0777	APFNSTSLR	R	Q	0.997	1.17	0	2	0	0	2	992.516	2 067,00		5 566,26	40	48	Empty	true
merge flagelle	Uncategorized Sample	Flagellar Purification L. infantum Pro Exp1	Ingel18975_MGFPeaklist (F054297)	| organism=Leishmania_infantum | product=hypothetical protein, conserved | location=LinJ.35:1534973-1536403(+) | length=476	GeneDB|LinJ.35.3970	LinfantumAnnotatedProteins_TriTrypDB-4.0_20120202.fasta	51 181,6	1	3	3	4	0.000259	0.0777	FTEVAPLSGAPDPGK	R	Y	0.997	2.68	0	1	0	0	2	1 485,7586	2 365,00		5 110,80	438	452	Empty	true
merge flagelle	Uncategorized Sample	Flagellar Purification L. infantum Pro Exp1	Ingel18975_MGFPeaklist (F054297)	| organism=Leishmania_infantum | product=hypothetical protein, conserved | location=LinJ.35:1534973-1536403(+) | length=476	GeneDB|LinJ.35.3970	LinfantumAnnotatedProteins_TriTrypDB-4.0_20120202.fasta	51 181,6	1	3	3	4	0.000259	0.0777	IQPSSAPPPLQDR	K	S	0.997	3.82	0	1	0	0	2	1 405,7436	2 011,00		6 633,02	363	375	Empty	true
merge flagelle	Uncategorized Sample	Flagellar Purification L. infantum Pro Exp1	Ingel18975_MGFPeaklist (F054297)	| organism=Leishmania_infantum | product=hypothetical protein, conserved | location=LinJ.23:265393-268611(-) | length=1072	GeneDB|LinJ.23.0730	LinfantumAnnotatedProteins_TriTrypDB-4.0_20120202.fasta	114 994,7	1	3	3	4	0.000259	0.0476	ALDGASEAATAAER	K	K	0.997	6.47	0	2	0	0	2	1 332,6390	1 906,00		8 564,56	668	681	Empty	true
merge flagelle	Uncategorized Sample	Flagellar Purification L. infantum Pro Exp1	Ingel18975_MGFPeaklist (F054297)	| organism=Leishmania_infantum | product=hypothetical protein, conserved | location=LinJ.23:265393-268611(-) | length=1072	GeneDB|LinJ.23.0730	LinfantumAnnotatedProteins_TriTrypDB-4.0_20120202.fasta	114 994,7	1	3	3	4	0.000259	0.0476	QLDQDSGAAAAADSK	R	A	0.997	3.7	0	1	0	0	2	1 447,6661	1 651,00		1 297,31	501	515	Empty	true
merge flagelle	Uncategorized Sample	Flagellar Purification L. infantum Pro Exp1	Ingel18975_MGFPeaklist (F054297)	| organism=Leishmania_infantum | product=hypothetical protein, conserved | location=LinJ.23:265393-268611(-) | length=1072	GeneDB|LinJ.23.0730	LinfantumAnnotatedProteins_TriTrypDB-4.0_20120202.fasta	114 994,7	1	3	3	4	0.000259	0.0476	VAPAATPFMQAFAAASGTSITR	K	E	0.997	1.74	0	0	1	0	2	2 182,0962	3 001,00		1 783,13	883	904	Empty	true
merge flagelle	Uncategorized Sample	Flagellar Purification L. infantum Pro Exp1	Ingel18975_MGFPeaklist (F054297)	| organism=Leishmania_infantum | product=adenylate kinase, putative | location=LinJ.21:514913-515722(-) | length=269	GeneDB|LinJ.21.1490	LinfantumAnnotatedProteins_TriTrypDB-4.0_20120202.fasta	30 032,0	1	5	5	10	0.000646	0.23	IAENFMR	K	R	0.447	0	0	2	0	0	2	896.429	1 822,50		2 707,05	106	112	Empty	true
merge flagelle	Uncategorized Sample	Flagellar Purification L. infantum Pro Exp1	Ingel18975_MGFPeaklist (F054297)	| organism=Leishmania_infantum | product=adenylate kinase, putative | location=LinJ.21:514913-515722(-) | length=269	GeneDB|LinJ.21.1490	LinfantumAnnotatedProteins_TriTrypDB-4.0_20120202.fasta	30 032,0	1	5	5	10	0.000646	0.23	IFVVLDTPDDVLFGR	R	V	0.997	2.09	0	1	0	0	2	1 705,9162	3 143,00		1 029,50	164	178	Empty	true
merge flagelle	Uncategorized Sample	Flagellar Purification L. infantum Pro Exp1	Ingel18975_MGFPeaklist (F054297)	| organism=Leishmania_infantum | product=adenylate kinase, putative | location=LinJ.21:514913-515722(-) | length=269	GeneDB|LinJ.21.1490	LinfantumAnnotatedProteins_TriTrypDB-4.0_20120202.fasta	30 032,0	1	5	5	10	0.000646	0.23	LQHRDDDTREVLGPR	R	L	0.61	0	0	0	0	2	2	1 806,9208	1 841,00		7 700,36	210	224	Empty	true
merge flagelle	Uncategorized Sample	Flagellar Purification L. infantum Pro Exp1	Ingel18975_MGFPeaklist (F054297)	| organism=Leishmania_infantum | product=adenylate kinase, putative | location=LinJ.21:514913-515722(-) | length=269	GeneDB|LinJ.21.1490	LinfantumAnnotatedProteins_TriTrypDB-4.0_20120202.fasta	30 032,0	1	5	5	10	0.000646	0.23	SQAIALDAAGLCPR	R	I	0.997	6.85	0	1	0	0	2	1 442,7422	2 526,00		6 135,49	150	163	Empty	true
merge flagelle	Uncategorized Sample	Flagellar Purification L. infantum Pro Exp1	Ingel18975_MGFPeaklist (F054297)	| organism=Leishmania_infantum | product=adenylate kinase, putative | location=LinJ.21:514913-515722(-) | length=269	GeneDB|LinJ.21.1490	LinfantumAnnotatedProteins_TriTrypDB-4.0_20120202.fasta	30 032,0	1	5	5	10	0.000646	0.23	VALAGPPASGK	R	G	0.997	2.72	0	4	0	0	2	967.557	1 877,00		28 874,5	55	65	Empty	true
merge flagelle	Uncategorized Sample	Flagellar Purification L. infantum Pro Exp1	Ingel18975_MGFPeaklist (F054297)	| organism=Leishmania_infantum | product=hypothetical protein, conserved | location=LinJ.21:164252-167716(-) | length=1154	GeneDB|LinJ.21.0590	LinfantumAnnotatedProteins_TriTrypDB-4.0_20120202.fasta	121 769,7	1	12	12	25	0.00162	0.132	AAAGSVPSENDPADR	R	G	0.997	6	0	2	0	0	2	1 456,6663	1 682,50		7 803,47	377	391	Empty	true
merge flagelle	Uncategorized Sample	Flagellar Purification L. infantum Pro Exp1	Ingel18975_MGFPeaklist (F054297)	| organism=Leishmania_infantum | product=hypothetical protein, conserved | location=LinJ.21:164252-167716(-) | length=1154	GeneDB|LinJ.21.0590	LinfantumAnnotatedProteins_TriTrypDB-4.0_20120202.fasta	121 769,7	1	12	12	25	0.00162	0.132	AAAGSVPSENDPADRGK	R	K	0.997	3.66	0	0	2	0	2	1 641,7828	1 624,50		2 857,79	377	393	Empty	true
merge flagelle	Uncategorized Sample	Flagellar Purification L. infantum Pro Exp1	Ingel18975_MGFPeaklist (F054297)	| organism=Leishmania_infantum | product=hypothetical protein, conserved | location=LinJ.21:164252-167716(-) | length=1154	GeneDB|LinJ.21.0590	LinfantumAnnotatedProteins_TriTrypDB-4.0_20120202.fasta	121 769,7	1	12	12	25	0.00162	0.132	LFTQGGQYEEALR	R	T	0.997	5.24	0	3	0	0	2	1 511,7490	2 411,00		28 150,1	838	850	Empty	true
merge flagelle	Uncategorized Sample	Flagellar Purification L. infantum Pro Exp1	Ingel18975_MGFPeaklist (F054297)	| organism=Leishmania_infantum | product=hypothetical protein, conserved | location=LinJ.21:164252-167716(-) | length=1154	GeneDB|LinJ.21.0590	LinfantumAnnotatedProteins_TriTrypDB-4.0_20120202.fasta	121 769,7	1	12	12	25	0.00162	0.132	LGMSIVASFTR	K	G	0.997	4.92	0	2	0	0	2	1 197,6297	2 597,00		3 494,58	131	141	Empty	true
merge flagelle	Uncategorized Sample	Flagellar Purification L. infantum Pro Exp1	Ingel18975_MGFPeaklist (F054297)	| organism=Leishmania_infantum | product=hypothetical protein, conserved | location=LinJ.21:164252-167716(-) | length=1154	GeneDB|LinJ.21.0590	LinfantumAnnotatedProteins_TriTrypDB-4.0_20120202.fasta	121 769,7	1	12	12	25	0.00162	0.132	LQQTLLGVVR	R	Q	0.997	1.96	0	2	0	0	2	1 126,6944	2 611,00		7 035,22	476	485	Empty	true
merge flagelle	Uncategorized Sample	Flagellar Purification L. infantum Pro Exp1	Ingel18975_MGFPeaklist (F054297)	| organism=Leishmania_infantum | product=hypothetical protein, conserved | location=LinJ.21:164252-167716(-) | length=1154	GeneDB|LinJ.21.0590	LinfantumAnnotatedProteins_TriTrypDB-4.0_20120202.fasta	121 769,7	1	12	12	25	0.00162	0.132	SGAARPAQALLDQR	K	I	0.901	1.39	0	0	1	0	2	1 453,7871	2 131,00		2 643,17	936	949	Empty	true
merge flagelle	Uncategorized Sample	Flagellar Purification L. infantum Pro Exp1	Ingel18975_MGFPeaklist (F054297)	| organism=Leishmania_infantum | product=hypothetical protein, conserved | location=LinJ.21:164252-167716(-) | length=1154	GeneDB|LinJ.21.0590	LinfantumAnnotatedProteins_TriTrypDB-4.0_20120202.fasta	121 769,7	1	12	12	25	0.00162	0.132	SGLTGGGSPQEVAR	R	A	0.997	4.92	0	2	0	0	2	1 315,6602	1 849,50		18 727,4	545	558	Empty	true
merge flagelle	Uncategorized Sample	Flagellar Purification L. infantum Pro Exp1	Ingel18975_MGFPeaklist (F054297)	| organism=Leishmania_infantum | product=hypothetical protein, conserved | location=LinJ.21:164252-167716(-) | length=1154	GeneDB|LinJ.21.0590	LinfantumAnnotatedProteins_TriTrypDB-4.0_20120202.fasta	121 769,7	1	12	12	25	0.00162	0.132	SQLTPLVTSLVQER	K	L	0.997	6.09	0	2	0	0	2	1 570,8800	2 941,00		8 179,84	529	542	Empty	true
merge flagelle	Uncategorized Sample	Flagellar Purification L. infantum Pro Exp1	Ingel18975_MGFPeaklist (F054297)	| organism=Leishmania_infantum | product=hypothetical protein, conserved | location=LinJ.21:164252-167716(-) | length=1154	GeneDB|LinJ.21.0590	LinfantumAnnotatedProteins_TriTrypDB-4.0_20120202.fasta	121 769,7	1	12	12	25	0.00162	0.132	TLDEINTPSGAHTSISAAEQR	R	L	0.997	5.59	0	0	1	0	2	2 198,0685	2 195,00		5 943,99	851	871	Empty	true
merge flagelle	Uncategorized Sample	Flagellar Purification L. infantum Pro Exp1	Ingel18975_MGFPeaklist (F054297)	| organism=Leishmania_infantum | product=hypothetical protein, conserved | location=LinJ.21:164252-167716(-) | length=1154	GeneDB|LinJ.21.0590	LinfantumAnnotatedProteins_TriTrypDB-4.0_20120202.fasta	121 769,7	1	12	12	25	0.00162	0.132	TLTPLVSDR	R	V	0.997	2.39	0	2	0	0	2	1 001,5627	2 208,00		6 470,37	437	445	Empty	true
merge flagelle	Uncategorized Sample	Flagellar Purification L. infantum Pro Exp1	Ingel18975_MGFPeaklist (F054297)	| organism=Leishmania_infantum | product=hypothetical protein, conserved | location=LinJ.21:164252-167716(-) | length=1154	GeneDB|LinJ.21.0590	LinfantumAnnotatedProteins_TriTrypDB-4.0_20120202.fasta	121 769,7	1	12	12	25	0.00162	0.132	TTSSGGAPNSGEEQEVR	R	W	0.997	5.02	0	2	0	0	2	1 705,7624	1 585,00		2 109,84	593	609	Empty	true
merge flagelle	Uncategorized Sample	Flagellar Purification L. infantum Pro Exp1	Ingel18975_MGFPeaklist (F054297)	| organism=Leishmania_infantum | product=hypothetical protein, conserved | location=LinJ.21:164252-167716(-) | length=1154	GeneDB|LinJ.21.0590	LinfantumAnnotatedProteins_TriTrypDB-4.0_20120202.fasta	121 769,7	1	12	12	25	0.00162	0.132	VGSPDAAVEQQK	R	W	0.997	3.08	0	4	0	0	2	1 228,6169	1 682,50		7 787,57	729	740	Empty	true
merge flagelle	Uncategorized Sample	Flagellar Purification L. infantum Pro Exp1	Ingel18975_MGFPeaklist (F054297)	| organism=Leishmania_infantum | product=receptor-type adenylate cyclase b | location=LinJ.17:55218-59417(-) | length=1399	GeneDB|LinJ.17.0140	LinfantumAnnotatedProteins_TriTrypDB-4.0_20120202.fasta	151 861,8	1	6	6	11	0.000711	0.0529	AGIAHTAMGPQGLR	R	G	0.997	3.59	0	0	2	0	2	1 395,7164	1 885,00		6 252,00	1116	1129	Empty	true
merge flagelle	Uncategorized Sample	Flagellar Purification L. infantum Pro Exp1	Ingel18975_MGFPeaklist (F054297)	| organism=Leishmania_infantum | product=receptor-type adenylate cyclase b | location=LinJ.17:55218-59417(-) | length=1399	GeneDB|LinJ.17.0140	LinfantumAnnotatedProteins_TriTrypDB-4.0_20120202.fasta	151 861,8	1	6	6	11	0.000711	0.0529	EGSVITFAEPFGR	R	F	0.997	4.12	0	2	0	0	2	1 409,7060	2 891,00		9 329,85	819	831	Empty	true
merge flagelle	Uncategorized Sample	Flagellar Purification L. infantum Pro Exp1	Ingel18975_MGFPeaklist (F054297)	| organism=Leishmania_infantum | product=receptor-type adenylate cyclase b | location=LinJ.17:55218-59417(-) | length=1399	GeneDB|LinJ.17.0140	LinfantumAnnotatedProteins_TriTrypDB-4.0_20120202.fasta	151 861,8	1	6	6	11	0.000711	0.0529	LADSVHSTSLTDMVYR	R	E	0.997	0	0	0	2	0	2	1 810,8641	2 237,50		5 783,25	803	818	Empty	true
merge flagelle	Uncategorized Sample	Flagellar Purification L. infantum Pro Exp1	Ingel18975_MGFPeaklist (F054297)	| organism=Leishmania_infantum | product=receptor-type adenylate cyclase b | location=LinJ.17:55218-59417(-) | length=1399	GeneDB|LinJ.17.0140	LinfantumAnnotatedProteins_TriTrypDB-4.0_20120202.fasta	151 861,8	1	6	6	11	0.000711	0.0529	MFQLNAVPGRR	E	H	0.95	1.11	0	1	0	0	1	1 288,6943	2 068,00		7 691,64	1137	1147	Empty	true
merge flagelle	Uncategorized Sample	Flagellar Purification L. infantum Pro Exp1	Ingel18975_MGFPeaklist (F054297)	| organism=Leishmania_infantum | product=receptor-type adenylate cyclase b | location=LinJ.17:55218-59417(-) | length=1399	GeneDB|LinJ.17.0140	LinfantumAnnotatedProteins_TriTrypDB-4.0_20120202.fasta	151 861,8	1	6	6	11	0.000711	0.0529	VDTLDDYEPPTAR	R	L	0.997	4.46	0	2	0	0	2	1 491,6964	2 206,50		11 689,1	1031	1043	Empty	true
merge flagelle	Uncategorized Sample	Flagellar Purification L. infantum Pro Exp1	Ingel18975_MGFPeaklist (F054297)	| organism=Leishmania_infantum | product=receptor-type adenylate cyclase b | location=LinJ.17:55218-59417(-) | length=1399	GeneDB|LinJ.17.0140	LinfantumAnnotatedProteins_TriTrypDB-4.0_20120202.fasta	151 861,8	1	6	6	11	0.000711	0.0529	VVLTDPR	K	T	0.66	0	0	2	0	0	2	799.467	1 887,00		3 730,88	284	290	Empty	true
merge flagelle	Uncategorized Sample	Flagellar Purification L. infantum Pro Exp1	Ingel18975_MGFPeaklist (F054297)	| organism=Leishmania_infantum | product=nucleoside diphosphate kinase, putative | location=LinJ.35:1523206-1524219(-) | length=337	GeneDB|LinJ.35.3910	LinfantumAnnotatedProteins_TriTrypDB-4.0_20120202.fasta	36 976,9	1	2	2	4	0.000259	0.0712	EAVMGPGESTAALK	K	N	0.997	5.96	0	2	0	0	2	1 376,6728	1 945,50		11 650,8	183	196	Empty	true
merge flagelle	Uncategorized Sample	Flagellar Purification L. infantum Pro Exp1	Ingel18975_MGFPeaklist (F054297)	| organism=Leishmania_infantum | product=nucleoside diphosphate kinase, putative | location=LinJ.35:1523206-1524219(-) | length=337	GeneDB|LinJ.35.3910	LinfantumAnnotatedProteins_TriTrypDB-4.0_20120202.fasta	36 976,9	1	2	2	4	0.000259	0.0712	IIDYGDDATR	R	K	0.997	2.42	0	2	0	0	2	1 138,5377	1 893,00		8 338,52	75	84	Empty	true
merge flagelle	Uncategorized Sample	Flagellar Purification L. infantum Pro Exp1	Ingel18975_MGFPeaklist (F054297)	| organism=Leishmania_infantum | product=ATP synthase, epsilon chain, putative | location=LinJ.30:1313406-1313951(+) | length=181	GeneDB|LinJ.30.3660	LinfantumAnnotatedProteins_TriTrypDB-4.0_20120202.fasta	20 131,8	1	4	4	7	0.000453	0.204	ALAQQQSALNSAHDDK	K	A	0.997	3.35	0	0	1	0	2	1 696,8250	1 779,00		1 944,26	144	159	Empty	true
merge flagelle	Uncategorized Sample	Flagellar Purification L. infantum Pro Exp1	Ingel18975_MGFPeaklist (F054297)	| organism=Leishmania_infantum | product=ATP synthase, epsilon chain, putative | location=LinJ.30:1313406-1313951(+) | length=181	GeneDB|LinJ.30.3660	LinfantumAnnotatedProteins_TriTrypDB-4.0_20120202.fasta	20 131,8	1	4	4	7	0.000453	0.204	ALAQQQSALNSAHDDKAR	K	A	0.997	6.82	0	0	0	2	2	1 923,9632	1 756,50		14 623,6	144	161	Empty	true
merge flagelle	Uncategorized Sample	Flagellar Purification L. infantum Pro Exp1	Ingel18975_MGFPeaklist (F054297)	| organism=Leishmania_infantum | product=ATP synthase, epsilon chain, putative | location=LinJ.30:1313406-1313951(+) | length=181	GeneDB|LinJ.30.3660	LinfantumAnnotatedProteins_TriTrypDB-4.0_20120202.fasta	20 131,8	1	4	4	7	0.000453	0.204	IGVLESVIQSLK	R	H	0.997	2.28	0	2	0	0	2	1 285,7727	3 156,00		1 968,23	168	179	Empty	true
merge flagelle	Uncategorized Sample	Flagellar Purification L. infantum Pro Exp1	Ingel18975_MGFPeaklist (F054297)	| organism=Leishmania_infantum | product=ATP synthase, epsilon chain, putative | location=LinJ.30:1313406-1313951(+) | length=181	GeneDB|LinJ.30.3660	LinfantumAnnotatedProteins_TriTrypDB-4.0_20120202.fasta	20 131,8	1	4	4	7	0.000453	0.204	QDEFLFK	R	E	0.66	0	0	2	0	0	2	926.462	2 532,50		2 469,33	56	62	Empty	true
merge flagelle	Uncategorized Sample	Flagellar Purification L. infantum Pro Exp1	Ingel18975_MGFPeaklist (F054297)	| organism=Leishmania_infantum | product=orotidine-5-phosphate decarboxylase/orotate phosphoribosyltransferase, putative,OMPDCase-OPRTase, putative | location=LinJ.16:202027-203400(-) | length=457	GeneDB|LinJ.16.0560	LinfantumAnnotatedProteins_TriTrypDB-4.0_20120202.fasta	49 710,8	1	4	5	9	0.000582	0.0766	ADGSGMLINVSR	R	G	0.997	4.59	0	2	0	0	2	1 235,6050	2 097,00		5 181,59	218	229	Empty	true
merge flagelle	Uncategorized Sample	Flagellar Purification L. infantum Pro Exp1	Ingel18975_MGFPeaklist (F054297)	| organism=Leishmania_infantum | product=orotidine-5-phosphate decarboxylase/orotate phosphoribosyltransferase, putative,OMPDCase-OPRTase, putative | location=LinJ.16:202027-203400(-) | length=457	GeneDB|LinJ.16.0560	LinfantumAnnotatedProteins_TriTrypDB-4.0_20120202.fasta	49 710,8	1	4	5	9	0.000582	0.0766	KSNAITSQQEADVR	R	A	0.294	0	0	0	3	0	2	1 546,7820	1 716,00		7 323,78	433	446	Empty	true
merge flagelle	Uncategorized Sample	Flagellar Purification L. infantum Pro Exp1	Ingel18975_MGFPeaklist (F054297)	| organism=Leishmania_infantum | product=orotidine-5-phosphate decarboxylase/orotate phosphoribosyltransferase, putative,OMPDCase-OPRTase, putative | location=LinJ.16:202027-203400(-) | length=457	GeneDB|LinJ.16.0560	LinfantumAnnotatedProteins_TriTrypDB-4.0_20120202.fasta	49 710,8	1	4	5	9	0.000582	0.0766	LVTYPAIMR	R	L	0.995	0	0	2	0	0	2	1 079,5919	2 228,50		8 955,34	293	301	Empty	true
merge flagelle	Uncategorized Sample	Flagellar Purification L. infantum Pro Exp1	Ingel18975_MGFPeaklist (F054297)	| organism=Leishmania_infantum | product=orotidine-5-phosphate decarboxylase/orotate phosphoribosyltransferase, putative,OMPDCase-OPRTase, putative | location=LinJ.16:202027-203400(-) | length=457	GeneDB|LinJ.16.0560	LinfantumAnnotatedProteins_TriTrypDB-4.0_20120202.fasta	49 710,8	1	4	5	9	0.000582	0.0766	SNAITSQQEADVR	K	A	0.997	4.01	0	2	0	0	2	1 418,6870	1 798,00		7 536,16	434	446	Empty	true
merge flagelle	Uncategorized Sample	Flagellar Purification L. infantum Pro Exp1	Ingel18975_MGFPeaklist (F054297)	| organism=Leishmania_infantum | product=1,2-Dihydroxy-3-keto-5-methylthiopentene dioxygenase, putative;with=GeneDB:LmjF34.4600 | location=LinJ.34:1659382-1660221(+) | length=279	GeneDB|LinJ.34.4230	LinfantumAnnotatedProteins_TriTrypDB-4.0_20120202.fasta	32 890,3	1	4	4	6	0.000388	0.136	ELGVVLFR	R	V	0.997	1.11	0	2	0	0	2	932.556	2 877,50		2 371,52	127	134	Empty	true
merge flagelle	Uncategorized Sample	Flagellar Purification L. infantum Pro Exp1	Ingel18975_MGFPeaklist (F054297)	| organism=Leishmania_infantum | product=1,2-Dihydroxy-3-keto-5-methylthiopentene dioxygenase, putative;with=GeneDB:LmjF34.4600 | location=LinJ.34:1659382-1660221(+) | length=279	GeneDB|LinJ.34.4230	LinfantumAnnotatedProteins_TriTrypDB-4.0_20120202.fasta	32 890,3	1	4	4	6	0.000388	0.136	MEGISEEQR	-	Q	0.984	1.92	0	2	0	0	2	1 136,4889	1 705,00		3 283,49	1	9	Empty	true
merge flagelle	Uncategorized Sample	Flagellar Purification L. infantum Pro Exp1	Ingel18975_MGFPeaklist (F054297)	| organism=Leishmania_infantum | product=1,2-Dihydroxy-3-keto-5-methylthiopentene dioxygenase, putative;with=GeneDB:LmjF34.4600 | location=LinJ.34:1659382-1660221(+) | length=279	GeneDB|LinJ.34.4230	LinfantumAnnotatedProteins_TriTrypDB-4.0_20120202.fasta	32 890,3	1	4	4	6	0.000388	0.136	RLAEEKAEEER	R	K	0.997	1.7	0	0	1	0	2	1 359,6863	1 454,00		387.04	33	43	Empty	true
merge flagelle	Uncategorized Sample	Flagellar Purification L. infantum Pro Exp1	Ingel18975_MGFPeaklist (F054297)	| organism=Leishmania_infantum | product=1,2-Dihydroxy-3-keto-5-methylthiopentene dioxygenase, putative;with=GeneDB:LmjF34.4600 | location=LinJ.34:1659382-1660221(+) | length=279	GeneDB|LinJ.34.4230	LinfantumAnnotatedProteins_TriTrypDB-4.0_20120202.fasta	32 890,3	1	4	4	6	0.000388	0.136	VSMSDFCVVR	R	Q	0.997	1.12	0	1	0	0	2	1 215,5496	2 222,00		1 994,75	135	144	Empty	true
merge flagelle	Uncategorized Sample	Flagellar Purification L. infantum Pro Exp1	Ingel18975_MGFPeaklist (F054297)	| organism=Leishmania_infantum | product=heat-shock protein hsp70, putative | location=LinJ.28:1066959-1068923(-) | length=654	GeneDB|LinJ.28.2960,GeneDB|LinJ.28.3000,GeneDB|LinJ.28.3060	LinfantumAnnotatedProteins_TriTrypDB-4.0_20120202.fasta	71 269,8	1	24	30	69	0.00446	0.388	ARFEELCGDLFR	R	S	0.997	4.27	0	2	1	0	2	1 512,7265	2 798,00		6 530,85	303	314	Empty	true
merge flagelle	Uncategorized Sample	Flagellar Purification L. infantum Pro Exp1	Ingel18975_MGFPeaklist (F054297)	| organism=Leishmania_infantum | product=heat-shock protein hsp70, putative | location=LinJ.28:1066959-1068923(-) | length=654	GeneDB|LinJ.28.2960,GeneDB|LinJ.28.3000,GeneDB|LinJ.28.3060	LinfantumAnnotatedProteins_TriTrypDB-4.0_20120202.fasta	71 269,8	1	24	30	69	0.00446	0.388	AVVTVPAYFNDSQR	K	Q	0.997	6.1	0	3	0	0	2	1 566,7910	2 570,00		28 637,7	143	156	Empty	true
merge flagelle	Uncategorized Sample	Flagellar Purification L. infantum Pro Exp1	Ingel18975_MGFPeaklist (F054297)	| organism=Leishmania_infantum | product=heat-shock protein hsp70, putative | location=LinJ.28:1066959-1068923(-) | length=654	GeneDB|LinJ.28.2960,GeneDB|LinJ.28.3000,GeneDB|LinJ.28.3060	LinfantumAnnotatedProteins_TriTrypDB-4.0_20120202.fasta	71 269,8	1	24	30	69	0.00446	0.388	DAGTIAGLEVLR	K	I	0.997	3.92	0	4	0	0	2	1 214,6741	2 765,00		25 161,2	161	172	Empty	true
merge flagelle	Uncategorized Sample	Flagellar Purification L. infantum Pro Exp1	Ingel18975_MGFPeaklist (F054297)	| organism=Leishmania_infantum | product=heat-shock protein hsp70, putative | location=LinJ.28:1066959-1068923(-) | length=654	GeneDB|LinJ.28.2960,GeneDB|LinJ.28.3000,GeneDB|LinJ.28.3060	LinfantumAnnotatedProteins_TriTrypDB-4.0_20120202.fasta	71 269,8	1	24	30	69	0.00446	0.388	ELESVCNPIMTK	K	M	0.997	3.92	0	2	0	0	2	1 436,6761	2 191,50		11 874,2	601	612	Empty	true
merge flagelle	Uncategorized Sample	Flagellar Purification L. infantum Pro Exp1	Ingel18975_MGFPeaklist (F054297)	| organism=Leishmania_infantum | product=heat-shock protein hsp70, putative | location=LinJ.28:1066959-1068923(-) | length=654	GeneDB|LinJ.28.2960,GeneDB|LinJ.28.3000,GeneDB|LinJ.28.3060	LinfantumAnnotatedProteins_TriTrypDB-4.0_20120202.fasta	71 269,8	1	24	30	69	0.00446	0.388	FDLSGIPPAPR	T	G	0.997	2.85	0	1	0	0	1	1 169,6315	2 595,00		2 317,26	462	472	Empty	false	GeneDB|LinJ.28.1310
merge flagelle	Uncategorized Sample	Flagellar Purification L. infantum Pro Exp1	Ingel18975_MGFPeaklist (F054297)	| organism=Leishmania_infantum | product=heat-shock protein hsp70, putative | location=LinJ.28:1066959-1068923(-) | length=654	GeneDB|LinJ.28.2960,GeneDB|LinJ.28.3000,GeneDB|LinJ.28.3060	LinfantumAnnotatedProteins_TriTrypDB-4.0_20120202.fasta	71 269,8	1	24	30	69	0.00446	0.388	FEELCGDLFR	R	S	0.997	1.32	0	1	0	0	2	1 285,5883	2 816,00		1 518,67	305	314	Empty	true
merge flagelle	Uncategorized Sample	Flagellar Purification L. infantum Pro Exp1	Ingel18975_MGFPeaklist (F054297)	| organism=Leishmania_infantum | product=heat-shock protein hsp70, putative | location=LinJ.28:1066959-1068923(-) | length=654	GeneDB|LinJ.28.2960,GeneDB|LinJ.28.3000,GeneDB|LinJ.28.3060	LinfantumAnnotatedProteins_TriTrypDB-4.0_20120202.fasta	71 269,8	1	24	30	69	0.00446	0.388	FNDSVVQSDMK	K	H	0.141	0	0	1	0	0	2	1 285,5730	1 875,00		2 448,52	78	88	Empty	true
merge flagelle	Uncategorized Sample	Flagellar Purification L. infantum Pro Exp1	Ingel18975_MGFPeaklist (F054297)	| organism=Leishmania_infantum | product=heat-shock protein hsp70, putative | location=LinJ.28:1066959-1068923(-) | length=654	GeneDB|LinJ.28.2960,GeneDB|LinJ.28.3000,GeneDB|LinJ.28.3060	LinfantumAnnotatedProteins_TriTrypDB-4.0_20120202.fasta	71 269,8	1	24	30	69	0.00446	0.388	GDDKPMIAVQYR	K	G	0.997	4.32	0	0	3	0	2	1 408,6892	2 030,00		38 066,6	98	109	Empty	true
merge flagelle	Uncategorized Sample	Flagellar Purification L. infantum Pro Exp1	Ingel18975_MGFPeaklist (F054297)	| organism=Leishmania_infantum | product=heat-shock protein hsp70, putative | location=LinJ.28:1066959-1068923(-) | length=654	GeneDB|LinJ.28.2960,GeneDB|LinJ.28.3000,GeneDB|LinJ.28.3060	LinfantumAnnotatedProteins_TriTrypDB-4.0_20120202.fasta	71 269,8	1	24	30	69	0.00446	0.388	IINEPTAAAIAYGLDK	R	G	0.997	8.3	0	2	0	0	2	1 659,8954	2 762,00		9 132,37	173	188	Empty	true
merge flagelle	Uncategorized Sample	Flagellar Purification L. infantum Pro Exp1	Ingel18975_MGFPeaklist (F054297)	| organism=Leishmania_infantum | product=heat-shock protein hsp70, putative | location=LinJ.28:1066959-1068923(-) | length=654	GeneDB|LinJ.28.2960,GeneDB|LinJ.28.3000,GeneDB|LinJ.28.3060	LinfantumAnnotatedProteins_TriTrypDB-4.0_20120202.fasta	71 269,8	1	24	30	69	0.00446	0.388	IINEPTAAAIAYGLDKGDDGKER	R	N	0.997	10.2	0	0	0	2	2	2 417,2311	2 636,50		43 683,5	173	195	Empty	true
merge flagelle	Uncategorized Sample	Flagellar Purification L. infantum Pro Exp1	Ingel18975_MGFPeaklist (F054297)	| organism=Leishmania_infantum | product=heat-shock protein hsp70, putative | location=LinJ.28:1066959-1068923(-) | length=654	GeneDB|LinJ.28.2960,GeneDB|LinJ.28.3000,GeneDB|LinJ.28.3060	LinfantumAnnotatedProteins_TriTrypDB-4.0_20120202.fasta	71 269,8	1	24	30	69	0.00446	0.388	KAVVTVPAYFNDSQR	K	Q	0.997	8.89	0	0	1	0	2	1 696,8541	2 477,00		7 383,77	142	156	Empty	true
merge flagelle	Uncategorized Sample	Flagellar Purification L. infantum Pro Exp1	Ingel18975_MGFPeaklist (F054297)	| organism=Leishmania_infantum | product=heat-shock protein hsp70, putative | location=LinJ.28:1066959-1068923(-) | length=654	GeneDB|LinJ.28.2960,GeneDB|LinJ.28.3000,GeneDB|LinJ.28.3060	LinfantumAnnotatedProteins_TriTrypDB-4.0_20120202.fasta	71 269,8	1	24	30	69	0.00446	0.388	LSKDEIER	R	M	0.997	1.74	0	4	0	0	2	989.526	1 676,50		9 305,91	513	520	Empty	true
merge flagelle	Uncategorized Sample	Flagellar Purification L. infantum Pro Exp1	Ingel18975_MGFPeaklist (F054297)	| organism=Leishmania_infantum | product=heat-shock protein hsp70, putative | location=LinJ.28:1066959-1068923(-) | length=654	GeneDB|LinJ.28.2960,GeneDB|LinJ.28.3000,GeneDB|LinJ.28.3060	LinfantumAnnotatedProteins_TriTrypDB-4.0_20120202.fasta	71 269,8	1	24	30	69	0.00446	0.388	LVTFFTEEFK	R	R	0.997	3.77	0	2	0	0	2	1 260,6511	3 078,50		10 662,9	239	248	Empty	true
merge flagelle	Uncategorized Sample	Flagellar Purification L. infantum Pro Exp1	Ingel18975_MGFPeaklist (F054297)	| organism=Leishmania_infantum | product=heat-shock protein hsp70, putative | location=LinJ.28:1066959-1068923(-) | length=654	GeneDB|LinJ.28.2960,GeneDB|LinJ.28.3000,GeneDB|LinJ.28.3060	LinfantumAnnotatedProteins_TriTrypDB-4.0_20120202.fasta	71 269,8	1	24	30	69	0.00446	0.388	MKETAEAYLGK	K	Q	0.997	3.02	0	1	1	0	2	1 256,6193	1 906,00		7 940,96	128	138	Empty	true
merge flagelle	Uncategorized Sample	Flagellar Purification L. infantum Pro Exp1	Ingel18975_MGFPeaklist (F054297)	| organism=Leishmania_infantum | product=heat-shock protein hsp70, putative | location=LinJ.28:1066959-1068923(-) | length=654	GeneDB|LinJ.28.2960,GeneDB|LinJ.28.3000,GeneDB|LinJ.28.3060	LinfantumAnnotatedProteins_TriTrypDB-4.0_20120202.fasta	71 269,8	1	24	30	69	0.00446	0.388	MVNDAMKYEADDR	R	A	0.997	3.8	0	0	4	0	2	1 589,6572	1 627,00		18 765,1	521	533	Empty	true
merge flagelle	Uncategorized Sample	Flagellar Purification L. infantum Pro Exp1	Ingel18975_MGFPeaklist (F054297)	| organism=Leishmania_infantum | product=heat-shock protein hsp70, putative | location=LinJ.28:1066959-1068923(-) | length=654	GeneDB|LinJ.28.2960,GeneDB|LinJ.28.3000,GeneDB|LinJ.28.3060	LinfantumAnnotatedProteins_TriTrypDB-4.0_20120202.fasta	71 269,8	1	24	30	69	0.00446	0.388	MVNDAMKYEADDRAQR	R	D	0.51	0	0	0	0	2	2	1 944,8540	1 624,00		2 602,07	521	536	Empty	true
merge flagelle	Uncategorized Sample	Flagellar Purification L. infantum Pro Exp1	Ingel18975_MGFPeaklist (F054297)	| organism=Leishmania_infantum | product=heat-shock protein hsp70, putative | location=LinJ.28:1066959-1068923(-) | length=654	GeneDB|LinJ.28.2960,GeneDB|LinJ.28.3000,GeneDB|LinJ.28.3060	LinfantumAnnotatedProteins_TriTrypDB-4.0_20120202.fasta	71 269,8	1	24	30	69	0.00446	0.388	NGLENYAYSMK	K	N	0.997	2.89	0	4	0	0	2	1 305,5780	2 064,00		34 429,6	543	553	Empty	true
merge flagelle	Uncategorized Sample	Flagellar Purification L. infantum Pro Exp1	Ingel18975_MGFPeaklist (F054297)	| organism=Leishmania_infantum | product=heat-shock protein hsp70, putative | location=LinJ.28:1066959-1068923(-) | length=654	GeneDB|LinJ.28.2960,GeneDB|LinJ.28.3000,GeneDB|LinJ.28.3060	LinfantumAnnotatedProteins_TriTrypDB-4.0_20120202.fasta	71 269,8	1	24	30	69	0.00446	0.388	NQITITNDKGR	R	L	0.997	1.39	0	2	6	0	2	1 260,6545	1 774,50		19 113,4	502	512	Empty	true
merge flagelle	Uncategorized Sample	Flagellar Purification L. infantum Pro Exp1	Ingel18975_MGFPeaklist (F054297)	| organism=Leishmania_infantum | product=heat-shock protein hsp70, putative | location=LinJ.28:1066959-1068923(-) | length=654	GeneDB|LinJ.28.2960,GeneDB|LinJ.28.3000,GeneDB|LinJ.28.3060	LinfantumAnnotatedProteins_TriTrypDB-4.0_20120202.fasta	71 269,8	1	24	30	69	0.00446	0.388	NQVAMNPHNTVFDAK	K	R	0.997	2.7	0	0	2	0	2	1 701,8014	1 974,50		10 353,8	57	71	Empty	true
merge flagelle	Uncategorized Sample	Flagellar Purification L. infantum Pro Exp1	Ingel18975_MGFPeaklist (F054297)	| organism=Leishmania_infantum | product=heat-shock protein hsp70, putative | location=LinJ.28:1066959-1068923(-) | length=654	GeneDB|LinJ.28.2960,GeneDB|LinJ.28.3000,GeneDB|LinJ.28.3060	LinfantumAnnotatedProteins_TriTrypDB-4.0_20120202.fasta	71 269,8	1	24	30	69	0.00446	0.388	NQVAMNPHNTVFDAKR	K	L	0.997	4.72	0	0	0	2	2	1 857,9025	1 907,00		3 180,02	57	72	Empty	true
merge flagelle	Uncategorized Sample	Flagellar Purification L. infantum Pro Exp1	Ingel18975_MGFPeaklist (F054297)	| organism=Leishmania_infantum | product=heat-shock protein hsp70, putative | location=LinJ.28:1066959-1068923(-) | length=654	GeneDB|LinJ.28.2960,GeneDB|LinJ.28.3000,GeneDB|LinJ.28.3060	LinfantumAnnotatedProteins_TriTrypDB-4.0_20120202.fasta	71 269,8	1	24	30	69	0.00446	0.388	SVHDVVLVGGSTR	R	I	0.997	4.92	0	0	3	0	2	1 325,7172	2 123,00		17 713,6	333	345	Empty	true
merge flagelle	Uncategorized Sample	Flagellar Purification L. infantum Pro Exp1	Ingel18975_MGFPeaklist (F054297)	| organism=Leishmania_infantum | product=heat-shock protein hsp70, putative | location=LinJ.28:1066959-1068923(-) | length=654	GeneDB|LinJ.28.2960,GeneDB|LinJ.28.3000,GeneDB|LinJ.28.3060	LinfantumAnnotatedProteins_TriTrypDB-4.0_20120202.fasta	71 269,8	1	24	30	69	0.00446	0.388	TFTPEEISSMVLLK	K	M	0.997	3.23	0	4	1	0	2	1 610,8348	2 944,00		21 473,8	114	127	Empty	true
merge flagelle	Uncategorized Sample	Flagellar Purification L. infantum Pro Exp1	Ingel18975_MGFPeaklist (F054297)	| organism=Leishmania_infantum | product=heat-shock protein hsp70, putative | location=LinJ.28:1066959-1068923(-) | length=654	GeneDB|LinJ.28.2960,GeneDB|LinJ.28.3000,GeneDB|LinJ.28.3060	LinfantumAnnotatedProteins_TriTrypDB-4.0_20120202.fasta	71 269,8	1	24	30	69	0.00446	0.388	TTPSYVAFTDSER	R	L	0.997	6.89	0	3	0	0	2	1 473,6856	2 320,00		20 244,4	37	49	Empty	true
merge flagelle	Uncategorized Sample	Flagellar Purification L. infantum Pro Exp1	Ingel18975_MGFPeaklist (F054297)	| organism=Leishmania_infantum | product=heat-shock protein hsp70, putative | location=LinJ.28:1066959-1068923(-) | length=654	GeneDB|LinJ.28.2960,GeneDB|LinJ.28.3000,GeneDB|LinJ.28.3060	LinfantumAnnotatedProteins_TriTrypDB-4.0_20120202.fasta	71 269,8	1	24	30	69	0.00446	0.388	VDIIANDQGNR	R	T	0.997	4.28	0	4	0	0	2	1 214,6125	1 946,00		18 000,0	26	36	Empty	true
merge flagelle	Uncategorized Sample	Flagellar Purification L. infantum Pro Exp1	Ingel18975_MGFPeaklist (F054297)	| organism=Leishmania_infantum | product=heat-shock protein hsp70, putative | location=LinJ.28:1066959-1068923(-) | length=654	GeneDB|LinJ.28.2960,GeneDB|LinJ.28.3000,GeneDB|LinJ.28.3060	LinfantumAnnotatedProteins_TriTrypDB-4.0_20120202.fasta	71 269,8	1	24	30	69	0.00446	0.388	VQSLVSDFFGGK	K	E	0.997	4.77	0	2	0	0	2	1 283,6631	3 086,00		32 760,8	349	360	Empty	true
merge flagelle	Uncategorized Sample	Flagellar Purification L. infantum Pro Exp1	Ingel18975_MGFPeaklist (F054297)	| organism=Leishmania_infantum | product=hypothetical protein, unknown function | location=LinJ.02:243475-243966(-) | length=163	GeneDB|LinJ.02.0520	LinfantumAnnotatedProteins_TriTrypDB-4.0_20120202.fasta	17 632,9	1	5	6	11	0.000711	0.325	DTTQLIFVR	K	-	0.997	1.29	0	1	0	0	2	1 092,6049	2 640,00		1 554,82	154	162	Empty	true
merge flagelle	Uncategorized Sample	Flagellar Purification L. infantum Pro Exp1	Ingel18975_MGFPeaklist (F054297)	| organism=Leishmania_infantum | product=hypothetical protein, unknown function | location=LinJ.02:243475-243966(-) | length=163	GeneDB|LinJ.02.0520	LinfantumAnnotatedProteins_TriTrypDB-4.0_20120202.fasta	17 632,9	1	5	6	11	0.000711	0.325	EKDTTQLIFVR	R	-	0.997	1.8	0	0	2	0	2	1 349,7425	2 510,00		11 224,7	152	162	Empty	true
merge flagelle	Uncategorized Sample	Flagellar Purification L. infantum Pro Exp1	Ingel18975_MGFPeaklist (F054297)	| organism=Leishmania_infantum | product=hypothetical protein, unknown function | location=LinJ.02:243475-243966(-) | length=163	GeneDB|LinJ.02.0520	LinfantumAnnotatedProteins_TriTrypDB-4.0_20120202.fasta	17 632,9	1	5	6	11	0.000711	0.325	FLLTNGSGVMQSGTVNR	K	I	0.997	7.51	0	2	0	0	2	1 797,8801	2 378,50		18 974,3	53	69	Empty	true
merge flagelle	Uncategorized Sample	Flagellar Purification L. infantum Pro Exp1	Ingel18975_MGFPeaklist (F054297)	| organism=Leishmania_infantum | product=hypothetical protein, unknown function | location=LinJ.02:243475-243966(-) | length=163	GeneDB|LinJ.02.0520	LinfantumAnnotatedProteins_TriTrypDB-4.0_20120202.fasta	17 632,9	1	5	6	11	0.000711	0.325	QDTIDALQR	R	A	0.981	0	0	2	0	0	2	1 059,5431	2 044,00		13 558,8	24	32	Empty	true
merge flagelle	Uncategorized Sample	Flagellar Purification L. infantum Pro Exp1	Ingel18975_MGFPeaklist (F054297)	| organism=Leishmania_infantum | product=hypothetical protein, unknown function | location=LinJ.02:243475-243966(-) | length=163	GeneDB|LinJ.02.0520	LinfantumAnnotatedProteins_TriTrypDB-4.0_20120202.fasta	17 632,9	1	5	6	11	0.000711	0.325	QTTTSLPTQRPGEPAK	K	F	0.997	4.02	0	2	2	0	2	1 694,8711	1 907,50		97 853,6	37	52	Empty	true
merge flagelle	Uncategorized Sample	Flagellar Purification L. infantum Pro Exp1	Ingel18975_MGFPeaklist (F054297)	| organism=Leishmania_infantum | product=hypothetical protein, conserved | location=LinJ.34:643241-644074(-) | length=277	GeneDB|LinJ.34.1520	LinfantumAnnotatedProteins_TriTrypDB-4.0_20120202.fasta	30 039,3	1	4	4	9	0.000582	0.166	PVLETGEQSVK	M	S	0.997	5.06	0	2	0	0	1	1 186,6315	1 928,00		12 285,2	2	12	Empty	true
merge flagelle	Uncategorized Sample	Flagellar Purification L. infantum Pro Exp1	Ingel18975_MGFPeaklist (F054297)	| organism=Leishmania_infantum | product=hypothetical protein, conserved | location=LinJ.34:643241-644074(-) | length=277	GeneDB|LinJ.34.1520	LinfantumAnnotatedProteins_TriTrypDB-4.0_20120202.fasta	30 039,3	1	4	4	9	0.000582	0.166	QVYTNDEVLDMPGVSTR	R	R	0.997	1.39	0	0	2	0	2	1 939,9068	2 253,00		10 091,8	107	123	Empty	true
merge flagelle	Uncategorized Sample	Flagellar Purification L. infantum Pro Exp1	Ingel18975_MGFPeaklist (F054297)	| organism=Leishmania_infantum | product=hypothetical protein, conserved | location=LinJ.34:643241-644074(-) | length=277	GeneDB|LinJ.34.1520	LinfantumAnnotatedProteins_TriTrypDB-4.0_20120202.fasta	30 039,3	1	4	4	9	0.000582	0.166	QVYTNDEVLDMPGVSTRR	R	N	0.891	0	0	0	1	0	2	2 096,0079	2 192,00		5 114,60	107	124	Empty	true
merge flagelle	Uncategorized Sample	Flagellar Purification L. infantum Pro Exp1	Ingel18975_MGFPeaklist (F054297)	| organism=Leishmania_infantum | product=hypothetical protein, conserved | location=LinJ.34:643241-644074(-) | length=277	GeneDB|LinJ.34.1520	LinfantumAnnotatedProteins_TriTrypDB-4.0_20120202.fasta	30 039,3	1	4	4	9	0.000582	0.166	YSTGDAQTSTSDSGGER	R	A	0.997	9.32	0	4	0	0	2	1 718,7101	1 488,50		10 268,8	180	196	Empty	true
merge flagelle	Uncategorized Sample	Flagellar Purification L. infantum Pro Exp1	Ingel18975_MGFPeaklist (F054297)	| organism=Leishmania_infantum | product=glucose transporter, lmgt2 | location=LinJ.36:2411170-2412873(-) | length=567	GeneDB|LinJ.36.6550	LinfantumAnnotatedProteins_TriTrypDB-4.0_20120202.fasta	61 198,8	1	2	2	3	0.000194	0.0723	NVMEDEGDAPPFMSASNAK	K	V	0.997	5.39	0	0	2	0	2	2 041,8479	2 031,50		13 115,5	26	44	Empty	true
merge flagelle	Uncategorized Sample	Flagellar Purification L. infantum Pro Exp1	Ingel18975_MGFPeaklist (F054297)	| organism=Leishmania_infantum | product=glucose transporter, lmgt2 | location=LinJ.36:2411170-2412873(-) | length=567	GeneDB|LinJ.36.6550	LinfantumAnnotatedProteins_TriTrypDB-4.0_20120202.fasta	61 198,8	1	2	2	3	0.000194	0.0723	TYTYSSASEMPGAITQCEADPR	R	C	0.997	2.24	0	0	1	0	2	2 451,0440	2 137,00		3 502,27	115	136	Empty	true
merge flagelle	Uncategorized Sample	Flagellar Purification L. infantum Pro Exp1	Ingel18975_MGFPeaklist (F054297)	| organism=Leishmania_infantum | product=hypothetical protein, conserved | location=LinJ.30:341449-342201(+) | length=250	GeneDB|LinJ.30.1100	LinfantumAnnotatedProteins_TriTrypDB-4.0_20120202.fasta	29 092,5	0.965	1	1	2	0.000129	0.048	YLLSSLENDAAR	R	L	0.997	6.36	0	2	0	0	2	1 351,6852	2 651,50		9 471,60	89	100	Empty	true
merge flagelle	Uncategorized Sample	Flagellar Purification L. infantum Pro Exp1	Ingel18975_MGFPeaklist (F054297)	| organism=Leishmania_infantum | product=hypothetical protein, conserved | location=LinJ.30:627809-644488(+) | length=5559	GeneDB|LinJ.30.1810	LinfantumAnnotatedProteins_TriTrypDB-4.0_20120202.fasta	590 222,5	1	5	5	8	0.000517	0.00971	FLTIGFTPGSLR	R	R	0.767	0	0	1	0	0	2	1 308,7312	3 065,00		1 420,10	3561	3572	Empty	true
merge flagelle	Uncategorized Sample	Flagellar Purification L. infantum Pro Exp1	Ingel18975_MGFPeaklist (F054297)	| organism=Leishmania_infantum | product=hypothetical protein, conserved | location=LinJ.30:627809-644488(+) | length=5559	GeneDB|LinJ.30.1810	LinfantumAnnotatedProteins_TriTrypDB-4.0_20120202.fasta	590 222,5	1	5	5	8	0.000517	0.00971	LVPVLDGMTTR	R	G	0.928	0	0	1	0	0	2	1 217,6561	2 347,00		2 830,60	3030	3040	Empty	true
merge flagelle	Uncategorized Sample	Flagellar Purification L. infantum Pro Exp1	Ingel18975_MGFPeaklist (F054297)	| organism=Leishmania_infantum | product=hypothetical protein, conserved | location=LinJ.30:627809-644488(+) | length=5559	GeneDB|LinJ.30.1810	LinfantumAnnotatedProteins_TriTrypDB-4.0_20120202.fasta	590 222,5	1	5	5	8	0.000517	0.00971	VEVVNPFAK	R	L	0.995	2.1	0	2	0	0	2	1 002,5618	2 557,00		3 822,47	4690	4698	Empty	true
merge flagelle	Uncategorized Sample	Flagellar Purification L. infantum Pro Exp1	Ingel18975_MGFPeaklist (F054297)	| organism=Leishmania_infantum | product=hypothetical protein, conserved | location=LinJ.30:627809-644488(+) | length=5559	GeneDB|LinJ.30.1810	LinfantumAnnotatedProteins_TriTrypDB-4.0_20120202.fasta	590 222,5	1	5	5	8	0.000517	0.00971	VFSFGTTLVGQR	R	S	0.793	1.64	0	2	0	0	2	1 311,7056	2 802,50		4 365,88	3445	3456	Empty	true
merge flagelle	Uncategorized Sample	Flagellar Purification L. infantum Pro Exp1	Ingel18975_MGFPeaklist (F054297)	| organism=Leishmania_infantum | product=hypothetical protein, conserved | location=LinJ.30:627809-644488(+) | length=5559	GeneDB|LinJ.30.1810	LinfantumAnnotatedProteins_TriTrypDB-4.0_20120202.fasta	590 222,5	1	5	5	8	0.000517	0.00971	VVQSGPELER	R	Y	0.997	3.38	0	2	0	0	2	1 113,5899	1 835,50		4 064,29	3381	3390	Empty	true
merge flagelle	Uncategorized Sample	Flagellar Purification L. infantum Pro Exp1	Ingel18975_MGFPeaklist (F054297)	| organism=Leishmania_infantum | product=MGT2 magnesium transporter | location=LinJ.25:411517-412758(-) | length=413	GeneDB|LinJ.25.1130	LinfantumAnnotatedProteins_TriTrypDB-4.0_20120202.fasta	46 020,0	0.396	1	1	2	0.000129	0.0218	FLGLEEVVR	R	A	0.896	0	0	2	0	0	2	1 061,5990	2 900,50		1 771,68	167	175	Empty	true
merge flagelle	Uncategorized Sample	Flagellar Purification L. infantum Pro Exp1	Ingel18975_MGFPeaklist (F054297)	| organism=Leishmania_infantum | product=hypothetical protein, conserved | location=LinJ.17:406877-408901(+) | length=674	GeneDB|LinJ.17.1000	LinfantumAnnotatedProteins_TriTrypDB-4.0_20120202.fasta	73 100,6	1	3	3	5	0.000323	0.0668	AAAALAEALR	K	F	0.979	0	0	1	0	0	2	956.552	2 339,00		2 248,07	378	387	Empty	true
merge flagelle	Uncategorized Sample	Flagellar Purification L. infantum Pro Exp1	Ingel18975_MGFPeaklist (F054297)	| organism=Leishmania_infantum | product=hypothetical protein, conserved | location=LinJ.17:406877-408901(+) | length=674	GeneDB|LinJ.17.1000	LinfantumAnnotatedProteins_TriTrypDB-4.0_20120202.fasta	73 100,6	1	3	3	5	0.000323	0.0668	FTTTARPSVATVAGEDVSTLQHR	R	G	0.997	7.54	0	0	0	2	2	2 444,2529	2 490,00		6 251,25	547	569	Empty	true
merge flagelle	Uncategorized Sample	Flagellar Purification L. infantum Pro Exp1	Ingel18975_MGFPeaklist (F054297)	| organism=Leishmania_infantum | product=hypothetical protein, conserved | location=LinJ.17:406877-408901(+) | length=674	GeneDB|LinJ.17.1000	LinfantumAnnotatedProteins_TriTrypDB-4.0_20120202.fasta	73 100,6	1	3	3	5	0.000323	0.0668	LPTQPDTMLPLR	R	I	0.997	4.82	0	2	0	0	2	1 397,7461	2 410,00		21 326,1	94	105	Empty	true
merge flagelle	Uncategorized Sample	Flagellar Purification L. infantum Pro Exp1	Ingel18975_MGFPeaklist (F054297)	| organism=Leishmania_infantum | product=isocitrate dehydrogenase [NADP], mitochondrial precursor, putative | location=LinJ.10:118941-120248(+) | length=435	GeneDB|LinJ.10.0310	LinfantumAnnotatedProteins_TriTrypDB-4.0_20120202.fasta	48 494,0	0.128	1	1	1	6.46e-05	0.0161	FSETLER	K	V	0.66	0	0	1	0	0	2	881.436	1 930,00		2 214,44	379	385	Empty	true
merge flagelle	Uncategorized Sample	Flagellar Purification L. infantum Pro Exp1	Ingel18975_MGFPeaklist (F054297)	| organism=Leishmania_infantum | product=hypothetical protein, conserved | location=LinJ.36:1736019-1739183(+) | length=1054	GeneDB|LinJ.36.4740	LinfantumAnnotatedProteins_TriTrypDB-4.0_20120202.fasta	114 125,6	0.965	1	1	2	0.000129	0.0133	AVEGNSAAAAESAR	R	G	0.997	6.36	0	2	0	0	2	1 303,6235	1 582,00		1 618,51	105	118	Empty	true
merge flagelle	Uncategorized Sample	Flagellar Purification L. infantum Pro Exp1	Ingel18975_MGFPeaklist (F054297)	| organism=Leishmania_infantum | product=hypothetical protein, conserved | location=LinJ.30:1164633-1165868(-) | length=411	GeneDB|LinJ.30.3210	LinfantumAnnotatedProteins_TriTrypDB-4.0_20120202.fasta	49 012,3	1	5	5	8	0.000517	0.134	AYLDEQAR	R	R	0.406	0	0	1	0	0	2	965.469	1 785,00		1 429,01	193	200	Empty	true
merge flagelle	Uncategorized Sample	Flagellar Purification L. infantum Pro Exp1	Ingel18975_MGFPeaklist (F054297)	| organism=Leishmania_infantum | product=hypothetical protein, conserved | location=LinJ.30:1164633-1165868(-) | length=411	GeneDB|LinJ.30.3210	LinfantumAnnotatedProteins_TriTrypDB-4.0_20120202.fasta	49 012,3	1	5	5	8	0.000517	0.134	FRQEAMEQMAAEAK	R	L	0.31	0	0	0	1	0	2	1 671,7466	1 588,00		495.56	296	309	Empty	true
merge flagelle	Uncategorized Sample	Flagellar Purification L. infantum Pro Exp1	Ingel18975_MGFPeaklist (F054297)	| organism=Leishmania_infantum | product=hypothetical protein, conserved | location=LinJ.30:1164633-1165868(-) | length=411	GeneDB|LinJ.30.3210	LinfantumAnnotatedProteins_TriTrypDB-4.0_20120202.fasta	49 012,3	1	5	5	8	0.000517	0.134	LAKEEQLAEEMR	R	F	0.997	0	0	0	1	0	2	1 462,7208	1 791,00		2 385,62	284	295	Empty	true
merge flagelle	Uncategorized Sample	Flagellar Purification L. infantum Pro Exp1	Ingel18975_MGFPeaklist (F054297)	| organism=Leishmania_infantum | product=hypothetical protein, conserved | location=LinJ.30:1164633-1165868(-) | length=411	GeneDB|LinJ.30.3210	LinfantumAnnotatedProteins_TriTrypDB-4.0_20120202.fasta	49 012,3	1	5	5	8	0.000517	0.134	TADAALPAR	K	-	0.997	1.62	0	3	0	0	2	885.479	1 763,00		3 294,74	403	411	Empty	true
merge flagelle	Uncategorized Sample	Flagellar Purification L. infantum Pro Exp1	Ingel18975_MGFPeaklist (F054297)	| organism=Leishmania_infantum | product=hypothetical protein, conserved | location=LinJ.30:1164633-1165868(-) | length=411	GeneDB|LinJ.30.3210	LinfantumAnnotatedProteins_TriTrypDB-4.0_20120202.fasta	49 012,3	1	5	5	8	0.000517	0.134	VQEQDFLETLAR	R	R	0.997	3.14	0	2	0	0	2	1 448,7381	2 870,00		5 263,65	144	155	Empty	true
merge flagelle	Uncategorized Sample	Flagellar Purification L. infantum Pro Exp1	Ingel18975_MGFPeaklist (F054297)	| organism=Leishmania_infantum | product=40S ribosomal protein S2 | location=LinJ.32:172769-173563(-) | length=264	GeneDB|LinJ.32.0460	LinfantumAnnotatedProteins_TriTrypDB-4.0_20120202.fasta	28 644,2	0.965	1	1	1	6.46e-05	0.0417	GTGIVAAPVPK	R	K	0.997	2.15	0	1	0	0	2	1 009,6042	2 117,00		3 200,52	186	196	Empty	true
merge flagelle	Uncategorized Sample	Flagellar Purification L. infantum Pro Exp1	Ingel18975_MGFPeaklist (F054297)	| organism=Leishmania_infantum | product=sre-2/carboxylate carrier-like protein | location=LinJ.05:234361-235401(+) | length=346	GeneDB|LinJ.05.0680	LinfantumAnnotatedProteins_TriTrypDB-4.0_20120202.fasta	37 906,2	0.978	2	2	2	0.000129	0.052	FLSMTDPR	R	T	0.073	0	0	1	0	0	2	982.466	1 879,00		1 395,03	34	41	Empty	true
merge flagelle	Uncategorized Sample	Flagellar Purification L. infantum Pro Exp1	Ingel18975_MGFPeaklist (F054297)	| organism=Leishmania_infantum | product=sre-2/carboxylate carrier-like protein | location=LinJ.05:234361-235401(+) | length=346	GeneDB|LinJ.05.0680	LinfantumAnnotatedProteins_TriTrypDB-4.0_20120202.fasta	37 906,2	0.978	2	2	2	0.000129	0.052	LAVAQVALSR	R	V	0.997	2.24	0	1	0	0	2	1 027,6258	2 363,00		2 517,45	243	252	Empty	true
merge flagelle	Uncategorized Sample	Flagellar Purification L. infantum Pro Exp1	Ingel18975_MGFPeaklist (F054297)	| organism=Leishmania_infantum | product=hypothetical protein, conserved | location=LinJ.28:101705-104029(+) | length=774	GeneDB|LinJ.28.0320	LinfantumAnnotatedProteins_TriTrypDB-4.0_20120202.fasta	83 230,5	1	3	3	5	0.000323	0.0413	AEVAALLNR	R	S	0.997	1	0	1	0	0	2	956.552	2 341,00		2 482,99	638	646	Empty	true
merge flagelle	Uncategorized Sample	Flagellar Purification L. infantum Pro Exp1	Ingel18975_MGFPeaklist (F054297)	| organism=Leishmania_infantum | product=hypothetical protein, conserved | location=LinJ.28:101705-104029(+) | length=774	GeneDB|LinJ.28.0320	LinfantumAnnotatedProteins_TriTrypDB-4.0_20120202.fasta	83 230,5	1	3	3	5	0.000323	0.0413	DGRLPASSEAMR	R	W	0.287	0	0	0	2	0	2	1 305,6217	1 627,50		1 878,81	572	583	Empty	true
merge flagelle	Uncategorized Sample	Flagellar Purification L. infantum Pro Exp1	Ingel18975_MGFPeaklist (F054297)	| organism=Leishmania_infantum | product=hypothetical protein, conserved | location=LinJ.28:101705-104029(+) | length=774	GeneDB|LinJ.28.0320	LinfantumAnnotatedProteins_TriTrypDB-4.0_20120202.fasta	83 230,5	1	3	3	5	0.000323	0.0413	QAAPLSDVTTR	R	A	0.997	3.49	0	2	0	0	2	1 158,6114	2 027,50		10 825,4	694	704	Empty	true
merge flagelle	Uncategorized Sample	Flagellar Purification L. infantum Pro Exp1	Ingel18975_MGFPeaklist (F054297)	| organism=Leishmania_infantum | product=dynein heavy chain, putative | location=LinJ.34:1473469-1487406(+) | length=4645	GeneDB|LinJ.34.3690	LinfantumAnnotatedProteins_TriTrypDB-4.0_20120202.fasta	528 662,6	1	3	3	6	0.000388	0.00797	AMAPPGGGRNALDPR	A	F	0.231	1.3	0	2	0	0	1	1 479,7487	3 179,00		8 891,90	2705	2719	Empty	true
merge flagelle	Uncategorized Sample	Flagellar Purification L. infantum Pro Exp1	Ingel18975_MGFPeaklist (F054297)	| organism=Leishmania_infantum | product=dynein heavy chain, putative | location=LinJ.34:1473469-1487406(+) | length=4645	GeneDB|LinJ.34.3690	LinfantumAnnotatedProteins_TriTrypDB-4.0_20120202.fasta	528 662,6	1	3	3	6	0.000388	0.00797	GIPLTDGFDVR	R	Q	0.997	3.92	0	2	0	0	2	1 189,6214	2 733,50		3 425,95	3524	3534	Empty	true
merge flagelle	Uncategorized Sample	Flagellar Purification L. infantum Pro Exp1	Ingel18975_MGFPeaklist (F054297)	| organism=Leishmania_infantum | product=dynein heavy chain, putative | location=LinJ.34:1473469-1487406(+) | length=4645	GeneDB|LinJ.34.3690	LinfantumAnnotatedProteins_TriTrypDB-4.0_20120202.fasta	528 662,6	1	3	3	6	0.000388	0.00797	VSTVTVDGETR	R	E	0.997	3.96	0	2	0	0	2	1 163,5903	1 816,50		5 665,21	4351	4361	Empty	true
merge flagelle	Uncategorized Sample	Flagellar Purification L. infantum Pro Exp1	Ingel18975_MGFPeaklist (F054297)	| organism=Leishmania_infantum | product=hypothetical protein, conserved | location=LinJ.29:428719-429801(+) | length=360	GeneDB|LinJ.29.1190	LinfantumAnnotatedProteins_TriTrypDB-4.0_20120202.fasta	40 037,9	1	2	2	3	0.000194	0.0722	EALDLMMDTVPSK	R	S	0.953	1.44	0	1	0	0	2	1 481,6865	2 212,00		4 084,16	183	195	Empty	true
merge flagelle	Uncategorized Sample	Flagellar Purification L. infantum Pro Exp1	Ingel18975_MGFPeaklist (F054297)	| organism=Leishmania_infantum | product=hypothetical protein, conserved | location=LinJ.29:428719-429801(+) | length=360	GeneDB|LinJ.29.1190	LinfantumAnnotatedProteins_TriTrypDB-4.0_20120202.fasta	40 037,9	1	2	2	3	0.000194	0.0722	LIETGVSPTIQNR	R	F	0.997	4	0	2	0	0	2	1 427,7854	2 175,00		20 983,3	35	47	Empty	true
merge flagelle	Uncategorized Sample	Flagellar Purification L. infantum Pro Exp1	Ingel18975_MGFPeaklist (F054297)	| organism=Leishmania_infantum | product=hypothetical protein, conserved | location=LinJ.06:460060-460968(+) | length=302	GeneDB|LinJ.06.1140	LinfantumAnnotatedProteins_TriTrypDB-4.0_20120202.fasta	32 277,0	0.999	2	2	3	0.000194	0.0762	DVDNPSEAVAR	R	Q	0.997	3.62	0	2	0	0	2	1 172,5542	1 798,00		5 459,05	198	208	Empty	true
merge flagelle	Uncategorized Sample	Flagellar Purification L. infantum Pro Exp1	Ingel18975_MGFPeaklist (F054297)	| organism=Leishmania_infantum | product=hypothetical protein, conserved | location=LinJ.06:460060-460968(+) | length=302	GeneDB|LinJ.06.1140	LinfantumAnnotatedProteins_TriTrypDB-4.0_20120202.fasta	32 277,0	0.999	2	2	3	0.000194	0.0762	SGKDAAALYADR	K	M	0.776	0	0	0	1	0	2	1 237,6172	1 856,00		697.85	81	92	Empty	true
merge flagelle	Uncategorized Sample	Flagellar Purification L. infantum Pro Exp1	Ingel18975_MGFPeaklist (F054297)	| organism=Leishmania_infantum | product=60S ribosomal protein L2, putative | location=LinJ.32:1500739-1501521(+) | length=260	GeneDB|LinJ.32.4050,GeneDB|LinJ.35.1440,GeneDB|LinJ.35.1450	LinfantumAnnotatedProteins_TriTrypDB-4.0_20120202.fasta	28 272,5	0.998	2	2	3	0.000194	0.0692	AMIGIISGGGR	R	I	0.865	0	0	1	0	0	2	1 047,5618	2 177,00		4 946,22	164	174	Empty	true
merge flagelle	Uncategorized Sample	Flagellar Purification L. infantum Pro Exp1	Ingel18975_MGFPeaklist (F054297)	| organism=Leishmania_infantum | product=60S ribosomal protein L2, putative | location=LinJ.32:1500739-1501521(+) | length=260	GeneDB|LinJ.32.4050,GeneDB|LinJ.35.1440,GeneDB|LinJ.35.1450	LinfantumAnnotatedProteins_TriTrypDB-4.0_20120202.fasta	28 272,5	0.998	2	2	3	0.000194	0.0692	ILDYAER	R	H	0.988	1.27	0	2	0	0	2	879.457	1 973,50		4 800,87	31	37	Empty	true
merge flagelle	Uncategorized Sample	Flagellar Purification L. infantum Pro Exp1	Ingel18975_MGFPeaklist (F054297)	| organism=Leishmania_infantum | product=proteasome regulatory ATPase subunit 5, putative | location=LinJ.22:217035-218369(-) | length=444	GeneDB|LinJ.22.0490	LinfantumAnnotatedProteins_TriTrypDB-4.0_20120202.fasta	49 502,6	1	4	4	5	0.000323	0.119	GVLLYGSPGTGK	K	T	0.997	4.66	0	1	0	0	2	1 148,6312	2 266,00		4 222,94	227	238	Empty	true
merge flagelle	Uncategorized Sample	Flagellar Purification L. infantum Pro Exp1	Ingel18975_MGFPeaklist (F054297)	| organism=Leishmania_infantum | product=proteasome regulatory ATPase subunit 5, putative | location=LinJ.22:217035-218369(-) | length=444	GeneDB|LinJ.22.0490	LinfantumAnnotatedProteins_TriTrypDB-4.0_20120202.fasta	49 502,6	1	4	4	5	0.000323	0.119	LAGPQLVQMFIGDGAR	R	I	0.997	2.8	0	1	0	0	2	1 688,8792	3 076,00		4 749,83	256	271	Empty	true
merge flagelle	Uncategorized Sample	Flagellar Purification L. infantum Pro Exp1	Ingel18975_MGFPeaklist (F054297)	| organism=Leishmania_infantum | product=proteasome regulatory ATPase subunit 5, putative | location=LinJ.22:217035-218369(-) | length=444	GeneDB|LinJ.22.0490	LinfantumAnnotatedProteins_TriTrypDB-4.0_20120202.fasta	49 502,6	1	4	4	5	0.000323	0.119	SKQELISLKR	R	D	0.882	0	0	0	1	0	2	1 201,7264	2 042,00		1 460,64	66	75	Empty	true
merge flagelle	Uncategorized Sample	Flagellar Purification L. infantum Pro Exp1	Ingel18975_MGFPeaklist (F054297)	| organism=Leishmania_infantum | product=proteasome regulatory ATPase subunit 5, putative | location=LinJ.22:217035-218369(-) | length=444	GeneDB|LinJ.22.0490	LinfantumAnnotatedProteins_TriTrypDB-4.0_20120202.fasta	49 502,6	1	4	4	5	0.000323	0.119	YTVFLPVAGLVDAER	R	L	0.997	4.49	0	2	0	0	2	1 649,8898	3 136,50		4 634,92	135	149	Empty	true
merge flagelle	Uncategorized Sample	Flagellar Purification L. infantum Pro Exp1	Ingel18975_MGFPeaklist (F054297)	| organism=Leishmania_infantum | product=hypothetical protein, conserved | location=LinJ.06:90629-91567(-) | length=312	GeneDB|LinJ.06.0270	LinfantumAnnotatedProteins_TriTrypDB-4.0_20120202.fasta	34 496,5	1	12	12	23	0.00149	0.359	AETLSLSTMR	K	R	0.997	2.52	0	2	0	0	2	1 124,5617	2 073,50		36 056,0	120	129	Empty	true
merge flagelle	Uncategorized Sample	Flagellar Purification L. infantum Pro Exp1	Ingel18975_MGFPeaklist (F054297)	| organism=Leishmania_infantum | product=hypothetical protein, conserved | location=LinJ.06:90629-91567(-) | length=312	GeneDB|LinJ.06.0270	LinfantumAnnotatedProteins_TriTrypDB-4.0_20120202.fasta	34 496,5	1	12	12	23	0.00149	0.359	AETLSLSTMRR	K	T	0.691	0	0	0	2	0	2	1 280,6628	1 986,00		6 824,13	120	130	Empty	true
merge flagelle	Uncategorized Sample	Flagellar Purification L. infantum Pro Exp1	Ingel18975_MGFPeaklist (F054297)	| organism=Leishmania_infantum | product=hypothetical protein, conserved | location=LinJ.06:90629-91567(-) | length=312	GeneDB|LinJ.06.0270	LinfantumAnnotatedProteins_TriTrypDB-4.0_20120202.fasta	34 496,5	1	12	12	23	0.00149	0.359	DYSPIGTSK	K	A	0.997	1.54	0	3	0	0	2	967.473	1 840,00		23 522,8	264	272	Empty	true
merge flagelle	Uncategorized Sample	Flagellar Purification L. infantum Pro Exp1	Ingel18975_MGFPeaklist (F054297)	| organism=Leishmania_infantum | product=hypothetical protein, conserved | location=LinJ.06:90629-91567(-) | length=312	GeneDB|LinJ.06.0270	LinfantumAnnotatedProteins_TriTrypDB-4.0_20120202.fasta	34 496,5	1	12	12	23	0.00149	0.359	EPSSAAVPTSYAVLSLPSK	R	A	0.997	2.19	0	0	1	0	2	1 904,0011	2 742,00		2 537,12	7	25	Empty	true
merge flagelle	Uncategorized Sample	Flagellar Purification L. infantum Pro Exp1	Ingel18975_MGFPeaklist (F054297)	| organism=Leishmania_infantum | product=hypothetical protein, conserved | location=LinJ.06:90629-91567(-) | length=312	GeneDB|LinJ.06.0270	LinfantumAnnotatedProteins_TriTrypDB-4.0_20120202.fasta	34 496,5	1	12	12	23	0.00149	0.359	GRHLSSKPIPR	R	T	0.997	2.72	0	0	2	0	2	1 247,7332	1 565,50		1 847,68	145	155	Empty	true
merge flagelle	Uncategorized Sample	Flagellar Purification L. infantum Pro Exp1	Ingel18975_MGFPeaklist (F054297)	| organism=Leishmania_infantum | product=hypothetical protein, conserved | location=LinJ.06:90629-91567(-) | length=312	GeneDB|LinJ.06.0270	LinfantumAnnotatedProteins_TriTrypDB-4.0_20120202.fasta	34 496,5	1	12	12	23	0.00149	0.359	HLSSKPIPR	R	T	0.258	0	0	1	0	0	2	1 034,6106	1 593,00		535.74	147	155	Empty	true
merge flagelle	Uncategorized Sample	Flagellar Purification L. infantum Pro Exp1	Ingel18975_MGFPeaklist (F054297)	| organism=Leishmania_infantum | product=hypothetical protein, conserved | location=LinJ.06:90629-91567(-) | length=312	GeneDB|LinJ.06.0270	LinfantumAnnotatedProteins_TriTrypDB-4.0_20120202.fasta	34 496,5	1	12	12	23	0.00149	0.359	LNFSDGR	R	Y	0.988	1.92	0	3	0	0	2	808.395	1 930,00		3 274,81	85	91	Empty	true
merge flagelle	Uncategorized Sample	Flagellar Purification L. infantum Pro Exp1	Ingel18975_MGFPeaklist (F054297)	| organism=Leishmania_infantum | product=hypothetical protein, conserved | location=LinJ.06:90629-91567(-) | length=312	GeneDB|LinJ.06.0270	LinfantumAnnotatedProteins_TriTrypDB-4.0_20120202.fasta	34 496,5	1	12	12	23	0.00149	0.359	LNFSDGRYEQFER	R	V	0.997	5.46	0	0	2	0	2	1 660,7714	2 365,00		14 806,6	85	97	Empty	true
merge flagelle	Uncategorized Sample	Flagellar Purification L. infantum Pro Exp1	Ingel18975_MGFPeaklist (F054297)	| organism=Leishmania_infantum | product=hypothetical protein, conserved | location=LinJ.06:90629-91567(-) | length=312	GeneDB|LinJ.06.0270	LinfantumAnnotatedProteins_TriTrypDB-4.0_20120202.fasta	34 496,5	1	12	12	23	0.00149	0.359	LRPLVDKR	R	G	0.123	0	0	1	0	0	2	996.631	1 773,00		3 002,84	137	144	Empty	true
merge flagelle	Uncategorized Sample	Flagellar Purification L. infantum Pro Exp1	Ingel18975_MGFPeaklist (F054297)	| organism=Leishmania_infantum | product=hypothetical protein, conserved | location=LinJ.06:90629-91567(-) | length=312	GeneDB|LinJ.06.0270	LinfantumAnnotatedProteins_TriTrypDB-4.0_20120202.fasta	34 496,5	1	12	12	23	0.00149	0.359	NVQSNFMHSSCDYRPR	R	S	0.993	0.886	0	0	0	2	2	2 013,8653	1 909,50		12 194,3	199	214	Empty	true
merge flagelle	Uncategorized Sample	Flagellar Purification L. infantum Pro Exp1	Ingel18975_MGFPeaklist (F054297)	| organism=Leishmania_infantum | product=hypothetical protein, conserved | location=LinJ.06:90629-91567(-) | length=312	GeneDB|LinJ.06.0270	LinfantumAnnotatedProteins_TriTrypDB-4.0_20120202.fasta	34 496,5	1	12	12	23	0.00149	0.359	SYLRPEEATGTSHASR	R	H	0.997	3.57	0	0	0	2	2	1 761,8514	1 799,00		11 239,4	215	230	Empty	true
merge flagelle	Uncategorized Sample	Flagellar Purification L. infantum Pro Exp1	Ingel18975_MGFPeaklist (F054297)	| organism=Leishmania_infantum | product=hypothetical protein, conserved | location=LinJ.06:90629-91567(-) | length=312	GeneDB|LinJ.06.0270	LinfantumAnnotatedProteins_TriTrypDB-4.0_20120202.fasta	34 496,5	1	12	12	23	0.00149	0.359	TFAPEELYK	R	N	0.997	2.25	0	2	0	0	2	1 097,5514	2 416,50		20 652,2	156	164	Empty	true
merge flagelle	Uncategorized Sample	Flagellar Purification L. infantum Pro Exp1	Ingel18975_MGFPeaklist (F054297)	| organism=Leishmania_infantum | product=hypothetical protein, conserved | location=LinJ.09:116801-117433(+) | length=210	GeneDB|LinJ.09.0340	LinfantumAnnotatedProteins_TriTrypDB-4.0_20120202.fasta	22 692,4	1	3	3	6	0.000388	0.181	APPLVFAAAFGR	R	E	0.997	9	0	2	0	0	2	1 216,6837	3 083,00		7 852,53	153	164	Empty	true
merge flagelle	Uncategorized Sample	Flagellar Purification L. infantum Pro Exp1	Ingel18975_MGFPeaklist (F054297)	| organism=Leishmania_infantum | product=hypothetical protein, conserved | location=LinJ.09:116801-117433(+) | length=210	GeneDB|LinJ.09.0340	LinfantumAnnotatedProteins_TriTrypDB-4.0_20120202.fasta	22 692,4	1	3	3	6	0.000388	0.181	SASNIDALGQPDPAR	R	Y	0.997	7.36	0	2	0	0	2	1 511,7450	2 104,00		19 839,3	125	139	Empty	true
merge flagelle	Uncategorized Sample	Flagellar Purification L. infantum Pro Exp1	Ingel18975_MGFPeaklist (F054297)	| organism=Leishmania_infantum | product=hypothetical protein, conserved | location=LinJ.09:116801-117433(+) | length=210	GeneDB|LinJ.09.0340	LinfantumAnnotatedProteins_TriTrypDB-4.0_20120202.fasta	22 692,4	1	3	3	6	0.000388	0.181	VVASVPDEQYR	K	S	0.997	3.8	0	2	0	0	2	1 262,6375	1 987,50		20 560,9	89	99	Empty	true
merge flagelle	Uncategorized Sample	Flagellar Purification L. infantum Pro Exp1	Ingel18975_MGFPeaklist (F054297)	| organism=Leishmania_infantum | product=radial spoke protein 3, putative | location=LinJ.27:216823-217899(+) | length=358	GeneDB|LinJ.27.2530	LinfantumAnnotatedProteins_TriTrypDB-4.0_20120202.fasta	42 118,7	1	6	7	22	0.00142	0.159	ALVDELIR	R	D	0.997	1.02	0	4	0	0	2	928.546	2 699,50		10 368,6	324	331	Empty	true
merge flagelle	Uncategorized Sample	Flagellar Purification L. infantum Pro Exp1	Ingel18975_MGFPeaklist (F054297)	| organism=Leishmania_infantum | product=radial spoke protein 3, putative | location=LinJ.27:216823-217899(+) | length=358	GeneDB|LinJ.27.2530	LinfantumAnnotatedProteins_TriTrypDB-4.0_20120202.fasta	42 118,7	1	6	7	22	0.00142	0.159	GNTYASPIMSIAAR	R	A	0.997	3.66	0	2	1	0	2	1 467,7261	2 387,00		26 661,4	61	74	Empty	true
merge flagelle	Uncategorized Sample	Flagellar Purification L. infantum Pro Exp1	Ingel18975_MGFPeaklist (F054297)	| organism=Leishmania_infantum | product=radial spoke protein 3, putative | location=LinJ.27:216823-217899(+) | length=358	GeneDB|LinJ.27.2530	LinfantumAnnotatedProteins_TriTrypDB-4.0_20120202.fasta	42 118,7	1	6	7	22	0.00142	0.159	LNASQLEK	R	S	0.997	1.48	0	4	0	0	2	902.494	1 883,50		18 474,2	336	343	Empty	true
merge flagelle	Uncategorized Sample	Flagellar Purification L. infantum Pro Exp1	Ingel18975_MGFPeaklist (F054297)	| organism=Leishmania_infantum | product=radial spoke protein 3, putative | location=LinJ.27:216823-217899(+) | length=358	GeneDB|LinJ.27.2530	LinfantumAnnotatedProteins_TriTrypDB-4.0_20120202.fasta	42 118,7	1	6	7	22	0.00142	0.159	QPPQGFQEPK	R	Y	0.997	1.52	0	5	0	0	2	1 155,5795	1 872,00		16 080,4	19	28	Empty	true
merge flagelle	Uncategorized Sample	Flagellar Purification L. infantum Pro Exp1	Ingel18975_MGFPeaklist (F054297)	| organism=Leishmania_infantum | product=radial spoke protein 3, putative | location=LinJ.27:216823-217899(+) | length=358	GeneDB|LinJ.27.2530	LinfantumAnnotatedProteins_TriTrypDB-4.0_20120202.fasta	42 118,7	1	6	7	22	0.00142	0.159	QQQIEFEQR	R	R	0.997	2.04	0	4	0	0	2	1 205,5910	1 993,50		40 439,3	214	222	Empty	true
merge flagelle	Uncategorized Sample	Flagellar Purification L. infantum Pro Exp1	Ingel18975_MGFPeaklist (F054297)	| organism=Leishmania_infantum | product=radial spoke protein 3, putative | location=LinJ.27:216823-217899(+) | length=358	GeneDB|LinJ.27.2530	LinfantumAnnotatedProteins_TriTrypDB-4.0_20120202.fasta	42 118,7	1	6	7	22	0.00142	0.159	YGNIMYDR	R	R	0.997	2.64	0	2	0	0	2	1 047,4565	1 856,00		11 646,7	49	56	Empty	true
merge flagelle	Uncategorized Sample	Flagellar Purification L. infantum Pro Exp1	Ingel18975_MGFPeaklist (F054297)	| organism=Leishmania_infantum | product=hypothetical protein, conserved | location=LinJ.27:711948-712967(+) | length=339	GeneDB|LinJ.27.1630	LinfantumAnnotatedProteins_TriTrypDB-4.0_20120202.fasta	37 830,7	1	6	6	9	0.000582	0.209	ALYLDDLDK	R	C	0.997	1.96	0	2	0	0	2	1 065,5465	2 530,50		5 111,28	19	27	Empty	true
merge flagelle	Uncategorized Sample	Flagellar Purification L. infantum Pro Exp1	Ingel18975_MGFPeaklist (F054297)	| organism=Leishmania_infantum | product=hypothetical protein, conserved | location=LinJ.27:711948-712967(+) | length=339	GeneDB|LinJ.27.1630	LinfantumAnnotatedProteins_TriTrypDB-4.0_20120202.fasta	37 830,7	1	6	6	9	0.000582	0.209	EAFGDEMNALQATTK	R	S	0.997	4.89	0	2	0	0	2	1 641,7427	2 204,00		16 921,5	173	187	Empty	true
merge flagelle	Uncategorized Sample	Flagellar Purification L. infantum Pro Exp1	Ingel18975_MGFPeaklist (F054297)	| organism=Leishmania_infantum | product=hypothetical protein, conserved | location=LinJ.27:711948-712967(+) | length=339	GeneDB|LinJ.27.1630	LinfantumAnnotatedProteins_TriTrypDB-4.0_20120202.fasta	37 830,7	1	6	6	9	0.000582	0.209	LKQKEYDTVR	R	Y	0.073	0	0	0	1	0	2	1 279,7006	1 569,00		552.02	122	131	Empty	true
merge flagelle	Uncategorized Sample	Flagellar Purification L. infantum Pro Exp1	Ingel18975_MGFPeaklist (F054297)	| organism=Leishmania_infantum | product=hypothetical protein, conserved | location=LinJ.27:711948-712967(+) | length=339	GeneDB|LinJ.27.1630	LinfantumAnnotatedProteins_TriTrypDB-4.0_20120202.fasta	37 830,7	1	6	6	9	0.000582	0.209	NKPLVASNSYKK	K	T	0.997	3.02	0	0	1	0	2	1 348,7583	1 630,00		1 314,56	145	156	Empty	true
merge flagelle	Uncategorized Sample	Flagellar Purification L. infantum Pro Exp1	Ingel18975_MGFPeaklist (F054297)	| organism=Leishmania_infantum | product=hypothetical protein, conserved | location=LinJ.27:711948-712967(+) | length=339	GeneDB|LinJ.27.1630	LinfantumAnnotatedProteins_TriTrypDB-4.0_20120202.fasta	37 830,7	1	6	6	9	0.000582	0.209	PLCASIPATVDTDTNTR	M	A	0.997	10.4	0	1	0	0	1	1 831,8857	2 365,00		6 698,79	2	18	Empty	true
merge flagelle	Uncategorized Sample	Flagellar Purification L. infantum Pro Exp1	Ingel18975_MGFPeaklist (F054297)	| organism=Leishmania_infantum | product=hypothetical protein, conserved | location=LinJ.27:711948-712967(+) | length=339	GeneDB|LinJ.27.1630	LinfantumAnnotatedProteins_TriTrypDB-4.0_20120202.fasta	37 830,7	1	6	6	9	0.000582	0.209	YELEQTEK	R	S	0.994	1.07	0	2	0	0	2	1 039,4943	1 795,00		4 669,36	132	139	Empty	true
merge flagelle	Uncategorized Sample	Flagellar Purification L. infantum Pro Exp1	Ingel18975_MGFPeaklist (F054297)	| organism=Leishmania_infantum | product=dynein heavy chain, putative | location=LinJ.36:362185-374703(+) | length=4172	GeneDB|LinJ.36.1010	LinfantumAnnotatedProteins_TriTrypDB-4.0_20120202.fasta	473 294,7	1	3	3	5	0.000323	0.0108	FDPATLTLAESLPK	R	V	0.997	1.77	0	2	0	0	2	1 502,8103	2 994,00		4 262,84	4081	4094	Empty	true
merge flagelle	Uncategorized Sample	Flagellar Purification L. infantum Pro Exp1	Ingel18975_MGFPeaklist (F054297)	| organism=Leishmania_infantum | product=dynein heavy chain, putative | location=LinJ.36:362185-374703(+) | length=4172	GeneDB|LinJ.36.1010	LinfantumAnnotatedProteins_TriTrypDB-4.0_20120202.fasta	473 294,7	1	3	3	5	0.000323	0.0108	LEEYQSIPVTNR	R	Q	0.829	0	0	2	0	0	2	1 448,7380	2 169,50		19 479,3	3813	3824	Empty	true
merge flagelle	Uncategorized Sample	Flagellar Purification L. infantum Pro Exp1	Ingel18975_MGFPeaklist (F054297)	| organism=Leishmania_infantum | product=dynein heavy chain, putative | location=LinJ.36:362185-374703(+) | length=4172	GeneDB|LinJ.36.1010	LinfantumAnnotatedProteins_TriTrypDB-4.0_20120202.fasta	473 294,7	1	3	3	5	0.000323	0.0108	TELPDNLK	R	V	0.997	1.15	0	1	0	0	2	929.494	2 054,00		2 179,20	1589	1596	Empty	false	GeneDB|LinJ.26.1000,GeneDB|LinJ.28.0650,GeneDB|LinJ.28.3110
merge flagelle	Uncategorized Sample	Flagellar Purification L. infantum Pro Exp1	Ingel18975_MGFPeaklist (F054297)	| organism=Leishmania_infantum | product=dynein heavy chain, putative | location=LinJ.36:362185-374703(+) | length=4172	GeneDB|LinJ.36.1010	LinfantumAnnotatedProteins_TriTrypDB-4.0_20120202.fasta	473 294,7	1	3	3	5	0.000323	0.0108	VTLLNFFITPR	R	G	0.302	0	0	1	0	0	2	1 320,7675	3 172,00		504.73	3236	3246	Empty	true
merge flagelle	Uncategorized Sample	Flagellar Purification L. infantum Pro Exp1	Ingel18975_MGFPeaklist (F054297)	| organism=Leishmania_infantum | product=hypothetical protein, conserved | location=LinJ.29:384058-386721(+) | length=888	GeneDB|LinJ.29.1080	LinfantumAnnotatedProteins_TriTrypDB-4.0_20120202.fasta	93 718,1	1	11	11	16	0.00103	0.167	ADIEELGDYVIR	R	R	0.997	2.96	0	1	0	0	2	1 392,7007	2 843,00		1 445,57	310	321	Empty	true
merge flagelle	Uncategorized Sample	Flagellar Purification L. infantum Pro Exp1	Ingel18975_MGFPeaklist (F054297)	| organism=Leishmania_infantum | product=hypothetical protein, conserved | location=LinJ.29:384058-386721(+) | length=888	GeneDB|LinJ.29.1080	LinfantumAnnotatedProteins_TriTrypDB-4.0_20120202.fasta	93 718,1	1	11	11	16	0.00103	0.167	AEMLLEELR	K	S	0.232	0	0	1	0	0	2	1 119,5716	2 588,00		1 373,63	261	269	Empty	true
merge flagelle	Uncategorized Sample	Flagellar Purification L. infantum Pro Exp1	Ingel18975_MGFPeaklist (F054297)	| organism=Leishmania_infantum | product=hypothetical protein, conserved | location=LinJ.29:384058-386721(+) | length=888	GeneDB|LinJ.29.1080	LinfantumAnnotatedProteins_TriTrypDB-4.0_20120202.fasta	93 718,1	1	11	11	16	0.00103	0.167	MADVNEAIAQLR	R	G	0.995	1.37	0	1	0	0	2	1 346,6734	2 461,00		3 168,10	701	712	Empty	true
merge flagelle	Uncategorized Sample	Flagellar Purification L. infantum Pro Exp1	Ingel18975_MGFPeaklist (F054297)	| organism=Leishmania_infantum | product=hypothetical protein, conserved | location=LinJ.29:384058-386721(+) | length=888	GeneDB|LinJ.29.1080	LinfantumAnnotatedProteins_TriTrypDB-4.0_20120202.fasta	93 718,1	1	11	11	16	0.00103	0.167	NSSGSAPSAAEPEKQQQQR	R	S	0.997	10.9	0	0	2	0	2	1 999,9428	1 450,50		2 662,69	448	466	Empty	true
merge flagelle	Uncategorized Sample	Flagellar Purification L. infantum Pro Exp1	Ingel18975_MGFPeaklist (F054297)	| organism=Leishmania_infantum | product=hypothetical protein, conserved | location=LinJ.29:384058-386721(+) | length=888	GeneDB|LinJ.29.1080	LinfantumAnnotatedProteins_TriTrypDB-4.0_20120202.fasta	93 718,1	1	11	11	16	0.00103	0.167	QSEQDVIIQDLQR	R	Q	0.997	3.4	0	1	0	0	2	1 571,8026	2 626,00		3 331,77	85	97	Empty	true
merge flagelle	Uncategorized Sample	Flagellar Purification L. infantum Pro Exp1	Ingel18975_MGFPeaklist (F054297)	| organism=Leishmania_infantum | product=hypothetical protein, conserved | location=LinJ.29:384058-386721(+) | length=888	GeneDB|LinJ.29.1080	LinfantumAnnotatedProteins_TriTrypDB-4.0_20120202.fasta	93 718,1	1	11	11	16	0.00103	0.167	RAEASAPNTDKGGSGGSGGAIDHEAR	R	A	0.997	3.8	0	0	0	1	2	2 468,1511	1 583,00		1 044,07	284	309	Empty	true
merge flagelle	Uncategorized Sample	Flagellar Purification L. infantum Pro Exp1	Ingel18975_MGFPeaklist (F054297)	| organism=Leishmania_infantum | product=hypothetical protein, conserved | location=LinJ.29:384058-386721(+) | length=888	GeneDB|LinJ.29.1080	LinfantumAnnotatedProteins_TriTrypDB-4.0_20120202.fasta	93 718,1	1	11	11	16	0.00103	0.167	SALGNADPPAGASK	R	T	0.997	3.89	0	2	0	0	2	1 255,6278	1 750,50		8 919,99	653	666	Empty	true
merge flagelle	Uncategorized Sample	Flagellar Purification L. infantum Pro Exp1	Ingel18975_MGFPeaklist (F054297)	| organism=Leishmania_infantum | product=hypothetical protein, conserved | location=LinJ.29:384058-386721(+) | length=888	GeneDB|LinJ.29.1080	LinfantumAnnotatedProteins_TriTrypDB-4.0_20120202.fasta	93 718,1	1	11	11	16	0.00103	0.167	SIIQYLVDR	K	Q	0.997	0	0	3	0	0	2	1 106,6205	3 019,00		2 700,12	76	84	Empty	true
merge flagelle	Uncategorized Sample	Flagellar Purification L. infantum Pro Exp1	Ingel18975_MGFPeaklist (F054297)	| organism=Leishmania_infantum | product=hypothetical protein, conserved | location=LinJ.29:384058-386721(+) | length=888	GeneDB|LinJ.29.1080	LinfantumAnnotatedProteins_TriTrypDB-4.0_20120202.fasta	93 718,1	1	11	11	16	0.00103	0.167	SIPARPPPPSSK	R	A	0.896	0	0	0	1	0	2	1 233,6951	1 702,00		3 078,38	270	281	Empty	true
merge flagelle	Uncategorized Sample	Flagellar Purification L. infantum Pro Exp1	Ingel18975_MGFPeaklist (F054297)	| organism=Leishmania_infantum | product=hypothetical protein, conserved | location=LinJ.29:384058-386721(+) | length=888	GeneDB|LinJ.29.1080	LinfantumAnnotatedProteins_TriTrypDB-4.0_20120202.fasta	93 718,1	1	11	11	16	0.00103	0.167	VGDLEEELLER	R	W	0.966	1.59	0	1	0	0	2	1 301,6585	2 743,00		1 224,59	564	574	Empty	true
merge flagelle	Uncategorized Sample	Flagellar Purification L. infantum Pro Exp1	Ingel18975_MGFPeaklist (F054297)	| organism=Leishmania_infantum | product=hypothetical protein, conserved | location=LinJ.29:384058-386721(+) | length=888	GeneDB|LinJ.29.1080	LinfantumAnnotatedProteins_TriTrypDB-4.0_20120202.fasta	93 718,1	1	11	11	16	0.00103	0.167	VLIGTTDEGGR	K	A	0.997	3.64	0	2	0	0	2	1 117,5850	1 964,50		9 146,43	34	44	Empty	true
merge flagelle	Uncategorized Sample	Flagellar Purification L. infantum Pro Exp1	Ingel18975_MGFPeaklist (F054297)	| organism=Leishmania_infantum | product=myosin XXI | location=LinJ.32:1488055-1491207(+) | length=1050	GeneDB|LinJ.32.4020	LinfantumAnnotatedProteins_TriTrypDB-4.0_20120202.fasta	119 116,3	1	8	8	13	0.00084	0.0962	GVINNFISADIK	R	T	0.335	0	0	1	0	0	2	1 290,7053	2 882,00		1 092,41	872	883	Empty	true
merge flagelle	Uncategorized Sample	Flagellar Purification L. infantum Pro Exp1	Ingel18975_MGFPeaklist (F054297)	| organism=Leishmania_infantum | product=myosin XXI | location=LinJ.32:1488055-1491207(+) | length=1050	GeneDB|LinJ.32.4020	LinfantumAnnotatedProteins_TriTrypDB-4.0_20120202.fasta	119 116,3	1	8	8	13	0.00084	0.0962	MVEFVNAAIQPR	R	V	0.997	6.49	0	2	0	0	2	1 390,7148	2 445,00		10 216,8	420	431	Empty	true
merge flagelle	Uncategorized Sample	Flagellar Purification L. infantum Pro Exp1	Ingel18975_MGFPeaklist (F054297)	| organism=Leishmania_infantum | product=myosin XXI | location=LinJ.32:1488055-1491207(+) | length=1050	GeneDB|LinJ.32.4020	LinfantumAnnotatedProteins_TriTrypDB-4.0_20120202.fasta	119 116,3	1	8	8	13	0.00084	0.0962	QLTDLRSELESTETR	R	F	0.956	1.7	0	0	1	0	2	1 777,8928	2 490,00		2 504,07	621	635	Empty	true
merge flagelle	Uncategorized Sample	Flagellar Purification L. infantum Pro Exp1	Ingel18975_MGFPeaklist (F054297)	| organism=Leishmania_infantum | product=myosin XXI | location=LinJ.32:1488055-1491207(+) | length=1050	GeneDB|LinJ.32.4020	LinfantumAnnotatedProteins_TriTrypDB-4.0_20120202.fasta	119 116,3	1	8	8	13	0.00084	0.0962	TSLVTILASK	K	T	0.997	2.7	0	2	0	0	2	1 032,6300	2 817,00		3 300,55	389	398	Empty	true
[truncated: 4,862 more rows]

## Sheet: Spectrum report Linf flagellum 
merge flagelle, Spectrum report created on 07/14/2015
Experiment: merge flagelle
	Peak List Generator: unknown
		Version: unknown
		Charge States Calculated: unknown
		Deisotoped: unknown
		Textual Annotation: unknown
	Database Set: 2 Databases
[truncated: 13,594 more rows]
